# Supplementary material for: Crystal structures of three co-crystals of 1,2-bis­(pyridin-4-yl)ethane with 4-alk­oxy­benzoic acids: 4-eth­oxy­benzoic acid–1,2-bis­(pyridin-4-yl)ethane (2/1), 4-n-propoxybenzoic acid–1,2-bis(pyridin-4-yl)ethane (2/1) and 4-n-but­oxy­benzoic acid–1,2-bis­(pyridin-4-yl)ethane (2/1)
Source: Acta Crystallogr E Crystallogr Commun. 2015 Oct 17;71(Pt 11):1340–4. doi: 10.1107/S2056989015019349 (PMC4645034; doi:10.1107/S2056989015019349)
Supplement: Supplementary file 1 [file e-71-01340-sup1.cif]

##############################################################################
#                                                                            #
# This CIF contains the data in a paper accepted for publication in          #
# Acta Crystallographica Section E. It conforms to the requirements of       #
# Notes for Authors for Acta Crystallographica Section E, and has been       #
# peer reviewed under the auspices of the IUCr Commission on Journals.       #
#                                                                            #
# Full details of the Crystallographic Information File format               #
# are given in the paper "The Crystallographic Information File (CIF):       #
# a New Standard Archive File for Crystallography" by S. R. Hall, F. H.      #
# Allen and I. D. Brown [Acta Cryst. (1991), A47, 655-685].                  #
#                                                                            #
# The current version of the core CIF dictionary is obtainable from          #
# ftp://ftp.iucr.org/pub/cif_core.dic.                                       #
#                                                                            #
# Software is freely available for graphical display of the structure(s)     #
# in this CIF. For information consult the CIF software page                 #
# http://www.iucr.org/resources/cif/software.                                #
#                                                                            #
# This file may be used for bona fide research purposes within the           #
# scientific community so long as proper attribution is given to the journal # 
# article from which it was obtained.                                        #
#                                                                            #
##############################################################################
data_I
_database_code_depnum_ccdc_archive 'CCDC 1430873'
_audit_creation_method     'SHELXL-2014/7'
_chemical_name_systematic
;
4-Ethoxybenzoic acid--1,2-bis(pyridin-4-yl)ethane (2/1)
;
_chemical_name_common     ?
_chemical_formula_moiety     '2(C9 H10 O3), C12 H12 N2'
_chemical_formula_sum     'C30 H32 N2 O6'
_chemical_formula_iupac     '2C9 H10 O3, C12 H12 N2'
_chemical_formula_weight     516.57
_chemical_melting_point     ?
_shelx_space_group_comment
;
The symmetry employed for this shelxl refinement is uniquely defined
by the following loop, which should always be used as a source of
symmetry information in preference to the above space-group names.
They are only intended as comments.
;
_space_group_crystal_system     triclinic
_space_group_name_H-M_alt     'P -1'
_space_group_name_Hall     '-P 1'
loop_
    _space_group_symop_operation_xyz
    'x, y, z'
    '-x, -y, -z'
_cell_length_a     6.967(3)
_cell_length_b     9.163(4)
_cell_length_c     10.813(6)
_cell_angle_alpha     75.41(2)
_cell_angle_beta     74.97(2)
_cell_angle_gamma     77.801(19)
_cell_volume     637.3(6)
_cell_formula_units_Z     1
_cell_measurement_reflns_used     7263
_cell_measurement_theta_min     3.06
_cell_measurement_theta_max     30.02
_cell_measurement_temperature     93.0(10)
_exptl_crystal_description     block
_exptl_crystal_colour     colorless
_exptl_crystal_size_max     0.420
_exptl_crystal_size_mid     0.380
_exptl_crystal_size_min     0.360
_exptl_crystal_density_diffrn     1.346
_exptl_crystal_density_meas     ?
_exptl_crystal_density_method     'not measured'
_exptl_crystal_F_000     274.00
_exptl_absorpt_coefficient_mu     0.094
_exptl_absorpt_correction_type     multi-scan
_exptl_absorpt_process_details
;
(ABSCOR; Higashi, 1995)
;
_exptl_absorpt_correction_T_min     0.877
_exptl_absorpt_correction_T_max     0.967
_diffrn_ambient_temperature     93(2)
_diffrn_radiation_type     'Mo K\a'
_diffrn_radiation_wavelength     0.71075
_diffrn_measurement_device_type     'Rigaku R-AXIS RAPIDII'
_diffrn_measurement_method     \w
_diffrn_detector_area_resol_mean     10.000
_diffrn_reflns_number     6408
_diffrn_reflns_av_R_equivalents     0.0144
_diffrn_reflns_theta_min     3.065
_diffrn_reflns_theta_max     27.483
_diffrn_reflns_theta_full     25.000
_diffrn_measured_fraction_theta_max     0.996
_diffrn_measured_fraction_theta_full     0.997
_diffrn_reflns_limit_h_min     -9
_diffrn_reflns_limit_h_max     8
_diffrn_reflns_limit_k_min     -11
_diffrn_reflns_limit_k_max     11
_diffrn_reflns_limit_l_min     -14
_diffrn_reflns_limit_l_max     14
_diffrn_standards_number     0
_diffrn_standards_interval_count     .
_diffrn_standards_decay_%     ?
_refine_special_details
;
Reflections were merged by <i>SHELXL</i> according to the crystal class for the
calculation of statistics and refinement.
;
_reflns_number_total     2908
_reflns_number_gt     2628
_reflns_threshold_expression     'I > 2\s(I)'
_refine_ls_structure_factor_coef     Fsqd
_refine_ls_matrix_type     full
_refine_ls_R_factor_all     0.0403
_refine_ls_R_factor_gt     0.0379
_refine_ls_wR_factor_gt     0.1107
_refine_ls_wR_factor_ref     0.1128
_refine_ls_goodness_of_fit_ref     1.069
_refine_ls_restrained_S_all     1.069
_refine_ls_number_reflns     2908
_refine_ls_number_parameters     177
_refine_ls_number_restraints     0
_refine_ls_hydrogen_treatment     mixed
_refine_ls_weighting_scheme     calc
_refine_ls_weighting_details
              'w=1/[\s^2^(Fo^2^)+(0.0808P)^2^+0.0636P] where P=(Fo^2^+2Fc^2^)/3'
_atom_sites_solution_hydrogens     mixed
_atom_sites_solution_primary     direct
_atom_sites_solution_secondary     difmap
_refine_ls_shift/su_max     0.000
_refine_ls_shift/su_mean     0.000
_refine_diff_density_max     0.254
_refine_diff_density_min     -0.395
_refine_ls_extinction_method     none
_refine_ls_extinction_coef     .
loop_
    _atom_type_symbol
    _atom_type_description
    _atom_type_scat_dispersion_real
    _atom_type_scat_dispersion_imag
    _atom_type_scat_source
    'C' 'C' 0.0033 0.0016
                         'International Tables Vol C Tables 4.2.6.8 and 6.1.1.4'
    'H' 'H' 0.0000 0.0000
                         'International Tables Vol C Tables 4.2.6.8 and 6.1.1.4'
    'O' 'O' 0.0106 0.0060
                         'International Tables Vol C Tables 4.2.6.8 and 6.1.1.4'
    'N' 'N' 0.0061 0.0033
                         'International Tables Vol C Tables 4.2.6.8 and 6.1.1.4'
_computing_data_collection
;
RAPID-AUTO (Rigaku, 2006)
;
_computing_cell_refinement
;
RAPID-AUTO (Rigaku, 2006)
;
_computing_data_reduction
;
RAPID-AUTO (Rigaku, 2006)
;
_computing_structure_solution
;
<i>Il Milione</i> (Burla <i>et al.</i>, 2007)
;
_computing_structure_refinement
;
SHELXL2014/7 (Sheldrick, 2015)
;
_computing_molecular_graphics
;
ORTEP-3 for Windows (Farrugia, 2012)
;
_computing_publication_material
;
CrystalStructure (Rigaku, 2010) and PLATON (Spek, 2009)
;
loop_
    _atom_site_type_symbol
    _atom_site_label
    _atom_site_fract_x
    _atom_site_fract_y
    _atom_site_fract_z
    _atom_site_U_iso_or_equiv
    _atom_site_adp_type
    _atom_site_calc_flag
    _atom_site_occupancy
    _atom_site_disorder_assembly
    _atom_site_disorder_group
    O O1 0.08950(10) 0.17801(7) 0.27364(6) 0.01773(17) Uani d 1 . .
    O O2 0.36783(10) 0.14762(7) 0.11743(7) 0.02284(18) Uani d 1 . .
    O O3 0.30648(10) -0.53714(7) 0.43129(6) 0.01635(17) Uani d 1 . .
    N N1 0.08580(11) 0.46999(8) 0.17005(7) 0.01554(18) Uani d 1 . .
    C C1 0.25803(12) -0.07314(9) 0.26753(8) 0.01328(19) Uani d 1 . .
    C C2 0.12341(13) -0.13188(10) 0.38081(8) 0.01439(19) Uani d 1 . .
    H H2 0.0175 -0.0645 0.4223 0.017 Uiso calc 1 . .
    C C3 0.14273(13) -0.28698(9) 0.43308(8) 0.01467(19) Uani d 1 . .
    H H3 0.0511 -0.3258 0.5104 0.018 Uiso calc 1 . .
    C C4 0.29770(13) -0.38638(9) 0.37165(8) 0.01337(19) Uani d 1 . .
    C C5 0.42960(12) -0.32990(9) 0.25669(8) 0.01389(19) Uani d 1 . .
    H H5 0.5326 -0.3976 0.2135 0.017 Uiso calc 1 . .
    C C6 0.40911(12) -0.17344(9) 0.20570(8) 0.01382(19) Uani d 1 . .
    H H6 0.4994 -0.1346 0.1277 0.017 Uiso calc 1 . .
    C C7 0.24541(13) 0.09388(10) 0.21156(8) 0.01440(19) Uani d 1 . .
    C C8 0.46043(13) -0.64340(10) 0.36946(9) 0.0164(2) Uani d 1 . .
    H H8A 0.5947 -0.6172 0.3609 0.020 Uiso calc 1 . .
    H H8B 0.4421 -0.6395 0.2808 0.020 Uiso calc 1 . .
    C C9 0.44480(14) -0.80100(10) 0.45311(10) 0.0199(2) Uani d 1 . .
    H H9A 0.4609 -0.8032 0.5410 0.030 Uiso calc 1 . .
    H H9B 0.5506 -0.8753 0.4136 0.030 Uiso calc 1 . .
    H H9C 0.3128 -0.8269 0.4591 0.030 Uiso calc 1 . .
    C C10 0.21117(14) 0.51152(10) 0.05431(9) 0.0174(2) Uani d 1 . .
    H H10 0.3031 0.4343 0.0159 0.021 Uiso calc 1 . .
    C C11 0.21180(13) 0.66206(10) -0.01116(8) 0.0168(2) Uani d 1 . .
    H H11 0.3038 0.6865 -0.0924 0.020 Uiso calc 1 . .
    C C12 0.07739(13) 0.77805(9) 0.04216(8) 0.01326(19) Uani d 1 . .
    C C13 -0.05253(12) 0.73458(9) 0.16120(8) 0.01421(19) Uani d 1 . .
    H H13 -0.1479 0.8093 0.2010 0.017 Uiso calc 1 . .
    C C14 -0.04226(12) 0.58080(9) 0.22195(8) 0.01511(19) Uani d 1 . .
    H H14 -0.1305 0.5533 0.3043 0.018 Uiso calc 1 . .
    C C15 0.08332(12) 0.94192(9) -0.02916(8) 0.01380(19) Uani d 1 . .
    H H15A 0.0760 0.9504 -0.1210 0.017 Uiso calc 1 . .
    H H15B 0.2145 0.9686 -0.0308 0.017 Uiso calc 1 . .
    H H1 0.091(2) 0.285(2) 0.2343(17) 0.060(5) Uiso d 1 . .
loop_
    _atom_site_aniso_label
    _atom_site_aniso_U_11
    _atom_site_aniso_U_22
    _atom_site_aniso_U_33
    _atom_site_aniso_U_12
    _atom_site_aniso_U_13
    _atom_site_aniso_U_23
    O1 0.0214(3) 0.0103(3) 0.0183(3) -0.0011(2) -0.0008(2) -0.0020(2)
    O2 0.0258(4) 0.0134(3) 0.0224(4) -0.0043(3) 0.0035(3) 0.0005(2)
    O3 0.0206(3) 0.0087(3) 0.0158(3) -0.0015(2) -0.0006(2) 0.0005(2)
    N1 0.0183(4) 0.0113(3) 0.0182(4) -0.0028(3) -0.0076(3) -0.0011(3)
    C1 0.0161(4) 0.0112(4) 0.0135(4) -0.0030(3) -0.0053(3) -0.0014(3)
    C2 0.0165(4) 0.0128(4) 0.0139(4) -0.0016(3) -0.0027(3) -0.0039(3)
    C3 0.0171(4) 0.0138(4) 0.0119(4) -0.0037(3) -0.0008(3) -0.0018(3)
    C4 0.0160(4) 0.0105(4) 0.0139(4) -0.0026(3) -0.0053(3) -0.0007(3)
    C5 0.0141(4) 0.0122(4) 0.0150(4) -0.0006(3) -0.0035(3) -0.0030(3)
    C6 0.0138(4) 0.0143(4) 0.0125(4) -0.0037(3) -0.0022(3) -0.0008(3)
    C7 0.0168(4) 0.0128(4) 0.0144(4) -0.0027(3) -0.0048(3) -0.0025(3)
    C8 0.0167(4) 0.0116(4) 0.0189(4) 0.0000(3) -0.0035(3) -0.0021(3)
    C9 0.0234(4) 0.0114(4) 0.0241(5) -0.0029(3) -0.0075(4) 0.0004(3)
    C10 0.0220(4) 0.0125(4) 0.0175(4) -0.0009(3) -0.0050(3) -0.0037(3)
    C11 0.0205(4) 0.0134(4) 0.0145(4) -0.0024(3) -0.0020(3) -0.0016(3)
    C12 0.0147(4) 0.0115(4) 0.0151(4) -0.0029(3) -0.0070(3) -0.0009(3)
    C13 0.0132(4) 0.0116(4) 0.0169(4) -0.0010(3) -0.0035(3) -0.0019(3)
    C14 0.0152(4) 0.0128(4) 0.0163(4) -0.0036(3) -0.0042(3) 0.0008(3)
    C15 0.0152(4) 0.0106(4) 0.0142(4) -0.0026(3) -0.0031(3) 0.0002(3)
_geom_special_details
;
All e.s.d.'s (except the e.s.d. in the dihedral angle between two l.s. planes)
are estimated using the full covariance matrix. The cell e.s.d.'s are taken
into account individually in the estimation of e.s.d.'s in distances, angles
and torsion angles; correlations between e.s.d.'s in cell parameters are only
used when they are defined by crystal symmetry. An approximate (isotropic)
treatment of cell e.s.d.'s is used for estimating e.s.d.'s involving l.s.
planes.
;
loop_
    _geom_bond_atom_site_label_1
    _geom_bond_atom_site_label_2
    _geom_bond_site_symmetry_2
    _geom_bond_distance
    _geom_bond_publ_flag
    O1 C7 . 1.3242(11) ?
    O1 H1 . 0.970(19) ?
    O2 C7 . 1.2169(12) ?
    O3 C4 . 1.3653(11) ?
    O3 C8 . 1.4353(11) ?
    N1 C14 . 1.3365(12) ?
    N1 C10 . 1.3445(13) ?
    C1 C6 . 1.3912(12) ?
    C1 C2 . 1.3983(13) ?
    C1 C7 . 1.4900(13) ?
    C2 C3 . 1.3825(13) ?
    C2 H2 . 0.9500 ?
    C3 C4 . 1.3978(12) ?
    C3 H3 . 0.9500 ?
    C4 C5 . 1.3936(14) ?
    C5 C6 . 1.3913(12) ?
    C5 H5 . 0.9500 ?
    C6 H6 . 0.9500 ?
    C8 C9 . 1.5076(13) ?
    C8 H8A . 0.9900 ?
    C8 H8B . 0.9900 ?
    C9 H9A . 0.9800 ?
    C9 H9B . 0.9800 ?
    C9 H9C . 0.9800 ?
    C10 C11 . 1.3831(13) ?
    C10 H10 . 0.9500 ?
    C11 C12 . 1.3954(12) ?
    C11 H11 . 0.9500 ?
    C12 C13 . 1.3874(14) ?
    C12 C15 . 1.5091(13) ?
    C13 C14 . 1.3920(12) ?
    C13 H13 . 0.9500 ?
    C14 H14 . 0.9500 ?
    C15 C15 2_575 1.5215(16) ?
    C15 H15A . 0.9900 ?
    C15 H15B . 0.9900 ?
loop_
    _geom_angle_atom_site_label_1
    _geom_angle_atom_site_label_2
    _geom_angle_atom_site_label_3
    _geom_angle_site_symmetry_1
    _geom_angle_site_symmetry_3
    _geom_angle
    _geom_angle_publ_flag
    C7 O1 H1 . . 110.2(10) ?
    C4 O3 C8 . . 117.24(7) ?
    C14 N1 C10 . . 117.48(8) ?
    C6 C1 C2 . . 119.07(8) ?
    C6 C1 C7 . . 118.99(8) ?
    C2 C1 C7 . . 121.94(8) ?
    C3 C2 C1 . . 120.72(8) ?
    C3 C2 H2 . . 119.6 ?
    C1 C2 H2 . . 119.6 ?
    C2 C3 C4 . . 119.69(8) ?
    C2 C3 H3 . . 120.2 ?
    C4 C3 H3 . . 120.2 ?
    O3 C4 C5 . . 124.27(8) ?
    O3 C4 C3 . . 115.52(8) ?
    C5 C4 C3 . . 120.21(8) ?
    C6 C5 C4 . . 119.43(8) ?
    C6 C5 H5 . . 120.3 ?
    C4 C5 H5 . . 120.3 ?
    C1 C6 C5 . . 120.84(8) ?
    C1 C6 H6 . . 119.6 ?
    C5 C6 H6 . . 119.6 ?
    O2 C7 O1 . . 123.25(9) ?
    O2 C7 C1 . . 122.84(8) ?
    O1 C7 C1 . . 113.92(8) ?
    O3 C8 C9 . . 108.07(8) ?
    O3 C8 H8A . . 110.1 ?
    C9 C8 H8A . . 110.1 ?
    O3 C8 H8B . . 110.1 ?
    C9 C8 H8B . . 110.1 ?
    H8A C8 H8B . . 108.4 ?
    C8 C9 H9A . . 109.5 ?
    C8 C9 H9B . . 109.5 ?
    H9A C9 H9B . . 109.5 ?
    C8 C9 H9C . . 109.5 ?
    H9A C9 H9C . . 109.5 ?
    H9B C9 H9C . . 109.5 ?
    N1 C10 C11 . . 122.73(8) ?
    N1 C10 H10 . . 118.6 ?
    C11 C10 H10 . . 118.6 ?
    C10 C11 C12 . . 120.01(9) ?
    C10 C11 H11 . . 120.0 ?
    C12 C11 H11 . . 120.0 ?
    C13 C12 C11 . . 117.06(8) ?
    C13 C12 C15 . . 123.64(8) ?
    C11 C12 C15 . . 119.28(8) ?
    C12 C13 C14 . . 119.55(8) ?
    C12 C13 H13 . . 120.2 ?
    C14 C13 H13 . . 120.2 ?
    N1 C14 C13 . . 123.16(8) ?
    N1 C14 H14 . . 118.4 ?
    C13 C14 H14 . . 118.4 ?
    C12 C15 C15 . 2_575 115.14(9) ?
    C12 C15 H15A . . 108.5 ?
    C15 C15 H15A 2_575 . 108.5 ?
    C12 C15 H15B . . 108.5 ?
    C15 C15 H15B 2_575 . 108.5 ?
    H15A C15 H15B . . 107.5 ?
loop_
    _geom_torsion_atom_site_label_1
    _geom_torsion_atom_site_label_2
    _geom_torsion_atom_site_label_3
    _geom_torsion_atom_site_label_4
    _geom_torsion_site_symmetry_1
    _geom_torsion_site_symmetry_2
    _geom_torsion_site_symmetry_3
    _geom_torsion_site_symmetry_4
    _geom_torsion
    _geom_torsion_publ_flag
    C6 C1 C2 C3 . . . . 1.73(13) ?
    C7 C1 C2 C3 . . . . -177.82(7) ?
    C1 C2 C3 C4 . . . . -0.40(13) ?
    C8 O3 C4 C5 . . . . -0.98(12) ?
    C8 O3 C4 C3 . . . . 178.48(7) ?
    C2 C3 C4 O3 . . . . 179.15(7) ?
    C2 C3 C4 C5 . . . . -1.37(13) ?
    O3 C4 C5 C6 . . . . -178.79(7) ?
    C3 C4 C5 C6 . . . . 1.78(13) ?
    C2 C1 C6 C5 . . . . -1.31(13) ?
    C7 C1 C6 C5 . . . . 178.25(7) ?
    C4 C5 C6 C1 . . . . -0.43(13) ?
    C6 C1 C7 O2 . . . . -3.77(13) ?
    C2 C1 C7 O2 . . . . 175.77(8) ?
    C6 C1 C7 O1 . . . . 176.33(7) ?
    C2 C1 C7 O1 . . . . -4.12(12) ?
    C4 O3 C8 C9 . . . . 178.74(7) ?
    C14 N1 C10 C11 . . . . 0.07(13) ?
    N1 C10 C11 C12 . . . . -0.53(14) ?
    C10 C11 C12 C13 . . . . 0.12(13) ?
    C10 C11 C12 C15 . . . . 178.65(8) ?
    C11 C12 C13 C14 . . . . 0.71(12) ?
    C15 C12 C13 C14 . . . . -177.75(7) ?
    C10 N1 C14 C13 . . . . 0.83(12) ?
    C12 C13 C14 N1 . . . . -1.24(13) ?
    C13 C12 C15 C15 . . . 2_575 -7.83(14) ?
    C11 C12 C15 C15 . . . 2_575 173.74(8) ?
loop_
    _geom_hbond_atom_site_label_D
    _geom_hbond_atom_site_label_H
    _geom_hbond_atom_site_label_A
    _geom_hbond_site_symmetry_A
    _geom_hbond_distance_DH
    _geom_hbond_distance_HA
    _geom_hbond_distance_DA
    _geom_hbond_angle_DHA
    _geom_hbond_publ_flag
    O1 H1 N1 . 0.967(18) 1.659(18) 2.6247(17) 178.0(14) y
    C6 H6 O2 2_655 0.95 2.60 3.406(2) 144 y
_shelx_hkl_file
;
   0   0   2   59.63    0.99
   0   0  -2   58.97    0.99
   0   0   3    7.71    0.31
   0   0  -3    7.96    0.31
   0   0   4  210.36    3.11
   0   0  -4  215.58    3.17
   0   0   5 1047.32   18.18
   0   0  -5 1041.24   18.05
   0   0   6  208.81    3.22
   0   0  -6  205.72    3.18
   0   0   7   92.15    1.57
   0   0  -7   91.30    1.54
   0   0   8   17.09    0.95
   0   0  -8   15.51    0.91
   0   0   9    6.20    0.49
   0   0  -9    6.23    0.49
   0   0  10   59.67    1.29
   0   0 -10   61.63    1.29
   0   0  11   51.48    1.73
   0   0 -11   53.80    1.71
   0   0  12   94.09    1.95
   0   0 -12   96.66    1.96
   0   0  13   32.38    1.14
   0   0 -13   32.68    1.09
   0   1 -12    6.67    0.65
   0  -1  12    7.38    0.69
   0   1 -11   28.27    0.91
   0  -1  11   28.70    0.94
   0   1 -10   64.10    1.78
   0  -1  10   62.13    1.79
   0   1  -9    7.54    0.53
   0  -1   9    9.01    0.89
   0   1  -8   22.54    1.05
   0  -1   8   22.90    0.72
   0   1  -7    0.14    0.31
   0  -1   7    0.14    0.32
   0   1  -6  459.54    7.34
   0  -1   6  465.18    7.72
   0  -1   5  195.45    3.20
   0  -1   5  194.95    3.19
   0   1  -4  405.23    6.42
   0  -1   4  404.17    6.39
   0   1  -3   61.49    0.95
   0  -1   3   59.62    1.11
   0   1  -2   94.78    1.58
   0  -1   2   90.66    1.33
   0   1  -1    0.77    0.18
   0  -1   1    0.69    0.09
   0   1   2   95.73    1.33
   0   1   2   96.10    1.44
   0  -1  -2   95.73    1.31
   0   1   3   53.25    1.05
   0  -1  -3   70.29    1.04
   0   1   4    6.50    0.43
   0  -1  -4    7.20    0.27
   0   1   5  260.94    3.94
   0  -1  -5  269.39    4.05
   0   1   6  241.13    3.70
   0  -1  -6  241.01    3.68
   0   1   7   12.23    0.73
   0  -1  -7   12.05    0.45
   0   1   8  147.83    2.43
   0  -1  -8  150.32    2.79
   0   1   9    0.01    0.33
   0  -1  -9    0.00    0.57
   0   1  10   22.94    1.12
   0  -1 -10   22.67    0.73
   0   1  11   46.27    1.13
   0  -1 -11   44.00    1.09
   0   1  12  142.70    2.69
   0  -1 -12  141.00    2.62
   0   1  13   30.96    1.65
   0  -1 -13   31.83    1.55
   0   2 -12    1.14    0.57
   0  -2  12    1.04    0.58
   0   2 -11   12.88    0.70
   0  -2  11   13.08    0.73
   0   2 -10   43.41    1.50
   0  -2  10   43.04    1.09
   0   2  -9    2.88    0.46
   0  -2   9    2.17    0.82
   0   2  -8  103.84    2.19
   0  -2   8  101.60    2.22
   0   2  -7   99.40    1.71
   0  -2   7   98.56    1.72
   0   2  -6  110.90    2.07
   0  -2   6  108.85    1.78
   0   2  -5  305.43    4.70
   0  -2   5  303.24    4.68
   0   2  -4    1.17    0.22
   0  -2   4    1.34    0.23
   0   2  -3   29.57    0.68
   0  -2   3   28.35    0.51
   0   2  -2  318.85    4.69
   0  -2   2  316.08    4.80
   0   2  -1  652.80   10.31
   0  -2   1  647.50   10.11
   0  -2   0   95.75    1.34
   0  -2   0   93.64    1.20
   0   2   1   84.69    1.36
   0  -2  -1   79.43    1.03
   0  -2  -1   84.85    1.34
   0   2   2  288.31    4.39
   0   2   2  268.10    3.80
   0  -2  -2  276.76    3.92
   0  -2  -2  281.37    4.12
   0   2   3  233.30    3.47
   0   2   3  246.50    3.59
   0  -2  -3  237.63    3.40
   0   2   4   19.90    0.39
   0   2   4   19.92    0.57
   0  -2  -4   20.00    0.39
   0   2   5   14.78    0.56
   0   2   5   14.28    0.36
   0  -2  -5   14.83    0.37
   0   2   6  154.02    2.35
   0   2   6  157.99    2.40
   0  -2  -6  156.03    2.37
   0   2   7    0.66    0.26
   0   2   7    0.03    0.25
   0  -2  -7    0.38    0.26
   0   2   8   -0.00    0.27
   0   2   8   -0.08    0.52
   0  -2  -8    0.11    0.28
   0   2   9   19.24    0.64
   0  -2  -9   19.08    0.62
   0   2  10   25.50    0.72
   0   2  10   24.30    1.11
   0  -2 -10   24.27    0.73
   0   2  11   22.49    0.72
   0   2  11   21.54    0.77
   0  -2 -11   22.42    1.12
   0   2  12    1.80    0.87
   0   2  12    0.90    0.75
   0  -2 -12    1.35    0.83
   0   2  13    3.13    0.50
   0   2  13    2.91    0.59
   0  -2 -13    3.72    0.58
   0   3 -12  132.19    3.19
   0  -3  12  128.30    2.57
   0   3 -11    0.37    0.48
   0  -3  11    0.33    0.51
   0   3 -10   72.23    1.93
   0  -3  10   70.67    1.50
   0   3  -9    3.00    0.48
   0  -3   9    3.15    0.89
   0   3  -8  384.70    6.80
   0  -3   8  393.32    6.96
   0   3  -7  164.71    2.72
   0  -3   7  166.55    2.76
   0   3  -6   91.16    1.54
   0  -3   6   89.46    1.53
   0   3  -5   29.18    0.62
   0  -3   5   28.54    0.62
   0   3  -4   21.36    0.47
   0  -3   4   21.75    0.48
   0   3  -3 1802.64   33.12
   0  -3   3 1753.79   31.98
   0   3  -2  584.17    9.27
   0  -3   2  579.46    9.20
   0   3  -1    7.32    0.26
   0  -3   1    6.99    0.27
   0  -3   0 1054.46   17.38
   0  -3   0 1072.30   18.23
   0   3   1   78.28    1.15
   0  -3  -1   77.54    0.99
   0  -3  -1   75.54    1.11
   0   3   2  343.76    5.12
   0   3   2  316.84    4.53
   0  -3  -2  338.90    5.04
   0  -3  -2  313.17    4.49
   0   3   3   16.46    0.27
   0   3   3   16.71    0.54
   0  -3  -3   17.53    0.37
   0  -3  -3   16.67    0.38
   0   3   4  389.05    5.97
   0   3   4  371.97    5.59
   0  -3  -4  392.38    6.01
   0  -3  -4  378.45    5.67
   0   3   5   36.47    0.77
   0   3   5   39.37    0.71
   0   3   6   39.50    0.71
   0   3   6   38.74    0.73
   0  -3  -6   38.81    0.87
   0   3   7  353.22    5.92
   0   3   7  364.25    5.74
   0  -3  -7  357.84    5.63
   0   3   8   41.57    0.87
   0   3   8   40.81    0.86
   0  -3  -8   40.72    1.13
   0   3   9   26.59    0.71
   0   3   9   25.43    0.71
   0  -3  -9   25.81    0.99
   0   3  10  135.49    2.73
   0   3  10  132.12    2.30
   0  -3 -10  132.99    2.63
   0   3  11   37.30    0.94
   0   3  11   37.49    0.96
   0  -3 -11   39.45    1.32
   0   3  12   20.29    1.15
   0   3  12   18.77    1.16
   0  -3 -12   20.20    0.74
   0   3  13    6.28    0.62
   0   3  13    7.76    0.99
   0  -3 -13    6.02    0.59
   0   4 -11   91.92    1.90
   0  -4  11   88.93    1.86
   0   4 -10    2.00    0.86
   0  -4  10    1.95    0.87
   0   4  -9   15.59    0.67
   0  -4   9   15.46    1.06
   0   4  -8  978.00   17.37
   0  -4   8  962.93   17.10
   0   4  -7  334.10    5.86
   0  -4   7  330.13    5.44
   0   4  -6 1208.80   22.02
   0  -4   6 1216.26   21.72
   0   4  -5   64.78    1.38
   0  -4   5   62.81    1.12
   0   4  -4  256.89    3.92
   0  -4   4  249.22    3.82
   0   4  -3  178.53    2.78
   0  -4   3  172.70    2.56
   0   4  -2 1090.20   18.61
   0  -4   2 1074.40   18.20
   0   4  -1   23.04    0.54
   0  -4   1   16.50    0.29
   0  -4   0  220.76    3.10
   0  -4   0  216.32    3.34
   0   4   1  519.73    8.08
   0  -4  -1  507.28    8.05
   0  -4  -1  482.41    7.21
   0  -4  -1  479.42    7.12
   0   4   2   40.81    0.69
   0   4   2   42.11    0.55
   0  -4  -2   39.50    0.53
   0  -4  -2   39.32    0.67
   0   4   3  196.69    2.93
   0   4   3  189.39    2.65
   0  -4  -3  200.46    2.80
   0  -4  -3  193.31    2.89
   0   4   4   27.07    0.76
   0   4   4   26.15    0.50
   0  -4  -4   26.49    0.55
   0   4   5   34.38    0.57
   0   4   5   35.70    0.91
   0  -4  -5   36.28    0.71
   0   4   6 1341.63   24.04
   0   4   6 1359.55   24.39
   0  -4  -6 1301.94   23.36
   0   4   7    9.53    0.44
   0   4   7   10.27    0.37
   0  -4  -7   10.43    0.56
   0   4   8  213.43    3.83
   0   4   8  216.40    3.44
   0  -4  -8  213.50    3.65
   0   4   9   39.70    0.93
   0   4   9   41.03    1.18
   0  -4  -9   39.73    1.13
   0   4  10  484.41    8.16
   0   4  10  475.61    8.14
   0  -4 -10  474.58    8.42
   0   4  11  564.55    9.76
   0   4  11  550.90    9.67
   0  -4 -11  558.16    9.65
   0   4  12  323.44    5.71
   0   4  12  314.50    5.95
   0  -4 -12  331.31    5.71
   0   4  13   -0.04    0.81
   0   4  13    0.01    0.44
   0  -4 -13    0.26    0.41
   0   5 -10    3.75    0.54
   0  -5  10    4.46    0.56
   0   5  -9    6.46    0.87
   0  -5   9    6.18    0.53
   0   5  -8    5.25    0.47
   0  -5   8    5.44    0.47
   0   5  -7    9.86    0.47
   0  -5   7    9.69    0.80
   0   5  -6   90.58    1.55
   0  -5   6   86.30    1.83
   0   5  -5    4.57    0.58
   0  -5   5    4.93    0.62
   0   5  -4   82.96    1.33
   0  -5   4   81.31    1.32
   0   5  -3   34.36    0.61
   0  -5   3   33.45    0.61
   0   5  -2  126.99    1.98
   0  -5   2  124.29    1.92
   0  -5   1  152.03    2.21
   0  -5   1  143.90    2.36
   0  -5   0   44.06    0.65
   0  -5   0   44.37    0.94
   0  -5   0   45.13    0.65
   0  -5  -1    0.41    0.09
   0  -5  -1    0.43    0.08
   0  -5  -1    0.37    0.35
   0   5   2   11.00    0.54
   0  -5  -2   10.55    0.18
   0  -5  -2   10.65    0.53
   0   5   3   21.35    0.69
   0   5   3   22.14    0.34
   0  -5  -3   20.86    0.68
   0  -5  -3   20.34    0.33
   0   5   4  389.57    5.86
   0   5   4  414.23    6.51
   0  -5  -4  410.66    6.46
   0  -5  -4  394.69    5.94
   0   5   5   21.07    0.78
   0   5   5   20.27    0.46
   0  -5  -5   20.82    0.53
   0  -5  -5   19.43    0.46
   0   5   6   61.16    1.13
   0   5   6   62.15    1.09
   0  -5  -6   62.86    1.11
   0   5   7  156.54    2.56
   0   5   7  162.60    2.48
   0  -5  -7  163.82    2.47
   0   5   8   31.15    0.64
   0   5   8   30.67    0.78
   0  -5  -8   31.26    0.84
   0   5   9   49.62    1.42
   0   5   9   49.61    0.93
   0  -5  -9   48.63    1.13
   0   5  10    0.22    0.50
   0   5  10    0.41    0.40
   0  -5 -10    0.26    0.48
   0   5  11    4.82    0.52
   0   5  11    4.63    0.41
   0  -5 -11    4.49    0.67
   0   5  12   60.54    1.41
   0   5  12   62.40    1.30
   0  -5 -12   63.14    1.29
   0   5  13   -0.07    0.69
   0   5  13    0.42    0.48
   0  -5 -13    0.17    0.39
   0   6  -9   13.37    0.62
   0  -6   9   12.82    1.01
   0   6  -8   20.15    0.97
   0  -6   8   20.46    0.99
   0   6  -7   26.40    0.98
   0  -6   7   26.88    0.71
   0   6  -6    4.27    0.34
   0  -6   6    3.76    0.36
   0   6  -5    4.13    0.30
   0  -6   5    4.04    0.54
   0   6  -4   13.86    0.40
   0  -6   4   13.48    0.62
   0   6  -3    9.45    0.33
   0  -6   3    9.50    0.49
   0  -6   2   32.91    0.56
   0  -6   2   32.89    0.70
   0  -6   1    3.67    0.26
   0  -6   1    3.78    0.31
   0  -6   0  186.98    2.65
   0  -6   0  187.95    2.65
   0  -6   0  180.84    2.80
   0  -6  -1   11.15    0.38
   0  -6  -1   11.26    0.21
   0  -6  -1   11.34    0.24
   0   6   2  174.26    2.71
   0  -6  -2  172.55    2.32
   0  -6  -2  172.17    2.67
   0  -6  -2  177.40    2.34
   0   6   3    7.61    0.38
   0  -6  -3    7.01    0.36
   0  -6  -3    7.42    0.19
   0   6   4   45.57    0.66
   0   6   4   47.37    1.17
   0  -6  -4   48.19    0.69
   0  -6  -4   47.01    1.17
   0   6   5  102.63    1.50
   0   6   5  103.12    1.73
   0  -6  -5  104.80    1.53
   0  -6  -5  102.05    2.01
   0   6   6    7.28    0.44
   0   6   6    7.37    0.32
   0  -6  -6    7.76    0.34
   0  -6  -6    8.06    0.46
   0   6   7   19.15    0.62
   0   6   7   19.37    0.53
   0  -6  -7   19.76    0.56
   0   6   8    4.21    0.44
   0   6   8    5.02    0.25
   0  -6  -8    5.19    0.40
   0   6   9   46.38    1.05
   0   6   9   46.13    1.41
   0  -6  -9   44.90    0.82
   0   6  10   19.27    0.51
   0   6  10   18.47    0.71
   0  -6 -10   18.51    0.51
   0   6  11   35.87    0.98
   0   6  11   34.49    1.04
   0  -6 -11   34.30    1.02
   0   6  12    1.46    0.59
   0   6  12    2.01    0.90
   0   7  -8   97.24    2.19
   0  -7   8   92.47    2.08
   0   7  -7   33.91    1.13
   0  -7   7   33.32    1.09
   0   7  -6   44.04    1.17
   0  -7   6   43.24    0.89
   0   7  -5    5.79    0.35
   0  -7   5    5.24    0.55
   0   7  -4  190.25    3.00
   0  -7   4  190.77    3.16
   0  -7   3    1.70    0.20
   0  -7   3    1.49    0.32
   0  -7   2  108.84    2.08
   0  -7   2  107.56    1.72
   0  -7   1   35.10    0.76
   0  -7   1   35.66    0.66
   0  -7   1   35.53    0.63
   0  -7   0   57.98    0.87
   0  -7   0   59.33    1.09
   0  -7   0   62.43    0.90
   0  -7  -1  255.65    3.57
   0  -7  -1  243.06    3.43
   0  -7  -1  246.92    3.93
   0  -7  -2    0.98    0.58
   0   7   3  817.98   14.39
   0  -7  -3  807.94   14.21
   0   7   4  102.00    2.12
   0  -7  -4  104.50    1.37
   0  -7  -4  100.08    1.73
   0   7   5    0.45    0.12
   0   7   5    0.44    0.35
   0  -7  -5    0.35    0.34
   0  -7  -5    0.61    0.14
   0   7   6    8.02    0.27
   0   7   6    8.80    0.80
   0  -7  -6    8.30    0.20
   0  -7  -6    9.06    0.48
   0   7   7    0.70    0.13
   0   7   7    0.48    0.37
   0  -7  -7    0.39    0.23
   0   7   8  116.45    2.09
   0   7   8  116.82    1.89
   0  -7  -8  115.36    1.86
   0   7   9    3.29    0.39
   0   7   9    4.71    0.84
   0  -7  -9    3.91    0.24
   0   7  10  113.17    2.04
   0   7  10  109.83    2.10
   0  -7 -10  112.86    2.00
   0   7  11    4.08    0.31
   0   7  11    3.98    0.96
   0  -7 -11    4.03    0.51
   0   7  12    7.58    0.41
   0   7  12    8.30    1.14
   0  -7 -12    7.54    0.40
   0   8  -7  183.57    3.17
   0  -8   7  181.48    3.37
   0  -8   6    0.18    0.27
   0  -8   5   31.73    0.88
   0  -8   4    3.44    0.40
   0  -8   4    2.66    0.25
   0  -8   3    4.09    0.69
   0  -8   3    4.95    0.38
   0  -8   2  123.06    2.36
   0  -8   2  122.95    1.79
   0  -8   1   47.35    0.69
   0  -8   1   46.39    0.96
   0  -8   1   47.03    0.79
   0  -8   0   39.90    0.62
   0  -8   0   42.55    0.63
   0  -8   0   39.90    0.87
   0  -8  -1   96.60    1.26
   0  -8  -1   89.53    1.17
   0  -8  -1   91.83    1.61
   0  -8  -2    8.32    0.76
   0  -8  -3   47.96    1.41
   0   8   4 2074.46   41.09
   0  -8  -4 2141.57   42.31
   0   8   5   12.58    0.62
   0  -8  -5   14.20    0.97
   0   8   6  209.24    3.96
   0   8   6  214.80    3.10
   0  -8  -6  208.11    3.52
   0  -8  -6  215.33    3.08
   0   8   7    7.38    0.26
   0   8   7    7.93    0.55
   0  -8  -7    8.42    0.56
   0  -8  -7    7.78    0.27
   0   8   8    4.16    0.28
   0   8   8    4.12    0.52
   0  -8  -8    4.40    0.18
   0   8   9  157.52    3.29
   0   8   9  159.37    2.56
   0  -8  -9  164.67    2.62
   0   8  10    2.94    0.55
   0   8  10    3.27    0.38
   0  -8 -10    3.87    0.24
   0   8  11    8.25    0.34
   0   8  11    8.83    1.12
   0  -8 -11    8.22    0.52
   0  -9   6    3.49    0.55
   0  -9   5    4.07    0.30
   0  -9   4    0.17    0.36
   0  -9   4    0.19    0.32
   0  -9   3    3.38    0.33
   0  -9   3    1.34    0.18
   0  -9   3    3.48    0.41
   0  -9   2   22.00    0.50
   0  -9   2   20.96    0.39
   0  -9   2   20.65    0.66
   0  -9   1   21.63    0.97
   0  -9   1   20.91    0.43
   0  -9   1   21.64    0.43
   0  -9   0   35.35    0.51
   0  -9   0   35.73    0.52
   0  -9   0   33.49    0.83
   0  -9  -1   51.11    1.41
   0  -9  -2    6.21    0.46
   0  -9  -3    0.96    0.39
   0  -9  -4   76.48    1.87
   0   9   5   15.01    1.02
   0  -9  -5   14.40    0.63
   0   9   6    8.75    0.59
   0  -9  -6    9.53    0.59
   0   9   7    5.47    0.54
   0  -9  -7    5.21    0.94
   0   9   8    5.06    0.55
   0   9   9   28.38    0.92
   0   9  10   11.27    1.20
   0 -10   2    0.44    0.39
   0 -10   1  108.64    2.35
   0 -10   0   17.73    0.67
   0 -10  -1    0.09    0.37
   0 -10  -2   13.36    0.98
   0 -10  -3   22.21    0.74
   0 -10  -4   25.70    1.21
   0 -10  -5   13.32    0.65
   0  10   6    6.31    0.58
   0 -10  -6    6.63    0.57
   0  10   7   70.91    1.55
   0 -10  -7   74.41    1.58
   0  10   8   20.46    0.87
   0  10   9   17.22    0.84
   0 -11   1   22.64    1.20
   0 -11   0   16.46    1.11
   0 -11  -1  174.15    3.10
   0 -11  -2  110.71    2.11
   0 -11  -3   12.88    1.09
   0 -11  -4   93.42    1.89
   0 -11  -5    0.22    0.83
   0 -11  -6   53.20    1.32
   1 -11  -5   83.19    1.80
   1 -11  -4    8.80    1.18
   1 -11  -3   70.07    1.56
   1 -11  -2  195.50    3.52
   1 -11  -1   43.93    1.66
   1 -11   0    3.29    0.99
   1 -10  -8    6.05    0.68
  -1  10   8    5.01    0.67
   1 -10  -7    1.26    0.55
  -1  10   7    1.05    0.56
   1 -10  -6   29.89    0.97
   1 -10  -5    1.30    0.51
   1 -10  -4    0.35    0.46
   1 -10  -3    1.99    0.49
   1 -10  -2    0.73    0.46
   1 -10  -1   29.97    0.89
   1 -10   0    1.90    0.83
   1 -10   1   60.73    1.34
   1 -10   2   68.99    1.47
  -1   9   9   26.97    1.42
   1  -9  -8    0.04    0.48
  -1   9   8    1.87    0.84
   1  -9  -7   11.63    0.67
  -1   9   7   11.85    0.69
   1  -9  -6   12.34    1.07
  -1   9   6   14.22    1.08
   1  -9  -5   21.64    1.17
   1  -9  -4   24.94    0.79
   1  -9  -3    8.40    0.91
   1  -9  -2    0.14    0.66
   1  -9  -1    2.75    0.45
   1  -9   0    3.21    0.77
   1  -9   1    0.35    0.40
   1  -9   2    6.22    0.52
   1  -9   3   36.81    1.34
   1  -9   3   38.07    0.69
   1  -9   4   72.39    1.91
   1  -9   4   75.10    1.29
   1  -9   5   17.13    0.59
   1  -9   6    0.21    0.24
  -1   8  10    0.61    0.50
  -1   8   9    4.88    0.56
  -1   8   8   10.66    1.04
  -1   8   8   11.24    0.31
   1  -8  -7    0.23    0.74
  -1   8   7    0.48    0.10
  -1   8   7    0.49    0.74
   1  -8  -6   55.12    1.59
  -1   8   6   55.86    1.63
   1  -8  -5  310.45    5.21
  -1   8   5  309.02    5.19
   1  -8  -4    8.57    0.56
   1  -8  -3   40.76    0.95
   1  -8  -2  103.00    1.82
   1  -8  -1  151.41    2.86
   1  -8   0   11.62    0.85
   1  -8   1   55.52    0.78
   1  -8   1   58.40    0.79
   1  -8   1   56.05    1.15
   1  -8   2   44.26    0.72
   1  -8   2   42.11    1.31
   1  -8   3   30.10    0.62
   1  -8   3   29.81    0.80
   1  -8   4   19.46    0.41
   1  -8   4   19.43    0.67
   1  -8   5    5.45    0.45
  -1   8  -5    6.08    0.52
   1  -8   6   10.80    0.60
  -1   8  -6   10.68    0.42
   1  -8   7   21.36    0.58
  -1   8  -7   20.05    0.84
   1  -7 -11  162.11    2.84
  -1   7  11  160.35    2.84
  -1   7  11  155.43    2.93
   1  -7 -10   19.17    0.63
  -1   7  10   18.61    0.63
  -1   7  10   19.13    1.17
   1  -7  -9   53.24    1.02
  -1   7   9   52.67    1.03
  -1   7   9   52.78    1.21
   1  -7  -8   27.38    0.59
  -1   7   8   25.13    0.78
  -1   7   8   25.95    0.58
   1  -7  -7    0.63    0.40
   1  -7  -7    0.88    0.19
  -1   7   7    0.57    0.19
  -1   7   7    0.66    0.40
   1  -7  -6  198.29    2.82
   1  -7  -6  187.13    3.15
  -1   7   6  190.96    3.19
  -1   7   6  185.63    2.65
   1  -7  -5   12.23    0.55
  -1   7   5   12.60    0.87
   1  -7  -4  203.65    3.36
  -1   7   4  207.53    3.41
   1  -7  -3  280.52    4.60
   1  -7  -2  194.97    3.23
   1  -7  -1 1992.25   38.06
   1  -7   0   69.28    1.30
   1  -7   1  104.42    1.44
   1  -7   1  101.70    1.76
   1  -7   1  106.58    1.46
   1  -7   2    5.05    0.43
   1  -7   2    5.27    0.26
   1  -7   3  294.69    4.79
   1  -7   3  299.68    4.52
  -1   7  -3  299.92    4.70
   1  -7   4   49.87    0.99
  -1   7  -4   50.33    0.84
   1  -7   5   37.13    0.90
  -1   7  -5   37.14    0.70
   1  -7   6    2.94    0.51
  -1   7  -6    2.97    0.48
   1  -7   7   28.07    0.68
  -1   7  -7   27.95    0.93
   1  -7   8   76.25    1.77
  -1   7  -8   76.60    1.73
   1  -6 -12    1.00    0.32
  -1   6  12    1.15    0.88
  -1   6  12    0.60    0.32
   1  -6 -11    0.22    0.44
  -1   6  11    0.25    0.27
   1  -6 -10    8.73    0.36
  -1   6  10    8.26    0.37
  -1   6  10    9.16    0.56
   1  -6  -9   38.45    0.71
  -1   6   9   37.33    0.71
  -1   6   9   38.11    1.33
   1  -6  -8   10.04    0.30
  -1   6   8   10.22    0.54
  -1   6   8   10.05    0.46
   1  -6  -7   40.18    0.64
  -1   6   7   40.97    0.91
  -1   6   7   40.42    0.77
   1  -6  -6    5.38    0.26
   1  -6  -6    5.13    0.43
  -1   6   6    5.25    0.17
  -1   6   6    5.48    0.43
   1  -6  -5  122.53    1.71
   1  -6  -5  120.10    2.02
  -1   6   5  119.93    2.32
  -1   6   5  118.35    1.65
   1  -6  -4   11.26    0.75
  -1   6   4   11.45    0.48
   1  -6  -3  105.27    1.75
  -1   6   3  107.46    1.78
   1  -6  -2   50.99    1.25
   1  -6  -1   52.88    1.00
   1  -6   0  703.88   11.76
   1  -6   1  104.77    1.46
   1  -6   1  102.34    1.71
   1  -6   2   18.33    0.44
   1  -6   2   17.36    0.54
  -1   6  -2   17.87    0.44
   1  -6   3   39.00    0.65
  -1   6  -3   40.48    0.79
   1  -6   4    1.77    0.38
  -1   6  -4    1.58    0.35
   1  -6   5   53.22    1.14
  -1   6  -5   53.96    1.14
   1  -6   6    0.31    0.26
  -1   6  -6    0.38    0.43
   1  -6   7    5.84    0.40
  -1   6  -7    6.45    0.64
   1  -6   8    0.55    0.60
  -1   6  -8    0.45    0.57
   1  -6   9   48.51    1.10
  -1   6  -9   49.02    1.09
   1  -5 -12   23.43    1.03
  -1   5  12   24.25    1.06
  -1   5  12   25.14    1.28
   1  -5 -11    8.43    0.44
  -1   5  11    8.89    0.58
  -1   5  11    8.07    0.45
   1  -5 -10    3.28    0.53
  -1   5  10    3.15    0.46
  -1   5  10    2.70    0.56
   1  -5  -9    9.42    0.36
  -1   5   9   10.15    0.86
  -1   5   9   10.35    0.60
   1  -5  -8   22.79    0.49
  -1   5   8   23.29    0.67
  -1   5   8   23.12    0.70
   1  -5  -7    7.59    0.42
  -1   5   7    7.34    0.44
  -1   5   7    7.23    0.44
   1  -5  -6   59.32    0.90
   1  -5  -6   62.59    1.15
  -1   5   6   59.78    1.13
  -1   5   6   60.84    0.93
   1  -5  -5  242.31    3.58
   1  -5  -5  232.98    3.69
  -1   5   5  235.73    4.00
  -1   5   5  229.68    3.42
   1  -5  -4  130.67    1.80
   1  -5  -4  127.30    2.04
  -1   5   4  130.49    1.80
  -1   5   4  127.41    2.03
   1  -5  -3   56.33    1.22
  -1   5   3   57.23    1.00
   1  -5  -2  116.07    2.01
  -1   5   2  116.17    1.82
   1  -5  -1   19.53    0.48
   1  -5   0    2.59    0.07
   1  -5   0    2.75    0.07
   1  -5   0    2.86    0.27
   1  -5   1    0.08    0.12
   1  -5   1    0.01    0.40
  -1   5  -1    0.11    0.12
   1  -5   2   24.14    0.41
  -1   5  -2   24.90    0.51
   1  -5   3  260.37    3.86
  -1   5  -3  261.95    3.90
   1  -5   4   28.19    0.57
  -1   5  -4   28.60    0.72
   1  -5   5    4.56    0.32
  -1   5  -5    5.36    0.50
   1  -5   6    0.36    0.47
  -1   5  -6    0.22    0.44
   1  -5   7    6.91    0.68
  -1   5  -7    6.54    0.65
   1  -5   8    1.34    0.37
  -1   5  -8    1.21    0.35
   1  -5   9    0.04    0.67
  -1   5  -9    0.55    0.63
   1  -5  10   14.84    0.70
  -1   5 -10   15.55    0.69
   1  -4 -12   18.46    0.67
  -1   4  12   17.72    0.69
   1  -4 -11  247.88    4.60
  -1   4  11  255.77    4.75
  -1   4  11  251.42    4.36
   1  -4 -10   20.67    0.62
  -1   4  10   20.87    0.71
  -1   4  10   21.17    0.99
   1  -4  -9  348.91    5.98
  -1   4   9  346.00    6.15
  -1   4   9  352.43    5.76
   1  -4  -8   28.48    0.84
  -1   4   8   27.30    0.71
  -1   4   8   28.04    0.64
   1  -4  -7   60.42    1.01
  -1   4   7   57.14    1.20
  -1   4   7   61.42    1.44
   1  -4  -6   73.50    1.13
  -1   4   6   67.13    1.23
  -1   4   6   72.49    1.53
   1  -4  -5   34.39    0.67
   1  -4  -5   33.30    0.70
  -1   4   5   34.59    0.68
  -1   4   5   34.20    0.70
   1  -4  -4  807.09   13.64
   1  -4  -4  753.63   12.19
  -1   4   4  778.58   12.92
  -1   4   4  720.57   11.70
   1  -4  -3   80.96    1.47
   1  -4  -3   83.27    1.11
  -1   4   3   81.55    1.09
  -1   4   3   82.72    1.30
   1  -4  -2   90.87    1.39
  -1   4   2   93.30    1.44
   1  -4  -1   69.34    1.27
   1  -4   0   43.29    0.55
   1  -4   0   41.99    0.73
   1  -4   1  606.60    9.42
  -1   4  -1  612.27    9.51
   1  -4   2   56.41    0.90
  -1   4  -2   56.27    0.90
   1  -4   3   35.61    0.59
  -1   4  -3   35.26    0.59
   1  -4   4  152.09    2.48
  -1   4  -4  152.69    2.30
   1  -4   5   13.42    0.67
  -1   4  -5   13.87    0.43
   1  -4   6  242.67    3.89
  -1   4  -6  247.96    4.22
   1  -4   7  760.09   13.06
  -1   4  -7  786.16   13.48
   1  -4   8   93.75    2.07
  -1   4  -8   90.71    2.02
   1  -4   9   18.35    0.68
  -1   4  -9   17.58    0.67
   1  -4  10    3.89    0.53
  -1   4 -10    3.57    0.87
   1  -4  11   20.57    1.31
  -1   4 -11   20.39    0.82
   1  -3 -13   23.05    1.28
  -1   3  13   22.53    1.24
  -1   3  13   22.93    1.36
   1  -3 -12   32.19    0.91
  -1   3  12   31.38    1.28
  -1   3  12   32.63    1.38
   1  -3 -11  122.70    2.56
  -1   3  11  121.07    2.19
  -1   3  11  122.78    2.22
   1  -3 -10   16.26    0.59
  -1   3  10   17.18    0.62
  -1   3  10   17.87    0.97
   1  -3  -9  649.50   11.49
  -1   3   9  658.27   11.68
  -1   3   9  635.47   10.90
   1  -3  -8 1012.99   17.83
  -1   3   8 1022.92   18.58
  -1   3   8 1017.61   17.92
   1  -3  -7  258.57    4.29
  -1   3   7  264.91    4.41
  -1   3   7  252.95    4.04
   1  -3  -6    2.30    0.40
  -1   3   6    1.78    0.25
  -1   3   6    2.85    0.28
   1  -3  -5    2.91    0.33
  -1   3   5    3.27    0.26
  -1   3   5    2.88    0.34
   1  -3  -4   -0.14    0.35
   1  -3  -4    0.49    0.21
  -1   3   4    0.13    0.19
  -1   3   4    0.03    0.13
   1  -3  -3 4005.99   82.38
   1  -3  -3 3879.96   80.61
  -1   3   3 3844.92   80.37
  -1   3   3 4097.74   84.29
   1  -3  -2    4.24    0.23
  -1   3   2    3.71    0.12
  -1   3   2    3.75    0.24
   1  -3  -1  240.73    3.55
  -1   3   1  247.17    3.65
   1  -3   0    7.92    0.28
   1  -3   0    9.05    0.16
  -1   3   0    8.62    0.14
   1  -3   1  348.66    5.09
  -1   3  -1  342.55    5.01
   1  -3   2 2935.29   57.42
  -1   3  -2 2906.61   57.07
   1  -3   3   84.22    1.25
  -1   3  -3   85.62    1.26
   1  -3   4    7.86    0.47
  -1   3  -4    8.21    0.46
   1  -3   5  234.00    3.83
  -1   3  -5  241.45    3.71
   1  -3   6    1.08    0.31
  -1   3  -6    1.01    0.53
   1  -3   7  562.82    9.38
  -1   3  -7  568.62    9.44
   1  -3   8   15.82    0.98
  -1   3  -8   16.85    0.62
   1  -3   9  868.43   15.39
  -1   3  -9  867.19   15.92
   1  -3  10   97.12    2.41
  -1   3 -10   97.18    1.89
   1  -3  11   90.63    1.87
  -1   3 -11   89.99    1.83
   1  -3  12    9.65    0.75
  -1   3 -12   10.60    1.20
   1  -2 -13   49.06    1.75
  -1   2  13   48.14    1.17
  -1   2  13   46.73    1.81
   1  -2 -12   36.87    1.01
  -1   2  12   36.23    1.02
  -1   2  12   35.56    1.30
   1  -2 -11    7.14    0.87
  -1   2  11    6.37    0.78
  -1   2  11    7.66    0.55
   1  -2 -10    0.39    0.35
  -1   2  10    0.30    0.38
  -1   2  10    0.42    0.32
   1  -2  -9  134.71    2.59
  -1   2   9  140.81    2.72
  -1   2   9  133.53    2.22
   1  -2  -8  111.75    1.86
  -1   2   8  108.58    1.81
  -1   2   8   98.69    2.08
   1  -2  -7   50.33    0.93
  -1   2   7   52.37    1.26
  -1   2   7   49.72    1.14
   1  -2  -6    0.12    0.36
  -1   2   6   -0.01    0.21
  -1   2   6    0.12    0.20
   1  -2  -5   48.95    0.97
  -1   2   5   50.63    0.84
  -1   2   5   50.14    0.82
   1  -2  -4   38.62    0.62
  -1   2   4   39.75    0.82
  -1   2   4   39.94    0.77
   1  -2  -3   97.67    1.44
   1  -2  -3   96.49    1.40
  -1   2   3   99.77    1.45
  -1   2   3   97.97    1.36
   1  -2  -2   52.30    0.80
   1  -2  -2   53.76    0.71
  -1   2   2   54.85    0.80
  -1   2   2   53.93    0.82
   1  -2  -1   80.39    1.33
  -1   2   1   83.05    1.21
  -1   2   1   83.35    1.07
   1  -2   0  468.51    6.88
   1  -2   0  478.74    7.51
  -1   2   0  474.78    7.03
   1  -2   1  256.38    3.60
  -1   2  -1  262.54    3.78
   1  -2   2  104.40    1.46
  -1   2  -2  105.96    1.48
   1  -2   3  720.72   11.77
  -1   2  -3  730.47   11.76
   1  -2   4   53.77    0.88
  -1   2  -4   56.08    0.90
   1  -2   5   21.97    0.51
  -1   2  -5   22.89    0.52
   1  -2   6   56.58    1.03
  -1   2  -6   57.74    1.04
   1  -2   7   45.35    0.95
  -1   2  -7   46.29    1.27
   1  -2   8   14.23    0.95
  -1   2  -8   13.57    0.93
   1  -2   9  103.47    1.89
  -1   2  -9  101.28    1.85
   1  -2  10   89.41    2.25
  -1   2 -10   88.52    1.74
   1  -2  11   75.00    1.64
  -1   2 -11   75.19    1.59
   1  -2  12    2.51    0.60
  -1   2 -12    2.64    1.02
   1  -1 -13   22.52    0.93
  -1   1  13   23.02    1.14
  -1   1  13   22.34    0.94
   1  -1 -12   26.49    1.35
  -1   1  12   24.67    0.90
  -1   1  12   23.80    0.74
   1  -1 -11   55.76    1.27
  -1   1  11   57.29    1.52
  -1   1  11   55.89    1.29
   1  -1 -10    0.56    0.39
  -1   1  10    0.80    0.74
  -1   1  10    0.73    0.32
   1  -1  -9    0.22    0.34
  -1   1   9    0.57    0.65
  -1   1   9    0.43    0.28
   1  -1  -8   14.74    0.85
  -1   1   8   11.92    0.88
   1  -1  -7    1.28    0.30
  -1   1   7   -0.06    0.24
  -1   1   7    1.01    0.56
  -1   1   7    1.06    0.55
   1  -1  -6  100.59    1.59
  -1   1   6  102.95    1.57
  -1   1   6  100.98    1.86
   1  -1  -5  537.26    8.55
  -1   1   5  552.37    8.75
  -1   1   5  531.96    8.46
   1  -1  -4  121.88    1.93
  -1   1   4  117.68    1.84
  -1   1   4  117.17    1.87
   1  -1  -3  357.44    5.47
  -1   1   3  356.15    5.46
  -1   1   3  367.38    5.61
   1  -1  -2    3.93    0.19
   1  -1  -2    4.28    0.31
  -1   1   2    3.74    0.32
  -1   1   2    4.16    0.19
   1  -1  -1    0.13    0.13
  -1   1   1    0.20    0.24
  -1   1   1    0.10    0.17
   1  -1   0   82.93    1.11
  -1   1   0   86.34    1.16
   1  -1   1  734.93   11.70
  -1   1  -1  738.34   11.65
   1  -1   2  128.42    1.84
  -1   1  -2  130.23    2.02
   1  -1   3    5.17    0.41
  -1   1  -3    5.33    0.40
   1  -1   4   15.63    0.38
  -1   1  -4   16.42    0.57
   1  -1   5    1.42    0.43
  -1   1  -5    1.42    0.24
   1  -1   6   10.45    0.64
  -1   1  -6   10.31    0.40
   1  -1   7   70.71    1.60
  -1   1  -7   71.58    1.29
   1  -1   8  134.96    2.30
  -1   1  -8  136.07    2.30
   1  -1   9   31.00    1.22
  -1   1  -9   30.81    0.83
   1  -1  10   19.54    0.73
  -1   1 -10   19.45    0.72
   1  -1  11   39.23    1.56
  -1   1 -11   36.11    1.02
   1  -1  12    0.39    0.54
  -1   1 -12    0.40    0.50
   1  -1  13    0.21    1.02
  -1   1 -13    0.37    0.97
   1   0 -12   64.47    1.50
  -1   0  12   64.87    2.07
   1   0 -11   42.79    1.13
  -1   0  11   41.77    1.62
   1   0 -10   38.20    1.40
  -1   0  10   37.54    1.00
   1   0  -9  150.51    2.56
  -1   0   9  153.56    2.64
   1   0  -8   16.18    0.59
  -1   0   8   16.07    0.63
   1   0  -7    9.82    0.73
  -1   0   7   10.10    0.78
   1   0  -6   79.72    1.55
  -1   0   6   69.71    1.46
   1   0  -5  748.82   12.56
  -1   0   5  720.75   11.87
   1   0  -4   -0.06    0.17
  -1   0   4    0.18    0.30
   1   0  -3  452.25    6.93
  -1   0   3  434.92    6.66
   1   0  -2  301.88    4.45
  -1   0   2  297.43    4.40
   1   0  -1 7759.37  179.69
  -1   0   1 7806.48  180.76
  -1   0   1 8275.72  192.14
   1   0   0  422.70    6.18
  -1   0   0  433.49    6.42
   1   0   1 1024.67   16.92
  -1   0  -1 1016.38   16.70
   1   0   2  286.48    4.18
  -1   0  -2  291.97    4.27
   1   0   3  114.55    1.70
  -1   0  -3  117.23    1.93
   1   0   4  909.98   15.14
  -1   0  -4  911.67   15.19
   1   0   5   48.11    1.05
  -1   0  -5   51.10    0.88
   1   0   6  142.37    2.21
  -1   0  -6  139.90    2.41
   1   0   7  255.54    4.35
  -1   0  -7  257.34    4.06
   1   0   8   75.53    1.77
  -1   0  -8   80.11    1.46
   1   0   9  160.23    2.74
  -1   0  -9  161.52    2.73
   1   0  10    6.35    0.55
  -1   0 -10    7.35    0.53
   1   0  11    6.48    0.60
  -1   0 -11    7.34    0.57
   1   0  12    6.67    0.64
  -1   0 -12    6.81    0.62
   1   0  13  136.60    2.71
  -1   0 -13  133.92    2.64
   1   1 -12    0.97    0.58
  -1  -1  12    1.07    1.01
   1   1 -11  157.15    2.88
  -1  -1  11  160.68    3.46
   1   1 -10   33.86    0.94
  -1  -1  10   35.48    1.46
   1   1  -9   73.28    1.44
  -1  -1   9   73.58    1.88
   1   1  -8   19.18    1.03
  -1  -1   8   19.90    1.05
   1   1  -7  150.18    2.46
  -1  -1   7  152.76    2.52
   1   1  -6  110.76    1.79
  -1  -1   6  109.86    1.79
   1   1  -5  321.91    5.19
  -1  -1   5  318.48    5.19
   1   1  -4  393.38    6.07
  -1  -1   4  382.03    5.90
   1   1  -3  242.81    3.57
  -1  -1   3  228.45    3.56
   1   1  -2 1305.99   22.56
  -1  -1   2 1269.40   22.18
  -1  -1   1   99.88    1.58
  -1  -1   0  177.56    2.52
  -1  -1   0  165.10    2.12
   1   1   1  351.83    5.10
  -1  -1  -1  369.87    5.46
   1   1   2  192.92    2.75
  -1  -1  -2  191.93    2.74
   1   1   314869.98  391.50
  -1  -1  -314510.61  382.07
   1   1   4   65.97    1.04
  -1  -1  -4   67.15    1.05
   1   1   5  117.68    1.78
  -1  -1  -5  124.95    2.10
   1   1   6    0.14    0.44
  -1  -1  -6    0.55    0.24
   1   1   7  304.51    5.12
  -1  -1  -7  303.16    4.78
   1   1   8  291.20    5.09
  -1  -1  -8  289.73    4.67
   1   1   9   50.04    1.48
  -1  -1  -9   52.95    1.12
   1   1  10    0.19    0.38
  -1  -1 -10    0.16    0.38
   1   1  11   26.49    0.86
  -1  -1 -11   27.04    0.84
   1   1  12   16.86    0.79
  -1  -1 -12   17.50    0.76
   1   1  13   50.37    1.36
  -1  -1 -13   51.87    1.35
   1   2 -12    0.58    0.57
  -1  -2  12    0.76    0.59
   1   2 -11   16.16    1.24
  -1  -2  11   15.49    0.81
   1   2 -10    2.39    0.50
  -1  -2  10    1.35    0.52
   1   2  -9   48.11    1.52
  -1  -2   9   46.96    1.10
   1   2  -8    2.62    0.74
  -1  -2   8    2.89    0.45
   1   2  -7    2.53    0.40
  -1  -2   7    1.96    0.41
   1   2  -6  107.73    1.79
  -1  -2   6  107.25    2.11
   1   2  -5  118.08    2.10
  -1  -2   5  114.76    1.83
   1   2  -4    3.09    0.26
  -1  -2   4    2.21    0.47
   1   2  -3  273.88    4.08
  -1  -2   3  265.33    4.14
   1   2  -2   54.35    0.84
  -1  -2   2   53.45    1.00
  -1  -2   1  108.00    1.71
  -1  -2   0   26.35    0.61
  -1  -2   0   25.56    0.38
   1   2   1  402.98    5.99
   1   2   1  408.85    6.15
  -1  -2  -1  401.67    5.92
  -1  -2  -1  414.99    6.32
   1   2   2  111.60    1.57
   1   2   2  114.18    1.60
  -1  -2  -2  113.27    1.76
   1   2   3   10.14    0.28
   1   2   3    9.55    0.28
  -1  -2  -3   11.57    0.31
   1   2   4   51.32    0.81
  -1  -2  -4   52.67    0.83
   1   2   5   16.54    0.40
  -1  -2  -5   17.68    0.42
   1   2   6   69.22    1.14
  -1  -2  -6   72.81    1.18
   1   2   7  231.29    3.62
  -1  -2  -7  235.44    3.67
   1   2   8   57.45    1.44
  -1  -2  -8   61.69    1.15
   1   2   9   16.85    0.98
  -1  -2  -9   17.98    0.96
   1   2  10    0.17    0.37
  -1  -2 -10    0.16    0.63
   1   2  11    5.41    0.54
  -1  -2 -11    7.06    0.89
   1   2  12    1.20    0.86
  -1  -2 -12    1.12    0.47
   1   2  13   32.13    1.06
  -1  -2 -13   33.75    1.52
   1   3 -11   28.80    0.97
  -1  -3  11   26.86    0.99
   1   3 -10    4.55    0.56
  -1  -3  10    5.06    0.60
   1   3  -9   70.67    1.87
  -1  -3   9   69.17    1.45
   1   3  -8   50.81    1.11
  -1  -3   8   50.78    1.12
   1   3  -7  114.92    1.99
  -1  -3   7  113.08    2.00
   1   3  -6   12.03    0.50
  -1  -3   6   12.06    0.52
   1   3  -5  124.38    2.24
  -1  -3   5  122.86    1.97
   1   3  -4    7.34    0.32
  -1  -3   4    6.53    0.53
   1   3  -3   75.22    1.16
  -1  -3   3   73.01    1.32
   1   3  -2  379.46    5.80
  -1  -3   2  369.47    5.60
  -1  -3   1  399.95    6.15
  -1  -3   0   85.02    1.29
  -1  -3   0   80.05    1.21
   1   3   1  555.40    8.54
   1   3   1  567.11    8.77
  -1  -3  -1  558.18    8.63
  -1  -3  -1  557.47    8.69
   1   3   2  699.39   11.03
   1   3   2  708.40   11.46
  -1  -3  -2  680.12   10.75
  -1  -3  -2  696.16   11.09
   1   3   3    3.43    0.34
   1   3   3    3.99    0.28
  -1  -3  -3    3.93    0.21
  -1  -3  -3    3.38    0.17
   1   3   4    3.81    0.23
   1   3   4    3.79    0.32
  -1  -3  -4    6.15    0.35
   1   3   5   15.68    0.37
   1   3   5   15.88    0.58
  -1  -3  -5   15.76    0.55
   1   3   6   75.08    1.39
   1   3   6   71.58    1.35
  -1  -3  -6   74.04    1.19
   1   3   7   25.61    0.84
   1   3   7   26.90    0.62
  -1  -3  -7   26.72    0.60
   1   3   8    1.65    0.33
   1   3   8    1.68    0.34
  -1  -3  -8    1.22    0.57
   1   3   9    9.15    0.49
   1   3   9    8.68    0.49
  -1  -3  -9    7.81    0.47
   1   3  10   41.52    0.96
   1   3  10   43.16    0.98
  -1  -3 -10   41.74    0.94
   1   3  11   93.56    1.77
   1   3  11   89.96    1.72
  -1  -3 -11   88.12    1.69
   1   3  12    9.44    0.97
   1   3  12    7.91    0.99
  -1  -3 -12    8.44    0.97
   1   3  13    9.89    0.68
   1   3  13   11.87    1.12
  -1  -3 -13   11.17    1.08
   1   4 -11    0.23    0.54
  -1  -4  11    0.62    0.96
   1   4 -10   28.86    1.38
  -1  -4  10   28.24    1.43
   1   4  -9    1.57    0.79
  -1  -4   9    1.03    0.84
   1   4  -8   18.20    0.67
  -1  -4   8   17.57    1.10
   1   4  -7  882.18   15.42
  -1  -4   7  880.78   15.39
   1   4  -6    4.33    0.74
  -1  -4   6    4.48    0.46
   1   4  -5  493.37    8.00
  -1  -4   5  483.55    8.21
   1   4  -4    8.22    0.59
  -1  -4   4    9.10    0.38
   1   4  -3  172.91    2.82
  -1  -4   3  162.16    2.45
  -1  -4   2   62.74    0.98
  -1  -4   1   31.13    0.53
  -1  -4   0 3394.98   68.17
  -1  -4   0 3436.20   69.12
  -1  -4   0 3326.20   66.80
   1   4   1  767.42   12.45
  -1  -4  -1  751.38   12.15
  -1  -4  -1  769.46   12.62
   1   4   2    5.49    0.16
   1   4   2    5.71    0.36
  -1  -4  -2    5.33    0.35
  -1  -4  -2    5.39    0.24
   1   4   3  552.91    8.70
   1   4   3  529.47    8.28
  -1  -4  -3  526.56    8.24
  -1  -4  -3  542.70    8.53
   1   4   4   29.50    0.56
   1   4   4   28.91    0.58
  -1  -4  -4   30.40    0.58
  -1  -4  -4   30.13    0.63
   1   4   5 1198.96   20.80
   1   4   5 1208.47   21.17
  -1  -4  -5 1213.21   21.02
   1   4   6    5.51    0.27
   1   4   6    4.81    0.33
  -1  -4  -6    5.17    0.46
   1   4   7   84.06    1.43
   1   4   7   87.12    1.63
  -1  -4  -7   87.28    1.64
   1   4   8    0.28    0.27
   1   4   8   -0.02    0.54
  -1  -4  -8    0.00    0.27
   1   4   9   34.89    1.09
   1   4   9   35.41    0.85
  -1  -4  -9   30.09    1.03
   1   4  10  654.83   11.36
   1   4  10  664.95   11.88
  -1  -4 -10  667.09   11.43
   1   4  11  205.41    3.58
   1   4  11  205.26    3.92
  -1  -4 -11  207.38    3.54
   1   4  12   58.67    1.73
   1   4  12   59.18    1.84
  -1  -4 -12   61.71    1.33
   1   4  13  134.02    3.12
   1   4  13  134.39    3.05
  -1  -4 -13  135.87    2.54
   1   5 -10   49.14    1.24
  -1  -5  10   45.73    1.22
   1   5  -9   16.48    1.10
  -1  -5   9   14.82    0.70
   1   5  -8   30.82    1.21
  -1  -5   8   30.10    0.84
   1   5  -7    0.28    0.62
  -1  -5   7    0.43    0.65
   1   5  -6   73.51    1.68
  -1  -5   6   69.35    1.64
   1   5  -5 1420.94   25.86
  -1  -5   5 1401.60   25.52
   1   5  -4  413.57    6.67
  -1  -5   4  410.01    6.56
   1   5  -3  478.26    7.75
  -1  -5   3  474.19    7.55
  -1  -5   2  182.19    2.72
  -1  -5   1   11.30    0.42
  -1  -5   1   11.71    0.31
  -1  -5   0  167.90    2.40
  -1  -5   0  172.83    2.46
  -1  -5   0  171.47    2.67
  -1  -5  -1 1031.24   17.37
  -1  -5  -1 1036.51   17.63
   1   5   2   92.93    1.57
  -1  -5  -2   93.92    1.37
  -1  -5  -2   91.42    1.38
   1   5   3   12.38    0.32
   1   5   3   12.57    0.36
  -1  -5  -3   12.45    0.53
  -1  -5  -3   12.37    0.33
   1   5   4    0.19    0.11
   1   5   4    0.25    0.36
  -1  -5  -4    0.22    0.22
  -1  -5  -4    0.24    0.20
   1   5   5    5.56    0.21
   1   5   5    5.75    0.53
  -1  -5  -5    5.37    0.35
   1   5   6  320.73    4.91
   1   5   6  319.07    5.08
  -1  -5  -6  337.57    5.16
   1   5   7    8.10    0.43
   1   5   7    7.82    0.50
  -1  -5  -7    8.54    0.34
   1   5   8   77.81    1.43
   1   5   8   78.99    1.34
  -1  -5  -8   79.66    1.35
   1   5   9  194.80    3.41
   1   5   9  193.63    3.60
  -1  -5  -9  198.97    3.45
   1   5  10    7.25    0.43
   1   5  10    8.04    0.89
  -1  -5 -10    7.05    0.70
   1   5  11  318.84    5.50
   1   5  11  319.46    5.37
  -1  -5 -11  319.12    5.37
   1   5  12   18.59    0.70
   1   5  12   19.34    0.82
  -1  -5 -12   19.26    0.69
   1   5  13  194.51    4.18
   1   5  13  194.00    3.50
  -1  -5 -13  193.53    3.47
   1   6  -9   30.24    0.96
  -1  -6   9   30.26    0.93
   1   6  -8    8.22    0.92
  -1  -6   8    6.89    0.54
   1   6  -7    0.93    0.41
  -1  -6   7    1.85    0.38
   1   6  -6    0.57    0.35
  -1  -6   6    0.35    0.33
   1   6  -5    0.44    0.59
  -1  -6   5    0.50    0.29
  -1  -6   4    1.26    0.49
  -1  -6   3  120.01    1.89
  -1  -6   2   28.53    0.59
  -1  -6   2   28.16    0.73
  -1  -6   1  115.64    1.95
  -1  -6   1  116.29    1.87
  -1  -6   0    6.39    0.20
  -1  -6   0    6.80    0.33
  -1  -6   0    6.42    0.29
  -1  -6  -1   85.33    1.28
  -1  -6  -1   81.73    1.24
  -1  -6  -1   82.40    1.29
   1   6   2    4.00    0.46
  -1  -6  -2    3.71    0.45
  -1  -6  -2    4.07    0.22
   1   6   3   12.25    0.32
   1   6   3   12.96    0.61
  -1  -6  -3   12.20    0.33
  -1  -6  -3   12.65    0.59
   1   6   4    3.20    0.23
   1   6   4    2.82    0.29
  -1  -6  -4    2.64    0.26
  -1  -6  -4    2.84    0.29
   1   6   5   12.66    0.45
   1   6   5   12.42    0.39
  -1  -6  -5   13.26    0.42
  -1  -6  -5   13.25    0.45
   1   6   6  108.93    2.11
   1   6   6  107.96    1.61
  -1  -6  -6  112.50    1.67
   1   6   7  179.10    2.89
   1   6   7  177.79    3.24
  -1  -6  -7  186.33    3.01
   1   6   8   20.45    0.48
   1   6   8   20.36    0.98
  -1  -6  -8   21.70    0.50
   1   6   9    6.06    0.33
   1   6   9    6.03    0.48
  -1  -6  -9    4.54    0.52
   1   6  10   -0.23    0.26
   1   6  10    0.22    0.67
  -1  -6 -10    0.03    0.25
   1   6  11   17.09    0.84
   1   6  11   17.36    0.72
  -1  -6 -11   16.08    0.54
   1   6  12   10.26    0.80
   1   6  12    9.68    0.67
  -1  -6 -12    9.40    0.50
   1   6  13    0.54    0.67
   1   6  13    0.41    0.53
  -1  -6 -13    0.70    0.38
   1   7  -8   56.82    1.37
  -1  -7   8   56.18    1.25
   1   7  -7   42.70    1.08
  -1  -7   7   40.27    0.94
  -1  -7   6    2.37    0.36
  -1  -7   5   11.92    0.46
  -1  -7   4   13.50    0.65
  -1  -7   3   17.67    0.65
  -1  -7   3   18.14    0.49
  -1  -7   2    2.03    0.30
  -1  -7   2    1.91    0.23
  -1  -7   1   56.12    0.88
  -1  -7   1   54.84    0.98
  -1  -7   1   54.29    0.86
  -1  -7   0    0.12    0.22
  -1  -7   0    0.12    0.14
  -1  -7   0    0.17    0.23
  -1  -7  -1  166.01    2.59
  -1  -7  -1  169.70    2.44
  -1  -7  -1  172.92    2.56
  -1  -7  -2  253.38    4.26
  -1  -7  -2  265.53    3.83
  -1  -7  -2  264.98    3.91
   1   7   3   -0.05    0.26
  -1  -7  -3   -0.04    0.25
  -1  -7  -3    0.13    0.10
   1   7   4  135.88    2.00
   1   7   4  134.44    2.48
  -1  -7  -4  133.13    2.16
  -1  -7  -4  137.42    1.92
   1   7   5  146.26    2.71
   1   7   5  147.87    2.12
  -1  -7  -5  147.47    2.42
  -1  -7  -5  154.70    2.32
   1   7   6    0.99    0.14
   1   7   6    0.84    0.34
  -1  -7  -6    0.57    0.28
  -1  -7  -6    0.98    0.35
   1   7   7   55.17    1.11
   1   7   7   55.20    0.88
  -1  -7  -7   57.66    1.05
   1   7   8   28.72    0.78
   1   7   8   29.09    0.55
  -1  -7  -8   26.51    0.69
   1   7   9    8.67    0.49
   1   7   9    7.90    0.54
  -1  -7  -9    7.80    0.32
   1   7  10    0.55    0.42
   1   7  10   -0.14    0.74
  -1  -7 -10    0.70    0.43
   1   7  11   10.15    0.63
   1   7  11   10.13    0.42
  -1  -7 -11   11.09    0.65
   1   7  12   15.15    0.78
   1   7  12   14.32    0.81
  -1  -7 -12   15.39    0.79
  -1  -8   7    0.83    0.39
  -1  -8   6  158.74    2.69
  -1  -8   5   91.92    1.60
  -1  -8   4   16.73    0.48
  -1  -8   4   16.72    0.78
  -1  -8   3    0.07    0.36
  -1  -8   3    0.25    0.27
  -1  -8   2   23.76    0.65
  -1  -8   2   23.31    0.85
  -1  -8   2   23.86    0.63
  -1  -8   1  392.51    6.05
  -1  -8   1  385.84    5.98
  -1  -8   1  377.39    6.09
  -1  -8   0    0.62    0.24
  -1  -8   0    0.87    0.28
  -1  -8   0    0.48    0.23
  -1  -8  -1  110.27    2.07
  -1  -8  -1  114.69    1.72
  -1  -8  -1  113.82    1.61
  -1  -8  -2   53.56    0.84
  -1  -8  -2   50.50    1.26
  -1  -8  -2   52.26    0.81
  -1  -8  -3  808.33   14.21
  -1  -8  -3  754.70   12.32
  -1  -8  -3  778.02   12.71
   1   8   4  404.82    7.06
  -1  -8  -4  402.07    7.00
  -1  -8  -4  417.15    6.36
   1   8   5  166.17    2.47
   1   8   5  166.19    2.79
  -1  -8  -5  170.70    2.51
  -1  -8  -5  167.68    3.14
   1   8   6  263.84    4.03
   1   8   6  269.02    4.46
  -1  -8  -6  262.56    4.01
  -1  -8  -6  271.84    4.48
   1   8   7   55.04    1.17
   1   8   7   53.92    0.95
  -1  -8  -7   56.66    0.99
   1   8   8  107.64    1.77
   1   8   8  105.19    1.95
  -1  -8  -8  107.93    1.78
   1   8   9    1.20    0.45
   1   8   9    1.21    0.34
  -1  -8  -9    1.25    0.35
   1   8  10    0.93    0.37
   1   8  10    0.91    0.83
  -1  -8 -10    1.00    0.22
   1   8  11   61.65    1.31
   1   8  11   62.44    1.45
  -1  -8 -11   62.31    1.12
   1   8  12    7.02    0.62
   1   8  12    6.06    1.12
  -1  -8 -12    6.61    0.60
  -1  -9   6   12.66    0.53
  -1  -9   5   70.34    1.54
  -1  -9   4   65.00    1.36
  -1  -9   4   66.60    1.27
  -1  -9   3   -0.07    0.30
  -1  -9   3    0.02    0.46
  -1  -9   3    0.07    0.32
  -1  -9   2   22.68    0.61
  -1  -9   2   23.05    0.62
  -1  -9   2   21.84    0.87
  -1  -9   1    6.60    0.36
  -1  -9   1    6.89    0.41
  -1  -9   1    7.63    0.24
  -1  -9   0   54.57    0.82
  -1  -9   0   55.12    0.93
  -1  -9   0   53.13    1.32
  -1  -9  -1  129.91    1.93
  -1  -9  -1  128.31    1.81
  -1  -9  -1  124.22    2.09
  -1  -9  -2    5.50    0.21
  -1  -9  -2    5.58    0.42
  -1  -9  -2    6.00    0.23
  -1  -9  -3   63.32    0.91
  -1  -9  -3   62.39    0.89
  -1  -9  -3   61.18    1.51
  -1  -9  -4   84.72    1.20
  -1  -9  -4   84.72    1.89
  -1  -9  -4   84.47    1.19
   1   9   5    3.32    0.44
  -1  -9  -5    3.63    0.18
  -1  -9  -5    4.23    0.44
   1   9   6   27.61    0.83
  -1  -9  -6   28.42    0.83
  -1  -9  -6   25.74    0.48
   1   9   7  680.28   11.18
   1   9   7  677.42   11.83
  -1  -9  -7  611.86   10.07
  -1  -9  -7  623.53   10.88
   1   9   8   22.79    0.54
   1   9   8   23.18    0.80
  -1  -9  -8   22.92    0.42
   1   9   9   25.97    0.63
   1   9   9   26.38    0.87
  -1  -9  -9   26.62    0.63
   1   9  10    2.52    0.95
   1   9  10    2.32    0.36
  -1  -9 -10    2.56    0.36
   1   9  11    3.10    0.42
   1   9  11    3.48    0.60
  -1  -9 -11    2.54    0.42
  -1 -10   4    3.98    0.29
  -1 -10   4    3.79    0.31
  -1 -10   3    9.54    0.49
  -1 -10   3    9.82    0.79
  -1 -10   3    8.89    0.51
  -1 -10   2   20.70    0.64
  -1 -10   2   21.87    0.60
  -1 -10   2   21.48    0.58
  -1 -10   1   27.28    0.61
  -1 -10   1   27.06    0.73
  -1 -10   1   28.01    0.61
  -1 -10   0   13.78    0.28
  -1 -10   0   13.21    0.85
  -1 -10   0   13.47    0.28
  -1 -10  -1   15.44    0.34
  -1 -10  -1   15.46    0.57
  -1 -10  -2    0.36    0.59
  -1 -10  -3    7.25    0.49
  -1 -10  -4    4.72    0.79
  -1 -10  -5    4.50    0.48
   1  10   6    6.48    0.54
  -1 -10  -6    6.13    0.88
   1  10   7    2.64    0.51
  -1 -10  -7    2.77    0.52
   1  10   8    6.54    0.60
   1  10   9   -0.12    0.47
  -1 -11   1   13.87    0.60
  -1 -11   0   24.19    1.08
  -1 -11  -1   31.82    1.21
  -1 -11  -2   27.74    0.82
  -1 -11  -3    3.19    0.80
  -1 -11  -4    0.42    0.71
  -1 -11  -5   11.25    0.63
  -1 -11  -6    3.74    0.90
   1  11   7   15.66    1.18
  -1 -11  -7   13.93    0.75
   2 -10  -6   24.85    0.98
   2 -10  -5   18.41    1.39
   2 -10  -4  233.86    4.18
   2 -10  -3    0.78    0.90
   2 -10  -2  108.78    2.12
   2 -10  -1   21.15    0.86
   2 -10   0   97.84    2.47
   2 -10   1  280.90    4.94
   2 -10   2   29.21    0.97
   2  -9  -8    0.36    0.50
  -2   9   8   -0.01    0.49
   2  -9  -7    4.78    0.62
  -2   9   7    5.02    1.01
   2  -9  -6    2.95    0.53
   2  -9  -4    0.37    0.45
   2  -9  -3   26.20    0.84
   2  -9  -2   28.61    1.29
   2  -9  -1   20.64    0.76
   2  -9   0   34.44    1.36
   2  -9   1    1.43    0.47
   2  -9   2    0.79    0.46
   2  -9   3   52.18    1.24
   2  -9   4    3.48    0.56
  -2   8   9   -0.13    0.80
  -2   8   8    9.58    0.64
   2  -8  -7   21.49    0.78
  -2   8   7   19.92    0.76
   2  -8  -6   95.29    2.27
  -2   8   6   93.75    1.79
   2  -8  -5   12.16    0.99
   2  -8  -4    0.19    0.39
   2  -8  -3   24.45    0.74
   2  -8  -2   17.44    0.66
   2  -8  -1    0.94    0.71
   2  -8   0    0.93    0.42
   2  -8   1   15.03    0.65
   2  -8   2    5.79    0.15
   2  -8   2    5.67    0.52
   2  -8   3   11.89    1.01
   2  -8   3   13.18    0.34
   2  -8   4   14.28    0.43
   2  -8   4   13.78    1.04
  -2   8  -4   14.40    0.48
   2  -8   5    5.92    0.25
  -2   8  -5    5.76    0.26
   2  -8   6    8.94    0.34
  -2   8  -6    9.11    0.52
   2  -8   7    7.54    0.37
  -2   8  -7    8.21    0.37
   2  -7 -10    8.51    0.36
  -2   7  10    8.15    1.04
  -2   7  10    8.45    0.32
  -2   7   9   15.62    0.50
  -2   7   9   14.96    0.70
  -2   7   8    7.94    0.23
  -2   7   8    8.42    0.93
   2  -7  -7   65.03    1.75
  -2   7   7   63.58    0.98
  -2   7   7   62.96    1.69
   2  -7  -6    2.23    0.43
  -2   7   6    2.12    0.11
  -2   7   6    1.97    0.11
  -2   7   6    2.15    0.76
   2  -7  -5    7.42    0.49
  -2   7   5    6.80    0.51
   2  -7  -4   56.07    1.14
  -2   7   4   56.73    1.16
   2  -7  -3   10.57    0.54
   2  -7  -2 1894.58   36.19
   2  -7  -1   20.10    0.70
   2  -7   0   22.06    0.68
   2  -7   1  129.33    2.21
   2  -7   2    3.93    0.76
   2  -7   2    3.87    0.17
  -2   7  -2    3.78    0.20
   2  -7   3   76.66    1.46
   2  -7   3   79.04    1.23
  -2   7  -3   78.40    1.13
   2  -7   4  110.03    1.77
  -2   7  -4  112.94    1.80
   2  -7   5    9.54    0.47
  -2   7  -5    9.65    0.32
   2  -7   6    5.37    0.30
  -2   7  -6    6.35    0.48
   2  -7   7   11.26    0.66
  -2   7  -7   12.86    0.66
   2  -7   8    0.36    0.54
  -2   7  -8    0.54    0.30
   2  -6 -11   25.89    0.90
  -2   6  11   26.32    1.32
  -2   6  11   26.84    0.90
   2  -6 -10    0.12    0.38
  -2   6  10    0.07    0.40
  -2   6  10    0.08    0.22
   2  -6  -9    1.30    0.38
  -2   6   9    1.68    0.38
  -2   6   9    1.11    0.75
   2  -6  -8  195.03    3.18
  -2   6   8  192.51    3.10
  -2   6   8  183.16    3.16
  -2   6   7   34.58    0.58
  -2   6   7   33.92    0.85
   2  -6  -6  125.19    2.49
  -2   6   6  130.09    1.94
  -2   6   6  127.97    2.20
   2  -6  -5   18.22    0.90
  -2   6   5   15.78    0.24
  -2   6   5   17.45    0.31
  -2   6   5   18.01    0.59
   2  -6  -4    4.22    0.41
  -2   6   4    4.65    0.41
   2  -6  -3   42.60    0.90
   2  -6  -2   44.15    1.24
   2  -6  -1  881.18   15.17
   2  -6   0   45.32    0.98
   2  -6   1  183.38    3.02
   2  -6   1  192.54    2.67
  -2   6  -1  184.71    2.53
   2  -6   2  472.49    7.27
   2  -6   2  451.69    7.46
  -2   6  -2  464.46    7.17
   2  -6   3   38.93    0.73
  -2   6  -3   37.88    0.60
   2  -6   4  164.24    2.61
  -2   6  -4  172.12    2.70
   2  -6   5    2.67    0.40
  -2   6  -5    2.88    0.23
   2  -6   6  259.77    4.12
  -2   6  -6  259.57    4.14
   2  -6   7   21.38    0.57
  -2   6  -7   20.30    0.81
   2  -6   8    0.37    0.32
  -2   6  -8    0.68    0.30
   2  -6   9   15.67    0.60
  -2   6  -9   15.54    0.60
   2  -5 -11    7.42    0.68
  -2   5  11    7.75    0.56
  -2   5  11    7.82    0.71
   2  -5 -10   11.06    0.64
  -2   5  10   12.29    0.69
  -2   5  10   10.18    0.56
   2  -5  -9   32.57    0.88
  -2   5   9   33.59    1.18
  -2   5   9   34.23    0.71
   2  -5  -8   38.92    0.88
  -2   5   8   38.19    0.89
  -2   5   8   39.39    0.91
   2  -5  -7   48.28    0.96
  -2   5   7   47.35    0.95
  -2   5   7   47.50    0.98
   2  -5  -6    6.85    0.39
   2  -5  -6    7.36    0.70
  -2   5   6    6.86    0.42
  -2   5   6    6.95    0.23
   2  -5  -5    0.26    0.29
  -2   5   5    0.14    0.19
  -2   5   5    0.28    0.52
   2  -5  -4    0.30    0.27
  -2   5   4    0.03    0.07
  -2   5   4    0.20    0.27
  -2   5   4    0.14    0.18
   2  -5  -3   90.68    1.52
  -2   5   3   95.33    1.22
  -2   5   3   91.82    1.54
   2  -5  -2   99.32    1.86
   2  -5  -1   30.29    0.66
   2  -5   0  231.22    3.62
   2  -5   1   25.34    0.44
   2  -5   1   25.88    0.62
  -2   5  -1   25.17    0.39
   2  -5   2    6.20    0.26
  -2   5  -2    5.66    0.25
   2  -5   3   61.78    1.05
  -2   5  -3   61.51    0.92
   2  -5   4   61.98    1.00
  -2   5  -4   62.29    0.99
   2  -5   5    2.10    0.25
  -2   5  -5    2.25    0.41
   2  -5   6   19.50    0.72
  -2   5  -6   19.27    0.51
   2  -5   7    0.48    0.50
  -2   5  -7    0.52    0.50
   2  -5   8    8.70    0.74
  -2   5  -8    7.62    0.44
   2  -5   9    5.44    0.78
  -2   5  -9    5.64    0.77
   2  -5  10    8.49    0.57
  -2   5 -10    8.47    0.55
   2  -4 -12    8.27    0.51
  -2   4  12    8.92    0.88
  -2   4  12    8.33    0.57
   2  -4 -11    0.42    0.33
  -2   4  11    0.48    0.62
  -2   4  11    0.68    0.38
   2  -4 -10   14.17    0.77
  -2   4  10   14.61    0.92
  -2   4  10   14.09    0.54
   2  -4  -9   13.79    0.70
  -2   4   9   13.37    0.49
  -2   4   9   12.69    0.54
   2  -4  -8    4.99    0.50
  -2   4   8    4.89    0.54
  -2   4   8    4.44    0.68
   2  -4  -7   28.37    0.57
  -2   4   7   29.02    0.69
  -2   4   7   25.53    0.77
   2  -4  -6   13.04    0.34
  -2   4   6   12.78    0.53
  -2   4   6   12.79    0.47
   2  -4  -5   48.19    0.95
   2  -4  -5   46.91    1.14
  -2   4   5   47.97    1.15
  -2   4   5   48.92    0.77
   2  -4  -4   14.87    0.45
  -2   4   4   15.04    0.29
  -2   4   4   14.76    0.68
   2  -4  -3   48.00    0.86
  -2   4   3   47.36    1.08
  -2   4   3   48.10    0.70
  -2   4   3   52.32    0.76
   2  -4  -2  622.99   10.08
  -2   4   2  645.38   10.43
  -2   4   2  604.98    9.32
  -2   4   2  576.06    8.83
   2  -4  -1  129.12    2.16
  -2   4   1  122.40    1.55
   2  -4   0   46.49    0.59
   2  -4   0   47.18    1.02
  -2   4   0   46.76    0.64
   2  -4   1   20.50    0.35
  -2   4  -1   19.58    0.35
   2  -4   2   61.63    0.95
   2  -4   2   62.99    0.97
  -2   4  -2   60.99    0.95
   2  -4   3   60.34    1.04
  -2   4  -3   62.21    0.94
   2  -4   4  119.10    1.97
  -2   4  -4  122.51    1.85
   2  -4   5    3.37    0.48
  -2   4  -5    2.87    0.46
   2  -4   6   10.29    0.42
  -2   4  -6   10.68    0.66
   2  -4   7    0.22    0.28
  -2   4  -7    0.17    0.28
   2  -4   8   22.46    0.67
  -2   4  -8   21.31    0.65
   2  -4   9   10.62    0.54
  -2   4  -9    9.61    0.53
   2  -4  10    1.59    0.79
  -2   4 -10    1.30    0.77
   2  -4  11   -0.16    0.45
  -2   4 -11   -0.09    0.44
   2  -3 -12    1.98    0.46
  -2   3  12    2.40    0.75
  -2   3  12    1.95    0.83
   2  -3 -11    5.41    0.81
  -2   3  11    6.36    0.80
  -2   3  11    7.20    0.84
   2  -3 -10  240.73    4.38
  -2   3  10  208.32    4.00
  -2   3  10  240.02    4.39
   2  -3  -9  338.38    5.55
  -2   3   9  300.87    5.46
  -2   3   9  338.11    5.57
   2  -3  -8  954.93   16.73
  -2   3   8  943.92   16.71
  -2   3   8  930.40   16.90
   2  -3  -7   55.25    1.25
  -2   3   7   53.82    1.05
  -2   3   7   44.36    1.19
   2  -3  -6  372.37    5.83
  -2   3   6  384.77    6.28
  -2   3   6  367.12    5.88
   2  -3  -5   70.26    1.09
   2  -3  -5   67.45    1.14
  -2   3   5   68.96    1.36
  -2   3   5   70.77    1.10
   2  -3  -4 1030.79   17.53
   2  -3  -4 1086.87   19.01
  -2   3   4 1047.32   18.06
  -2   3   4 1039.23   17.84
   2  -3  -3   24.02    0.50
  -2   3   3   25.52    0.71
  -2   3   3   24.91    0.40
   2  -3  -2   12.31    0.52
  -2   3   2   12.56    0.27
  -2   3   2   12.66    0.54
  -2   3   2   12.24    0.28
   2  -3  -1  601.31    9.76
  -2   3   1  579.24    8.91
  -2   3   1  579.75    8.90
   2  -3   0   19.78    0.43
   2  -3   0   19.12    0.35
  -2   3   0   19.72    0.33
   2  -3   1    5.75    0.21
  -2   3  -1    6.01    0.22
   2  -3   2   11.61    0.24
  -2   3  -2   11.62    0.25
   2  -3   3   82.31    1.34
  -2   3  -3   84.11    1.37
   2  -3   4  775.54   12.79
  -2   3  -4  775.74   12.84
   2  -3   5   85.18    1.60
  -2   3  -5   84.69    1.37
   2  -3   6   29.62    0.68
  -2   3  -6   29.42    0.92
   2  -3   7   51.51    1.04
  -2   3  -7   52.42    1.36
   2  -3   8  348.46    5.76
  -2   3  -8  356.55    5.85
   2  -3   9  332.75    5.62
  -2   3  -9  330.91    5.57
   2  -3  10  832.16   14.89
  -2   3 -10  834.53   14.92
   2  -3  11   54.39    1.79
  -2   3 -11   53.75    1.28
   2  -3  12    3.84    0.63
  -2   3 -12    3.22    0.63
   2  -2 -12    3.62    0.54
  -2   2  12    3.37    0.94
  -2   2  12    4.17    0.45
   2  -2 -11   25.94    1.19
  -2   2  11   27.60    0.74
  -2   2  11   26.71    1.27
   2  -2 -10    0.12    0.34
  -2   2  10    0.18    0.52
  -2   2  10    0.00    0.64
   2  -2  -9   18.74    0.60
  -2   2   9   18.17    0.55
  -2   2   9   18.85    0.96
   2  -2  -8  247.91    4.01
  -2   2   8  245.42    3.97
  -2   2   8  249.52    4.07
   2  -2  -7   14.86    0.50
  -2   2   7   15.71    0.71
  -2   2   7   15.18    0.53
   2  -2  -6  380.80    6.30
  -2   2   6  392.01    6.50
  -2   2   6  380.94    6.30
   2  -2  -5  787.23   13.32
  -2   2   5  775.51   12.92
  -2   2   5  805.01   13.69
   2  -2  -4    1.12    0.31
   2  -2  -4    1.20    0.19
  -2   2   4    1.41    0.18
  -2   2   4    1.44    0.32
   2  -2  -3   37.01    0.75
  -2   2   3   37.48    0.63
  -2   2   3   37.41    0.71
   2  -2  -2  105.55    1.53
  -2   2   2  107.84    1.71
  -2   2   2  105.93    1.56
   2  -2  -1    1.32    0.17
  -2   2   1    1.28    0.16
   2  -2   0 1747.04   31.35
   2  -2   0 1774.76   32.22
  -2   2   0 1801.02   32.44
   2  -2   1   20.06    0.32
  -2   2  -1   20.04    0.32
   2  -2   2  474.25    7.23
  -2   2  -2  477.89    7.43
   2  -2   3    1.33    0.30
  -2   2  -3    1.85    0.31
   2  -2   4  488.61    7.68
  -2   2  -4  500.48    7.88
   2  -2   5 1435.58   25.75
  -2   2  -5 1444.75   25.93
   2  -2   6   37.78    1.05
  -2   2  -6   37.08    0.78
   2  -2   7    0.81    0.33
  -2   2  -7   -0.05    0.58
   2  -2   8   58.17    1.18
  -2   2  -8   58.07    1.53
   2  -2   9   87.58    1.65
  -2   2  -9   87.55    1.63
   2  -2  10  458.20    7.88
  -2   2 -10  458.36    7.85
   2  -2  11    9.10    1.13
  -2   2 -11    8.89    0.66
   2  -2  12  169.09    3.18
  -2   2 -12  172.80    3.78
   2  -1 -12    0.05    0.46
  -2   1  12   -0.28    0.84
  -2   1  12   -0.28    0.57
   2  -1 -11    0.91    0.80
  -2   1  11    1.03    0.84
  -2   1  11    1.11    0.33
   2  -1 -10    9.54    0.55
  -2   1  10    9.38    0.97
  -2   1  10    9.63    0.44
   2  -1  -9   63.34    1.25
  -2   1   9   62.53    1.36
  -2   1   9   52.80    1.54
   2  -1  -8   23.04    0.65
  -2   1   8   23.95    0.78
  -2   1   8   23.94    0.69
   2  -1  -7    3.94    0.37
  -2   1   7    4.32    0.40
  -2   1   7    4.21    0.29
   2  -1  -6   35.21    0.96
  -2   1   6   35.39    0.82
  -2   1   6   33.27    1.00
   2  -1  -5   36.82    0.69
  -2   1   5   36.76    0.78
  -2   1   5   35.53    0.69
   2  -1  -4    4.92    0.25
  -2   1   4    4.60    0.20
  -2   1   4    4.21    0.40
   2  -1  -3   14.58    0.30
   2  -1  -3   15.21    0.46
  -2   1   3   13.96    0.33
  -2   1   3   14.46    0.30
   2  -1  -2  232.96    3.34
  -2   1   2  234.08    3.34
  -2   1   2  228.17    3.30
   2  -1  -1   76.00    1.16
  -2   1   1   76.34    1.16
  -2   1   1   77.01    1.17
   2  -1   0   41.39    0.73
   2  -1   0   41.64    0.60
  -2   1   0   42.74    0.62
   2  -1   1   22.57    0.38
  -2   1  -1   22.90    0.50
   2  -1   2    0.18    0.24
  -2   1  -2    0.26    0.15
   2  -1   3  366.66    5.68
  -2   1  -3  369.30    5.58
   2  -1   4  205.63    3.06
  -2   1  -4  214.05    3.19
   2  -1   5   72.86    1.18
  -2   1  -5   74.63    1.43
   2  -1   6   70.70    1.21
  -2   1  -6   72.98    1.24
   2  -1   7   66.04    1.53
  -2   1  -7   68.56    1.25
   2  -1   8   18.75    1.00
  -2   1  -8   18.12    0.63
   2  -1   9   27.79    1.17
  -2   1  -9   28.18    1.15
   2  -1  10   35.40    1.38
  -2   1 -10   35.93    1.37
   2  -1  11    4.97    0.58
  -2   1 -11    4.28    0.97
   2  -1  12   57.20    1.41
  -2   1 -12   56.06    1.89
   2  -1  13   -0.27    0.91
   2  -1  13    0.10    0.91
  -2   1 -13    0.14    0.90
   2   0 -12   11.68    0.75
  -2   0  12   11.36    0.52
  -2   0  12   11.56    0.79
   2   0 -11   26.33    0.87
  -2   0  11   25.24    0.94
  -2   0  11   26.69    0.94
   2   0 -10  152.89    3.16
  -2   0  10  153.21    2.77
  -2   0  10  146.96    2.47
   2   0  -9   74.97    1.45
  -2   0   9   76.03    1.54
  -2   0   9   75.44    1.49
   2   0  -8  106.59    1.87
  -2   0   8  106.72    2.26
  -2   0   8  108.96    1.98
   2   0  -7    0.08    0.31
  -2   0   7    0.15    0.33
  -2   0   7    0.10    0.35
  -2   0   6   78.36    1.37
  -2   0   6   82.11    1.44
   2   0  -5    0.62    0.26
  -2   0   5    1.75    0.16
  -2   0   5    0.59    0.26
   2   0  -4   49.67    0.85
  -2   0   4   47.66    0.72
  -2   0   4   46.13    0.81
   2   0  -3  352.71    5.47
  -2   0   3  322.50    4.88
  -2   0   3  322.69    4.84
  -2   0   2  781.45   12.55
  -2   0   2  769.98   12.69
   2   0  -1  194.69    2.70
  -2   0   1  194.74    2.79
  -2   0   1  183.12    2.56
   2   0   0  112.83    1.57
   2   0   0  112.11    1.60
  -2   0   0  115.45    1.80
   2   0   1  159.76    2.29
  -2   0  -1  164.20    2.52
   2   0   2   50.90    0.79
  -2   0  -2   52.95    0.84
   2   0   3  214.62    3.32
  -2   0  -3  218.94    3.22
   2   0   4  126.64    2.05
  -2   0  -4  132.48    2.17
   2   0   5    6.63    0.32
  -2   0  -5    6.41    0.54
   2   0   6   19.22    0.51
  -2   0  -6   17.86    0.75
   2   0   7   30.14    0.72
  -2   0  -7   30.89    0.73
   2   0   8   95.31    1.69
  -2   0  -8   98.59    1.72
   2   0   9    0.06    0.37
  -2   0  -9    0.12    0.37
   2   0  10   25.67    0.80
  -2   0 -10   26.76    1.18
   2   0  11   29.13    0.91
  -2   0 -11   29.45    1.34
   2   0  12    5.90    1.06
  -2   0 -12    5.61    1.05
   2   0  13    9.50    0.76
  -2   0 -13   10.49    0.74
   2   1 -12   13.63    1.33
  -2  -1  12   11.15    0.83
  -2  -1  12   13.28    0.84
   2   1 -11   24.51    0.89
  -2  -1  11   23.85    0.66
  -2  -1  11   23.19    0.94
   2   1 -10  166.35    2.96
  -2  -1  10  165.35    2.98
   2   1  -9  103.86    2.32
  -2  -1   9   86.41    2.16
   2   1  -8   29.24    1.16
  -2  -1   8   28.88    0.81
   2   1  -7    3.80    0.72
  -2  -1   7    2.55    0.44
   2   1  -6   39.91    0.84
  -2  -1   6   38.70    1.17
   2   1  -5   23.91    0.82
  -2  -1   5   23.59    0.86
   2   1  -4  180.85    2.98
  -2  -1   4  174.38    2.88
   2   1  -3  412.23    6.60
  -2  -1   3  396.34    6.12
  -2  -1   2  603.04    9.29
  -2  -1   2  617.79    9.99
  -2  -1   1   33.33    0.42
  -2  -1   0  236.94    3.64
   2   1   1    4.40    0.25
  -2  -1  -1    4.14    0.27
   2   1   219481.89  541.77
  -2  -1  -219351.33  538.22
   2   1   3  553.29    8.91
  -2  -1  -3  554.58    8.74
   2   1   4  846.62   14.26
  -2  -1  -4  864.28   14.34
   2   1   5    0.61    0.42
  -2  -1  -5    0.72    0.45
   2   1   6   12.56    0.42
  -2  -1  -6   12.71    0.43
   2   1   7  947.35   16.35
  -2  -1  -7  961.21   16.61
   2   1   8   53.83    1.08
  -2  -1  -8   56.63    1.48
   2   1   9   26.56    1.17
  -2  -1  -9   28.86    0.81
   2   1  10   56.66    1.63
  -2  -1 -10   58.25    1.62
   2   1  11   10.72    1.05
  -2  -1 -11   10.41    0.64
   2   1  12   70.36    1.54
  -2  -1 -12   69.92    1.53
   2   1  13   16.96    0.84
  -2  -1 -13   16.13    0.84
   2   2 -11   53.24    1.91
  -2  -2  11   55.61    1.97
   2   2 -10    0.31    0.80
  -2  -2  10    0.07    0.85
   2   2  -9   32.67    0.93
  -2  -2   9   32.71    1.41
   2   2  -8  176.97    2.99
  -2  -2   8  174.94    2.98
   2   2  -7   10.15    0.53
  -2  -2   7   10.30    0.55
   2   2  -6    1.38    0.63
  -2  -2   6    1.41    0.38
   2   2  -5    0.57    0.30
  -2  -2   5    0.18    0.53
   2   2  -4  611.69    9.99
  -2  -2   4  614.95   10.29
   2   2  -3  439.34    6.96
  -2  -2   3  428.79    6.70
  -2  -2   2  671.96   10.82
  -2  -2   1  430.99    6.66
  -2  -2   0  229.94    3.45
  -2  -2   0  187.63    2.47
   2   2   1  111.80    1.76
  -2  -2  -1  115.70    1.67
   2   2   2  430.15    6.57
  -2  -2  -2  433.38    6.63
   2   2   3  447.34    6.90
  -2  -2  -3  461.62    7.13
   2   2   4  330.22    5.00
  -2  -2  -4  341.87    5.40
   2   2   5    3.27    0.27
  -2  -2  -5    3.29    0.29
   2   2   6  687.62   11.62
   2   2   7   84.65    1.73
  -2  -2  -7   90.15    1.52
   2   2   8  168.75    2.76
  -2  -2  -8  172.26    3.16
   2   2   9    3.81    0.78
  -2  -2  -9    4.27    0.47
   2   2  10  104.82    2.27
  -2  -2 -10  106.63    2.31
   2   2  11    9.89    0.99
  -2  -2 -11   10.11    0.59
   2   2  12    0.67    0.78
  -2  -2 -12   -0.05    0.43
   2   2  13   11.29    0.74
  -2  -2 -13   11.50    1.18
   2   3 -11   18.13    1.48
  -2  -3  11   19.34    0.92
   2   3 -10    0.45    0.49
  -2  -3  10   -0.08    0.87
   2   3  -9   25.61    0.84
  -2  -3   9   24.47    1.30
   2   3  -8    1.30    0.45
  -2  -3   8    2.39    0.45
   2   3  -7    0.23    0.36
  -2  -3   7    0.13    0.37
   2   3  -6  176.12    2.89
  -2  -3   6  171.36    2.85
   2   3  -5  119.01    2.01
  -2  -3   5  117.66    2.27
   2   3  -4   97.34    2.00
  -2  -3   4   94.42    1.54
  -2  -3   3  290.68    4.67
  -2  -3   2   80.16    1.43
  -2  -3   1   34.69    0.64
  -2  -3   1   29.79    0.46
  -2  -3   0    6.56    0.24
  -2  -3   0    6.55    0.18
   2   3   1  133.09    1.92
   2   3   1  139.64    1.94
  -2  -3  -1  138.00    1.99
  -2  -3  -1  140.01    1.95
   2   3   2   41.91    0.67
   2   3   2   42.52    0.70
  -2  -3  -2   42.97    0.69
   2   3   3  252.77    3.81
   2   3   3  250.40    3.69
  -2  -3  -3  258.34    3.96
   2   3   4  102.00    1.51
   2   3   4   97.71    1.62
  -2  -3  -4  100.88    1.52
   2   3   5   62.69    1.19
  -2  -3  -5   65.56    1.27
   2   3   6   22.45    0.75
  -2  -3  -6   24.11    0.79
   2   3   7    6.14    0.37
  -2  -3  -7    7.04    0.38
   2   3   8   63.40    1.47
  -2  -3  -8   64.50    1.21
   2   3   9    4.95    0.43
  -2  -3  -9    3.32    0.76
   2   3  10   20.54    1.00
  -2  -3 -10   21.28    0.69
   2   3  11   13.06    0.98
  -2  -3 -11   11.83    0.99
   2   3  12    7.00    0.96
  -2  -3 -12    6.09    0.97
   2   3  13    1.45    0.88
   2   3  13    0.09    0.50
  -2  -3 -13    1.33    0.49
   2   3  14    1.56    0.59
   2   3  14    1.32    0.58
  -2  -3 -14    1.61    0.59
   2   4 -10  171.25    3.22
  -2  -4  10  168.96    3.15
   2   4  -9    0.82    0.90
  -2  -4   9    1.08    0.88
   2   4  -8    0.84    0.80
  -2  -4   8    0.55    0.78
   2   4  -7    0.08    0.42
  -2  -4   7    0.31    0.39
   2   4  -6  294.18    4.86
  -2  -4   6  288.57    5.14
   2   4  -5  229.82    4.23
  -2  -4   5  226.20    3.67
  -2  -4   4  101.33    1.69
  -2  -4   3   49.60    0.90
  -2  -4   2   20.22    0.66
  -2  -4   1  493.14    7.61
  -2  -4   1  486.47    7.80
  -2  -4   0  156.46    2.44
  -2  -4   0  155.18    2.16
   2   4   1    3.65    0.24
  -2  -4  -1    3.87    0.34
  -2  -4  -1    4.09    0.24
   2   4   2  665.72   10.68
   2   4   2  672.26   10.73
  -2  -4  -2  676.40   10.93
  -2  -4  -2  679.33   11.04
   2   4   3   75.70    1.27
   2   4   3   76.19    1.12
  -2  -4  -3   76.37    1.29
   2   4   4   25.39    0.49
  -2  -4  -4   25.76    0.49
   2   4   5   55.33    0.91
   2   4   5   54.15    0.88
  -2  -4  -5   54.82    1.10
   2   4   6  207.71    3.19
   2   4   6  208.69    3.17
  -2  -4  -6  193.70    3.21
   2   4   7    9.31    0.39
   2   4   7    9.17    0.40
  -2  -4  -7    9.34    0.41
   2   4   8   12.33    0.47
   2   4   8   11.61    0.48
  -2  -4  -8   11.77    0.49
   2   4   9   21.66    0.94
   2   4   9   23.19    0.97
  -2  -4  -9   21.81    0.65
   2   4  10    0.16    0.64
   2   4  10    0.35    0.34
  -2  -4 -10    0.14    0.61
   2   4  11   20.13    1.07
   2   4  11   20.28    1.10
  -2  -4 -11   20.32    0.70
   2   4  12   19.56    1.15
   2   4  12   22.12    0.79
  -2  -4 -12   20.89    1.17
   2   4  13   29.21    1.40
   2   4  13   30.43    0.98
  -2  -4 -13   29.22    1.43
   2   5 -10    9.58    0.89
  -2  -5  10    9.95    0.77
   2   5  -9  105.89    2.77
  -2  -5   9  103.67    2.04
   2   5  -8    8.88    1.21
  -2  -5   8   10.44    0.62
   2   5  -7    1.00    0.53
  -2  -5   7    0.80    0.74
   2   5  -6  453.31    7.66
  -2  -5   6  453.72    7.57
  -2  -5   5  134.99    2.65
  -2  -5   4 1777.04   33.28
  -2  -5   3   48.47    0.93
  -2  -5   2  227.07    3.47
  -2  -5   1  114.67    1.73
  -2  -5   1  113.41    1.63
  -2  -5   1  109.02    1.66
  -2  -5   0  469.48    7.32
  -2  -5   0  465.45    7.17
  -2  -5   0  461.76    7.24
  -2  -5  -1   32.44    0.70
  -2  -5  -1   31.58    0.64
   2   5   2  144.29    2.11
   2   5   2  145.66    2.27
  -2  -5  -2  147.01    2.14
  -2  -5  -2  146.61    2.14
   2   5   3  734.35   12.11
   2   5   3  731.47   11.99
  -2  -5  -3  733.49   12.00
  -2  -5  -3  722.39   11.93
   2   5   4  181.61    2.74
   2   5   4  175.94    2.75
  -2  -5  -4  184.36    2.72
   2   5   5   14.58    0.36
   2   5   5   13.58    0.40
  -2  -5  -5   13.27    0.37
   2   5   6  127.55    2.03
   2   5   6  126.00    2.14
  -2  -5  -6  130.03    2.01
   2   5   7    2.42    0.33
   2   5   7    2.40    0.47
  -2  -5  -7    2.02    0.51
   2   5   8  801.74   13.74
   2   5   8  801.17   14.26
  -2  -5  -8  829.84   14.57
   2   5   9    0.06    0.29
   2   5   9    0.19    0.33
  -2  -5  -9    0.12    0.51
   2   5  10   29.37    1.04
   2   5  10   27.60    0.79
  -2  -5 -10   28.66    0.74
   2   5  11   29.57    0.87
   2   5  11   29.47    0.81
  -2  -5 -11   30.52    0.81
   2   5  12  144.05    2.60
   2   5  12  143.28    2.69
  -2  -5 -12  147.10    2.63
   2   5  13  490.15    8.69
   2   5  13  492.10    8.94
  -2  -5 -13  502.25    9.51
  -2  -6   9    4.58    1.06
  -2  -6   8   27.14    0.87
  -2  -6   7   15.70    0.66
  -2  -6   6   19.40    0.65
  -2  -6   5    6.01    0.72
  -2  -6   4   43.46    0.90
  -2  -6   3    5.61    0.39
  -2  -6   2  598.16    9.82
  -2  -6   2  615.55   10.14
  -2  -6   1  116.28    1.79
  -2  -6   1  114.29    1.98
  -2  -6   1  118.20    1.77
  -2  -6   0    3.98    0.39
  -2  -6   0    3.56    0.22
  -2  -6   0    4.57    0.24
  -2  -6  -1  116.84    1.73
  -2  -6  -1  116.64    1.75
   2   6   2   15.00    0.38
  -2  -6  -2   14.56    0.36
  -2  -6  -2   14.84    0.47
   2   6   3    6.80    0.37
   2   6   3    7.00    0.29
  -2  -6  -3    6.53    0.38
  -2  -6  -3    6.52    0.46
   2   6   4  175.80    2.60
   2   6   4  177.26    2.73
  -2  -6  -4  176.65    2.71
  -2  -6  -4  179.47    2.65
   2   6   5    6.93    0.35
   2   6   5    6.93    0.42
  -2  -6  -5    7.12    0.45
   2   6   6   67.96    1.27
   2   6   6   67.06    1.44
  -2  -6  -6   66.51    1.29
   2   6   7    1.82    0.25
   2   6   7    1.79    0.35
  -2  -6  -7    2.33    0.47
   2   6   8   20.12    0.62
   2   6   8   20.21    0.72
  -2  -6  -8   16.63    0.73
   2   6   9  146.38    2.83
   2   6   9  144.92    2.36
  -2  -6  -9  131.75    2.47
   2   6  10   24.87    0.77
   2   6  10   23.70    0.93
  -2  -6 -10   24.70    0.66
   2   6  11   61.02    1.53
   2   6  11   59.88    1.32
  -2  -6 -11   61.64    1.53
   2   6  12    4.23    0.79
   2   6  12    5.06    0.58
  -2  -6 -12    5.18    0.46
   2   6  13    0.19    0.41
   2   6  13    0.05    0.51
  -2  -6 -13    0.49    0.71
  -2  -7   8    4.35    0.57
  -2  -7   7   23.16    0.76
  -2  -7   6    4.11    0.75
  -2  -7   5   32.57    0.78
  -2  -7   4    5.17    0.39
  -2  -7   3    5.98    0.29
  -2  -7   3    6.71    0.36
  -2  -7   2    0.44    0.24
  -2  -7   2    0.29    0.44
  -2  -7   2    1.12    0.21
  -2  -7   1   29.23    0.58
  -2  -7   1   29.31    0.76
  -2  -7   1   28.41    0.79
  -2  -7   0    3.45    0.42
  -2  -7   0    3.38    0.24
  -2  -7   0    3.58    0.38
  -2  -7  -1    3.31    0.22
  -2  -7  -1    2.10    0.20
  -2  -7  -1    2.53    0.25
  -2  -7  -2  201.68    3.31
  -2  -7  -2  203.58    3.02
   2   7   3    5.79    0.53
  -2  -7  -3    5.31    0.23
  -2  -7  -3    5.58    0.52
   2   7   4   22.29    0.58
   2   7   4   22.07    0.56
  -2  -7  -4   21.94    0.54
  -2  -7  -4   22.78    0.45
   2   7   5    1.96    0.32
   2   7   5    1.24    0.53
  -2  -7  -5    1.27    0.31
  -2  -7  -5    1.66    0.35
   2   7   6    8.80    0.44
   2   7   6    8.89    0.45
  -2  -7  -6    8.54    0.48
   2   7   7   18.82    0.44
   2   7   7   18.60    0.88
  -2  -7  -7   18.55    0.64
   2   7   8    6.73    0.75
   2   7   8    6.32    0.30
  -2  -7  -8    6.73    0.50
   2   7   9   30.91    0.87
   2   7   9   30.42    0.82
  -2  -7  -9   30.83    0.90
   2   7  10   22.73    0.76
   2   7  10   24.99    0.86
  -2  -7 -10   23.60    0.86
   2   7  11   22.82    0.80
   2   7  11   23.19    0.90
  -2  -7 -11   23.39    0.63
   2   7  12    0.90    0.88
   2   7  12    1.10    0.35
  -2  -7 -12    1.00    0.35
   2   7  13   18.73    1.36
   2   7  13   17.58    0.64
  -2  -7 -13   18.04    1.00
  -2  -8   7  122.51    2.73
  -2  -8   6   90.18    2.06
  -2  -8   5   44.59    1.28
  -2  -8   5   43.40    1.07
  -2  -8   4   91.28    1.59
  -2  -8   4   91.55    1.72
  -2  -8   3    2.57    0.29
  -2  -8   3    3.06    0.52
  -2  -8   3    2.31    0.27
  -2  -8   2   43.76    1.01
  -2  -8   2   42.29    0.80
  -2  -8   2   41.68    0.98
  -2  -8   1    0.43    0.35
  -2  -8   1    0.70    0.39
  -2  -8   1    0.62    0.21
  -2  -8   0   47.14    0.79
  -2  -8   0   47.53    0.86
  -2  -8   0   47.77    0.80
  -2  -8  -1    2.44    0.34
  -2  -8  -1    2.60    0.20
  -2  -8  -1    2.67    0.28
  -2  -8  -2    0.35    0.29
  -2  -8  -2    0.50    0.24
  -2  -8  -2    0.28    0.27
  -2  -8  -3  131.01    2.12
  -2  -8  -3  132.03    2.07
   2   8   4   71.95    1.29
  -2  -8  -4   71.38    1.21
  -2  -8  -4   72.31    1.28
   2   8   5  365.25    5.84
   2   8   5  362.54    5.94
  -2  -8  -5  367.40    5.65
  -2  -8  -5  362.74    5.92
   2   8   6   59.55    1.09
   2   8   6   59.00    1.49
  -2  -8  -6   60.80    1.11
   2   8   7   33.09    0.83
   2   8   7   34.94    0.79
  -2  -8  -7   34.53    0.63
   2   8   8   17.41    0.58
   2   8   8   17.35    0.65
  -2  -8  -8   17.52    0.44
   2   8   9    0.67    0.40
   2   8   9    0.62    0.37
  -2  -8  -9    0.36    0.22
   2   8  10   61.69    1.11
   2   8  10   61.09    1.78
  -2  -8 -10   63.23    1.36
   2   8  11    2.56    0.53
   2   8  11    3.01    0.32
  -2  -8 -11    3.93    0.54
   2   8  12   47.88    1.79
   2   8  12   49.73    1.31
  -2  -8 -12   51.06    1.32
  -2  -9   5  214.25    3.94
  -2  -9   4    3.94    0.61
  -2  -9   4    3.96    0.35
  -2  -9   3   79.17    1.57
  -2  -9   3   78.39    1.60
  -2  -9   3   79.14    1.38
  -2  -9   2   47.07    1.08
  -2  -9   2   46.56    0.84
  -2  -9   2   47.46    1.12
  -2  -9   1    0.25    0.24
  -2  -9   1    0.18    0.18
  -2  -9   1    0.12    0.19
  -2  -9   0   48.35    0.93
  -2  -9   0   51.06    1.00
  -2  -9   0   50.39    0.84
  -2  -9  -1   30.75    0.93
  -2  -9  -1   32.25    0.70
  -2  -9  -1   31.71    0.57
  -2  -9  -2  169.65    2.66
  -2  -9  -2  168.27    2.98
  -2  -9  -2  170.68    2.53
  -2  -9  -3   53.06    0.94
  -2  -9  -3   54.40    0.96
  -2  -9  -3   54.82    1.04
   2   9   4   31.49    0.75
  -2  -9  -4   30.63    0.63
  -2  -9  -4   30.40    0.73
   2   9   5   45.33    0.99
  -2  -9  -5   45.18    0.72
  -2  -9  -5   44.94    1.30
   2   9   6 1267.39   22.77
   2   9   6 1239.04   23.47
  -2  -9  -6 1339.99   24.66
  -2  -9  -6 1286.25   23.11
   2   9   7  127.81    1.96
   2   9   7  126.02    2.28
  -2  -9  -7  129.15    2.12
   2   9   8  256.69    4.19
   2   9   8  260.78    4.49
  -2  -9  -8  269.96    4.19
   2   9   9   39.44    1.04
   2   9   9   39.62    0.91
  -2  -9  -9   41.46    0.76
   2   9  10   17.65    0.46
   2   9  10   18.47    1.20
  -2  -9 -10   14.24    0.62
   2   9  11  145.46    2.76
   2   9  11  147.94    2.69
  -2  -9 -11  148.47    2.44
  -2 -10   4   14.05    0.72
  -2 -10   4   14.40    0.76
  -2 -10   4   13.81    0.50
  -2 -10   3   29.05    0.64
  -2 -10   3   28.47    0.69
  -2 -10   3   28.34    0.88
  -2 -10   2   18.30    0.54
  -2 -10   2   17.98    0.65
  -2 -10   2   19.25    0.67
  -2 -10   1    3.05    0.33
  -2 -10   1    2.95    0.38
  -2 -10   1    2.77    0.23
  -2 -10   0    8.47    0.43
  -2 -10   0    8.31    0.43
  -2 -10   0    8.28    0.65
  -2 -10  -1   18.52    0.55
  -2 -10  -1   19.89    0.53
  -2 -10  -1   19.15    0.53
  -2 -10  -2   27.05    0.58
  -2 -10  -2   24.80    0.95
  -2 -10  -2   26.30    0.58
  -2 -10  -3   75.57    1.22
  -2 -10  -3   73.39    1.36
  -2 -10  -3   73.47    1.20
  -2 -10  -4   45.40    0.80
  -2 -10  -4   44.21    1.28
  -2 -10  -4   44.70    0.79
   2  10   5    4.44    0.44
  -2 -10  -5    4.58    0.42
  -2 -10  -5    4.27    0.28
   2  10   6   96.86    2.19
  -2 -10  -6  100.70    1.59
  -2 -10  -6  102.04    1.89
   2  10   7    6.59    0.23
   2  10   7    6.59    0.54
  -2 -10  -7    7.14    0.35
   2  10   8    4.25    0.52
   2  10   8    3.15    0.32
  -2 -10  -8    3.28    0.33
   2  10   9   12.90    0.48
   2  10   9   13.13    0.70
   2  10  10   31.49    1.02
  -2 -11   1    3.12    0.62
  -2 -11   0    3.32    0.64
  -2 -11  -1   81.12    1.49
  -2 -11  -2   27.76    0.74
  -2 -11  -3    4.11    0.72
  -2 -11  -4   -0.20    0.35
  -2 -11  -5   10.38    0.56
  -2 -11  -6    4.40    0.86
   2  11   7    2.42    0.50
   2  11   8   11.01    0.67
   3 -10  -3   28.52    1.02
   3 -10  -2    2.58    1.06
   3 -10  -1   37.19    1.12
   3 -10   0  125.55    2.47
   3  -9  -6   87.97    1.85
   3  -9  -5    0.38    0.84
   3  -9  -4   39.52    1.08
   3  -9  -3    4.23    0.95
   3  -9  -2    6.72    0.60
   3  -9  -1   24.66    1.30
   3  -9   0    0.12    0.46
   3  -9   1   57.69    1.83
   3  -9   2    4.85    1.05
   3  -9   3   78.06    1.70
   3  -9   4  137.45    2.65
  -3   8   8   10.72    0.68
   3  -8  -7    2.76    0.51
  -3   8   7    1.39    0.50
   3  -8  -6    2.03    0.85
   3  -8  -5   20.51    1.17
   3  -8  -4    6.91    0.56
   3  -8  -3   17.22    0.70
   3  -8  -2   32.04    1.29
   3  -8  -1    0.86    0.76
   3  -8   0    2.94    0.49
   3  -8   1   16.17    1.10
   3  -8   2   10.22    0.63
   3  -8   3    7.27    0.60
   3  -8   4    0.14    0.44
   3  -8   5   16.17    0.76
  -3   7   9    4.43    0.54
  -3   7   8    4.26    0.86
   3  -7  -7    9.73    0.97
  -3   7   7   10.31    0.97
   3  -7  -6   10.37    0.58
  -3   7   6   12.06    0.95
   3  -7  -5   10.19    0.56
   3  -7  -4   51.13    1.10
   3  -7  -3    8.64    0.53
   3  -7  -2    4.58    0.46
   3  -7  -1   43.67    0.99
   3  -7   0   79.44    1.50
   3  -7   1  137.30    2.77
   3  -7   2    1.76    0.11
   3  -7   2    1.85    0.44
  -3   7  -2    1.67    0.11
   3  -7   3    5.60    0.25
   3  -7   3    4.98    0.52
  -3   7  -3    5.81    0.25
   3  -7   4   13.47    0.30
  -3   7  -4   13.84    0.41
   3  -7   5   13.23    0.33
  -3   7  -5   12.73    0.33
   3  -7   6   18.28    0.63
  -3   7  -6   17.94    0.45
   3  -7   7    8.77    0.36
  -3   7  -7    8.60    0.37
   3  -7   8   -0.20    0.44
  -3   7  -8    0.11    0.44
  -3   6  10    3.59    0.51
  -3   6  10    3.66    0.51
  -3   6   9  153.13    2.43
  -3   6   9  148.41    3.09
  -3   6   8   12.32    0.49
  -3   6   8   13.15    0.60
   3  -6  -7   11.33    0.57
  -3   6   7   12.93    0.42
  -3   6   7   12.43    0.58
   3  -6  -6   62.21    1.61
  -3   6   6   61.64    0.99
  -3   6   6   63.79    1.27
  -3   6   6   60.90    0.97
   3  -6  -5    6.78    0.46
  -3   6   5    6.38    0.20
  -3   6   5    6.56    0.21
  -3   6   5    6.79    0.46
   3  -6  -4  123.21    2.11
  -3   6   4  116.93    1.53
  -3   6   4  123.58    1.65
   3  -6  -3    0.06    0.31
   3  -6  -2   49.99    1.02
   3  -6  -1  131.12    2.58
   3  -6   0   26.58    1.17
   3  -6   1 2061.71   38.30
   3  -6   1 2388.83   47.11
  -3   6  -1 2225.50   41.45
   3  -6   2   31.04    0.53
   3  -6   2   29.98    0.82
  -3   6  -2   30.81    0.52
   3  -6   3    4.63    0.26
  -3   6  -3    4.44    0.27
   3  -6   4   27.77    0.61
  -3   6  -4   28.22    0.63
   3  -6   5   97.45    1.52
  -3   6  -5   96.71    1.67
   3  -6   6  102.48    1.86
  -3   6  -6  106.21    1.72
   3  -6   7   78.23    1.35
  -3   6  -7   80.11    1.63
   3  -6   8    0.36    0.49
  -3   6  -8    0.24    0.29
   3  -6   9    0.68    0.58
  -3   6  -9    0.40    0.60
  -3   5  10    5.41    0.83
  -3   5  10    6.17    0.38
  -3   5   9   30.04    0.87
  -3   5   9   31.61    0.84
  -3   5   8    0.10    0.34
  -3   5   8    0.21    0.56
  -3   5   7   31.45    1.10
  -3   5   7   34.04    0.79
   3  -5  -6   15.41    0.82
  -3   5   6   16.02    0.35
  -3   5   6   15.34    0.83
   3  -5  -5  128.41    2.16
  -3   5   5  126.42    1.91
  -3   5   5  130.29    1.87
  -3   5   5  130.51    2.17
   3  -5  -4   12.35    0.78
  -3   5   4   13.22    0.31
  -3   5   4   14.43    0.34
  -3   5   4   13.29    0.79
   3  -5  -3  143.02    2.34
  -3   5   3  140.87    1.97
  -3   5   3  144.84    2.01
   3  -5  -2    0.24    0.49
  -3   5   2    0.12    0.07
  -3   5   2    0.19    0.08
   3  -5  -1   50.90    0.97
  -3   5   1   51.13    0.64
  -3   5   1   45.96    0.60
   3  -5   0    8.77    0.44
  -3   5   0    8.61    0.18
   3  -5   1   76.68    1.70
   3  -5   1   77.48    1.09
  -3   5  -1   81.38    1.16
   3  -5   2  833.94   13.75
  -3   5  -2  798.06   13.25
   3  -5   3    2.69    0.29
  -3   5  -3    2.63    0.30
   3  -5   4   21.84    0.44
  -3   5  -4   22.33    0.61
   3  -5   5    0.15    0.32
  -3   5  -5    0.08    0.34
   3  -5   6    2.38    0.27
  -3   5  -6    3.27    0.47
   3  -5   7  113.70    2.14
  -3   5  -7  119.24    1.98
   3  -5   8    1.92    0.34
  -3   5  -8    1.93    0.34
   3  -5   9   48.64    1.35
  -3   5  -9   47.86    1.35
   3  -5  10    0.27    0.65
  -3   5 -10    0.19    0.66
   3  -4 -11    7.18    0.56
  -3   4  11    7.56    0.82
  -3   4  11    7.40    0.78
   3  -4 -10   34.20    0.87
  -3   4  10   34.34    0.86
  -3   4  10   31.70    1.09
  -3   4   9   21.84    0.86
  -3   4   9   23.37    0.96
  -3   4   8    0.32    0.30
  -3   4   8    0.59    0.44
  -3   4   7   22.38    0.60
  -3   4   7   23.42    0.73
  -3   4   6   78.26    1.24
  -3   4   6   74.78    1.33
   3  -4  -5   75.06    1.32
  -3   4   5   77.04    1.34
   3  -4  -4   69.92    1.46
  -3   4   4   71.00    1.14
  -3   4   4   72.57    1.20
  -3   4   4   71.96    1.25
   3  -4  -3   80.88    1.35
  -3   4   3   79.49    1.21
  -3   4   3   79.60    1.19
  -3   4   3   80.57    1.35
   3  -4  -2   54.78    0.97
  -3   4   2   53.41    0.81
  -3   4   2   55.26    0.82
   3  -4  -1   34.37    0.69
  -3   4   1   35.71    0.56
  -3   4   1   35.02    0.54
   3  -4   0  164.08    2.57
  -3   4   0  167.97    2.31
   3  -4   1    6.44    0.23
   3  -4   1    6.04    0.59
  -3   4  -1    6.53    0.26
   3  -4   2   17.24    0.41
  -3   4  -2   17.19    0.44
   3  -4   3   35.21    0.71
  -3   4  -3   37.48    0.76
   3  -4   4    7.22    0.44
  -3   4  -4    7.65    0.30
   3  -4   5   81.96    1.33
  -3   4  -5   88.55    1.63
   3  -4   6   15.37    0.67
  -3   4  -6   14.79    0.67
   3  -4   7   11.32    0.44
  -3   4  -7   12.01    0.45
   3  -4   8    0.37    0.55
  -3   4  -8    0.44    0.31
   3  -4   9    2.99    0.70
  -3   4  -9    2.79    0.42
   3  -4  10    4.33    0.80
  -3   4 -10    3.41    0.80
   3  -4  11    1.09    0.80
  -3   4 -11    0.43    0.79
   3  -3 -11   28.09    1.30
  -3   3  11   26.78    0.80
  -3   3  11   26.30    0.75
   3  -3 -10    0.39    0.69
  -3   3  10    0.25    0.35
  -3   3  10    0.37    0.54
   3  -3  -9  110.90    2.36
  -3   3   9  108.24    2.17
  -3   3   9  110.74    1.95
   3  -3  -8   16.01    0.60
  -3   3   8   15.87    0.53
  -3   3   8   17.90    0.84
  -3   3   7  185.79    3.02
  -3   3   7  190.73    3.31
  -3   3   6   39.03    0.79
  -3   3   6   39.74    0.78
   3  -3  -5    0.54    0.25
  -3   3   5    0.70    0.22
  -3   3   5    0.87    0.43
   3  -3  -4   26.01    0.57
  -3   3   4   25.31    0.48
  -3   3   4   26.16    0.56
   3  -3  -3   11.01    0.35
  -3   3   3   10.67    0.37
  -3   3   3   10.76    0.39
  -3   3   3   10.99    0.56
   3  -3  -2  532.49    8.73
  -3   3   2  509.93    8.02
  -3   3   2  509.74    8.02
   3  -3  -1   88.90    1.38
  -3   3   1   90.24    1.33
   3  -3   0   32.29    0.48
   3  -3   0   32.24    0.79
  -3   3   0   33.46    0.58
   3  -3   1  242.44    3.58
  -3   3  -1  244.22    3.64
   3  -3   2   15.37    0.41
  -3   3  -2   16.04    0.45
   3  -3   3   82.16    1.36
  -3   3  -3   84.16    1.42
   3  -3   4    9.87    0.49
  -3   3  -4    9.72    0.33
   3  -3   5  154.93    2.40
  -3   3  -5  157.99    2.46
   3  -3   6   73.28    1.53
  -3   3  -6   73.19    1.56
   3  -3   7   13.73    0.49
  -3   3  -7   14.37    0.76
   3  -3   8   54.87    1.42
  -3   3  -8   56.11    1.12
   3  -3   9  151.11    2.62
  -3   3  -9  155.07    2.67
   3  -3  10   76.69    1.56
  -3   3 -10   76.40    1.56
   3  -3  11   21.41    0.81
  -3   3 -11   21.80    0.83
   3  -2 -11   23.98    1.36
  -3   2  11   23.63    0.83
  -3   2  11   23.68    0.96
   3  -2 -10   96.58    2.35
  -3   2  10   95.29    1.81
  -3   2  10   93.35    1.96
   3  -2  -9   30.01    1.25
  -3   2   9   29.26    0.79
  -3   2   9   29.04    0.68
   3  -2  -8    0.41    0.66
  -3   2   8    0.48    0.58
  -3   2   8    0.44    0.46
   3  -2  -7  877.63   15.34
  -3   2   7  867.45   15.11
  -3   2   7  862.51   15.03
  -3   2   6  879.11   15.18
  -3   2   6  874.03   15.51
  -3   2   5  838.94   14.58
  -3   2   5  831.18   14.44
   3  -2  -4   10.32    0.50
  -3   2   4   11.19    0.54
  -3   2   4   10.86    0.51
   3  -2  -3  112.48    1.68
  -3   2   3  111.72    1.81
  -3   2   3  114.79    1.71
   3  -2  -2   31.89    0.56
  -3   2   2   32.17    0.65
  -3   2   2   31.81    0.53
  -3   2   2   32.14    0.58
   3  -2  -1 2796.07   55.13
  -3   2   1 2719.79   53.14
   3  -2   0    1.15    0.23
   3  -2   0    1.38    0.19
  -3   2   0    1.59    0.24
   3  -2   1   -0.00    0.11
  -3   2  -1    0.14    0.12
   3  -2   2   27.86    0.59
  -3   2  -2   27.51    0.62
   3  -2   3   22.44    0.44
  -3   2  -3   23.65    0.47
   3  -2   4  580.46    9.31
  -3   2  -4  584.67    9.43
   3  -2   5   12.04    0.39
  -3   2  -5   11.92    0.41
   3  -2   6   60.67    1.09
  -3   2  -6   60.53    1.11
   3  -2   7  230.32    3.72
  -3   2  -7  237.20    4.17
   3  -2   8    5.08    0.74
  -3   2  -8    6.70    0.45
   3  -2   9  298.03    4.98
  -3   2  -9  311.00    5.55
   3  -2  10   11.36    0.64
  -3   2 -10   11.60    1.04
   3  -2  11  370.23    6.50
  -3   2 -11  374.02    6.51
   3  -2  12  153.63    3.53
  -3   2 -12  155.59    2.99
   3  -1 -11  104.84    2.73
  -3   1  11   99.36    2.50
  -3   1  11   99.04    1.80
   3  -1 -10   17.37    0.77
  -3   1  10   18.66    0.72
  -3   1  10   18.55    0.54
   3  -1  -9    8.89    0.58
  -3   1   9    9.76    0.39
  -3   1   9    8.67    0.55
   3  -1  -8   10.50    0.95
  -3   1   8    9.29    0.55
  -3   1   8    9.61    0.82
   3  -1  -7   94.24    2.07
  -3   1   7   89.17    1.59
  -3   1   7   88.52    1.44
   3  -1  -6  168.88    2.81
  -3   1   6  167.85    3.05
  -3   1   6  168.59    2.80
  -3   1   5  272.16    4.55
  -3   1   5  286.85    4.38
  -3   1   4    0.85    0.24
  -3   1   4    1.21    0.16
   3  -1  -3   17.25    0.34
  -3   1   3   17.22    0.57
  -3   1   3   16.89    0.33
   3  -1  -2  227.52    3.41
  -3   1   2  227.99    3.52
  -3   1   2  221.96    3.29
  -3   1   2  226.68    3.40
   3  -1  -1  173.39    2.56
  -3   1   1  173.61    2.65
   3  -1   0   40.57    0.76
   3  -1   0   40.24    0.61
  -3   1   0   40.68    0.64
   3  -1   1  221.25    3.35
  -3   1  -1  219.25    3.20
   3  -1   2   41.72    0.77
  -3   1  -2   23.90    0.47
   3  -1   3   11.82    0.47
  -3   1  -3   12.62    0.34
   3  -1   4   43.71    0.76
  -3   1  -4   46.41    0.81
   3  -1   5  342.29    5.33
  -3   1  -5  349.07    5.45
   3  -1   6    0.32    0.47
  -3   1  -6    0.28    0.28
   3  -1   7  109.37    2.16
  -3   1  -7  112.55    1.91
   3  -1   8  194.17    3.16
  -3   1  -8  173.73    3.32
  -3   1  -8  175.17    3.34
   3  -1   9   29.38    1.17
  -3   1  -9   30.45    0.82
   3  -1  10    0.85    0.78
  -3   1 -10    1.01    0.45
   3  -1  11   41.22    1.56
  -3   1 -11   41.33    1.56
   3  -1  12   94.60    2.56
  -3   1 -12   96.96    2.52
   3  -1  13  102.08    2.82
  -3   1 -13  104.32    2.22
   3   0 -11    0.19    1.05
  -3   0  11    0.92    0.50
  -3   0  11    0.31    0.52
   3   0 -10   12.05    0.70
  -3   0  10   11.15    0.67
  -3   0  10   10.42    0.41
   3   0  -9   37.32    1.02
  -3   0   9   35.11    1.36
  -3   0   9   35.15    0.73
   3   0  -8    4.99    0.53
  -3   0   8    5.71    0.50
  -3   0   8    5.77    0.29
   3   0  -7    7.06    0.91
  -3   0   7    6.58    0.77
  -3   0   7    5.68    0.43
   3   0  -6   66.67    1.35
  -3   0   6   67.33    1.06
  -3   0   6   64.78    1.23
  -3   0   5   15.74    0.51
  -3   0   5   15.44    0.46
  -3   0   4   37.08    0.95
  -3   0   4   37.00    0.58
  -3   0   3  184.61    2.69
  -3   0   3  176.61    2.67
   3   0  -2   53.34    0.80
  -3   0   2   49.46    0.83
  -3   0   2   51.23    0.70
   3   0  -1  260.94    3.76
  -3   0   1  264.84    4.11
   3   0   0    1.06    0.17
   3   0   0    1.26    0.16
  -3   0   0    1.07    0.18
   3   0   1  106.21    1.69
  -3   0  -1  110.88    1.77
   3   0   2   33.98    0.59
  -3   0  -2   35.24    0.62
   3   0   3  282.06    4.24
  -3   0  -3  292.93    4.42
   3   0   4   80.40    1.26
  -3   0  -4   83.05    1.31
   3   0   5   13.20    0.40
  -3   0  -5   13.59    0.43
   3   0   6   38.24    0.77
  -3   0  -6   38.17    0.79
   3   0   7   12.56    0.50
  -3   0  -7   11.51    0.52
   3   0   8   10.63    0.86
  -3   0  -8   11.54    0.57
   3   0   9    1.13    0.40
  -3   0  -9    0.94    0.73
   3   0  10   62.60    1.31
  -3   0 -10   63.82    1.33
   3   0  11   28.36    1.34
  -3   0 -11   28.95    1.33
   3   0  12   25.01    0.91
  -3   0 -12   26.47    1.40
   3   0  13   13.20    0.82
  -3   0 -13   13.30    0.82
   3   1 -11   66.61    2.31
  -3  -1  11   65.42    2.13
  -3  -1  11   62.58    1.20
   3   1 -10   38.03    1.77
  -3  -1  10   35.80    0.97
  -3  -1  10   37.12    1.58
   3   1  -9   36.08    1.64
  -3  -1   9   35.74    0.71
  -3  -1   9   35.85    1.01
   3   1  -8   73.64    2.06
  -3  -1   8   68.84    1.15
  -3  -1   8   69.77    1.85
   3   1  -7  253.91    4.33
  -3  -1   7  245.85    3.80
  -3  -1   7  247.24    4.10
   3   1  -6   79.58    1.57
  -3  -1   6   77.72    1.18
  -3  -1   6   77.09    1.80
  -3  -1   5   33.66    1.08
  -3  -1   5   33.75    0.55
  -3  -1   4   20.94    0.80
  -3  -1   4   21.32    0.44
  -3  -1   3  578.45    9.32
  -3  -1   3  554.71    8.64
  -3  -1   2    2.20    0.12
  -3  -1   2    2.25    0.25
  -3  -1   1  226.86    3.57
   3   1   0  217.71    2.96
  -3  -1   0  229.96    3.39
   3   1   1  482.13    7.69
  -3  -1  -1  494.74    7.91
   3   1   2  252.69    3.96
  -3  -1  -2  257.09    3.84
   3   1   3  344.73    5.46
  -3  -1  -3  356.08    5.45
   3   1   4   54.46    1.14
  -3  -1  -4   56.51    1.20
   3   1   5   21.83    0.53
  -3  -1  -5   22.40    0.56
   3   1   6   84.76    1.42
  -3  -1  -6   82.79    1.70
   3   1   7    5.25    0.40
  -3  -1  -7    4.85    0.42
   3   1   8    2.54    0.41
  -3  -1  -8    2.33    0.44
   3   1   9   70.99    1.77
  -3  -1  -9   71.67    1.83
   3   1  10   25.77    1.20
  -3  -1 -10   27.55    0.83
   3   1  11   83.73    1.67
  -3  -1 -11   82.42    2.11
   3   1  12    1.82    0.54
  -3  -1 -12    2.37    0.55
   3   1  13    0.27    0.94
  -3  -1 -13    0.52    0.55
   3   2 -10    5.03    0.77
  -3  -2  10    5.16    0.51
  -3  -2  10    5.04    0.64
   3   2  -9   78.15    1.81
  -3  -2   9   77.36    1.64
  -3  -2   9   78.54    1.32
   3   2  -8   37.67    1.14
  -3  -2   8   35.20    0.66
  -3  -2   8   36.59    1.41
   3   2  -7  188.44    3.31
  -3  -2   7  182.02    3.09
  -3  -2   6   56.77    1.56
  -3  -2   5   41.81    1.24
  -3  -2   4   37.20    1.04
  -3  -2   4   22.71    0.36
  -3  -2   3   48.95    0.69
  -3  -2   3   47.54    0.88
  -3  -2   2  349.93    4.98
  -3  -2   2  367.93    5.70
  -3  -2   1  370.40    5.72
  -3  -2   0  602.90    9.65
   3   2   1    0.56    0.19
  -3  -2  -1    0.47    0.20
   3   2   2    0.06    0.18
  -3  -2  -2    0.10    0.19
   3   2   3    0.54    0.21
  -3  -2  -3    1.04    0.23
   3   2   4   14.25    0.43
  -3  -2  -4   14.52    0.45
   3   2   5 7881.69  187.64
  -3  -2  -5 7918.06  187.03
   3   2   6    8.63    0.71
  -3  -2  -6    7.70    0.46
   3   2   7   35.32    0.80
  -3  -2  -7   34.58    1.16
   3   2   8    0.73    0.36
  -3  -2  -8    0.58    0.67
   3   2   9   74.41    1.80
  -3  -2  -9   77.02    1.91
   3   2  10  335.79    5.66
  -3  -2 -10  342.81    5.76
   3   2  11   29.72    0.90
  -3  -2 -11   28.08    1.34
   3   2  12    0.03    0.43
  -3  -2 -12    0.08    0.44
   3   2  13   -0.12    0.50
  -3  -2 -13   -0.33    0.51
  -3  -3  10   12.70    0.81
   3   3  -9   36.73    1.21
  -3  -3   9   35.84    1.05
  -3  -3   8    8.71    1.02
  -3  -3   7   16.58    0.69
  -3  -3   6    3.87    0.79
  -3  -3   5   20.60    0.66
  -3  -3   4   15.56    0.54
  -3  -3   3   30.95    0.96
  -3  -3   2    4.73    0.31
  -3  -3   1  431.36    6.72
  -3  -3   1  399.41    6.33
  -3  -3   0  154.58    2.33
   3   3   1  204.49    3.06
   3   3   1  195.46    2.67
  -3  -3  -1  206.23    3.08
   3   3   2   42.66    0.59
   3   3   2   42.36    0.73
  -3  -3  -2   43.52    0.75
   3   3   3  184.97    2.79
   3   3   3  194.02    2.77
  -3  -3  -3  190.73    2.87
   3   3   4   45.32    0.79
  -3  -3  -4   48.03    1.06
   3   3   5   24.14    0.77
  -3  -3  -5   24.32    0.58
   3   3   6  132.91    2.13
  -3  -3  -6  138.44    2.22
   3   3   7   37.70    1.11
  -3  -3  -7   40.21    1.21
   3   3   8   34.50    1.16
  -3  -3  -8   34.86    1.22
   3   3   9   16.24    0.98
  -3  -3  -9   16.05    1.01
   3   3  10   21.81    0.71
  -3  -3 -10   22.60    1.13
   3   3  11   43.96    1.07
  -3  -3 -11   45.18    1.11
   3   3  12    0.09    0.74
  -3  -3 -12   -0.17    0.74
   3   3  13   14.56    1.24
  -3  -3 -13   16.41    1.23
   3   3  14    1.08    0.58
  -3  -3 -14    1.22    0.59
  -3  -4  10    1.38    1.10
  -3  -4   9   18.62    0.85
  -3  -4   8   14.17    0.71
  -3  -4   7   66.18    1.84
  -3  -4   6   11.87    0.59
  -3  -4   5   49.12    1.06
  -3  -4   4    0.46    0.62
  -3  -4   3  186.61    2.98
  -3  -4   2   72.67    1.01
  -3  -4   2   66.82    1.16
  -3  -4   1   91.27    1.45
  -3  -4   1   95.19    1.27
  -3  -4   1   86.91    1.43
  -3  -4   0  213.01    3.22
  -3  -4   0  204.46    2.83
   3   4   1    2.58    0.15
  -3  -4  -1    2.48    0.24
   3   4   2   80.80    1.26
   3   4   2   83.05    1.14
  -3  -4  -2   83.28    1.48
   3   4   3  117.51    1.95
   3   4   3  116.30    1.75
  -3  -4  -3  118.76    1.81
   3   4   4  228.01    3.54
   3   4   4  227.04    3.46
  -3  -4  -4  233.89    3.55
   3   4   5   13.29    0.62
   3   4   5   13.65    0.51
  -3  -4  -5   13.49    0.42
   3   4   6   41.43    0.80
   3   4   6   42.13    0.98
  -3  -4  -6   42.04    0.83
   3   4   7    0.11    0.25
   3   4   7   -0.04    0.48
  -3  -4  -7    0.36    0.53
   3   4   8  109.03    1.86
  -3  -4  -8  113.28    1.94
   3   4   9    0.65    0.35
  -3  -4  -9    0.66    0.36
   3   4  10   17.95    0.98
  -3  -4 -10   17.41    0.64
   3   4  11   19.93    0.71
  -3  -4 -11   20.35    1.13
   3   4  12   12.29    1.05
   3   4  12   11.00    0.66
  -3  -4 -12   11.57    0.65
   3   4  13   26.87    1.36
   3   4  13   26.16    0.94
  -3  -4 -13   25.30    0.91
  -3  -5   9   11.14    1.26
  -3  -5   8   38.07    1.07
  -3  -5   7   91.44    1.77
  -3  -5   6   -0.03    0.65
  -3  -5   5  331.88    5.48
  -3  -5   4    1.21    0.40
  -3  -5   3  336.08    5.42
  -3  -5   2   73.81    1.30
  -3  -5   2   76.51    1.15
  -3  -5   1   77.43    1.52
  -3  -5   1   79.36    1.16
  -3  -5   1   74.36    1.26
  -3  -5   0  117.65    1.83
  -3  -5   0  120.88    1.74
  -3  -5  -1    0.34    0.21
  -3  -5  -1    0.19    0.18
   3   5   2  928.16   15.75
   3   5   2  915.74   15.46
  -3  -5  -2  946.18   15.80
  -3  -5  -2  900.05   15.24
   3   5   3  414.67    6.73
   3   5   3  418.87    6.48
  -3  -5  -3  421.75    6.83
   3   5   4   16.33    0.62
   3   5   4   15.44    0.52
  -3  -5  -4   15.52    0.42
   3   5   5  350.23    5.70
   3   5   5  357.92    5.85
  -3  -5  -5  358.50    5.87
   3   5   6   38.76    0.75
   3   5   6   39.76    0.77
  -3  -5  -6   39.59    1.06
   3   5   7  156.81    2.53
   3   5   7  162.04    2.85
  -3  -5  -7  166.71    2.68
   3   5   8    0.14    0.30
   3   5   8    0.14    0.29
  -3  -5  -8    0.13    0.57
   3   5   9   98.93    1.73
   3   5   9  101.72    2.07
  -3  -5  -9   98.96    2.08
   3   5  10   -0.14    0.59
   3   5  10    0.03    0.32
  -3  -5 -10    0.19    0.58
   3   5  11    8.59    0.55
   3   5  11    9.28    0.95
  -3  -5 -11    9.40    0.57
   3   5  12  212.30    3.68
   3   5  12  212.08    4.23
  -3  -5 -12  184.67    3.82
   3   5  13   24.63    1.36
   3   5  13   25.49    0.97
  -3  -5 -13   25.42    0.90
  -3  -6   8   24.46    0.91
  -3  -6   7    0.09    0.73
  -3  -6   6   69.08    1.42
  -3  -6   5   39.51    1.29
  -3  -6   4   26.06    0.72
  -3  -6   3 1198.16   21.53
  -3  -6   3 1211.87   21.38
  -3  -6   2  268.76    4.65
  -3  -6   2  258.58    4.19
  -3  -6   2  272.27    4.18
  -3  -6   1 1197.11   21.64
  -3  -6   1 1203.18   21.36
  -3  -6   1 1207.97   21.12
  -3  -6   0  149.88    2.40
  -3  -6   0  158.92    2.69
  -3  -6   0  156.44    2.37
  -3  -6  -1   10.47    0.37
  -3  -6  -1    9.95    0.36
   3   6   2  171.93    2.69
  -3  -6  -2  173.28    2.86
  -3  -6  -2  173.34    2.68
   3   6   3  532.98    8.61
   3   6   3  530.36    8.67
   3   6   3  536.88    8.80
  -3  -6  -3  557.73    8.91
  -3  -6  -3  530.09    8.76
   3   6   4    4.67    0.43
   3   6   4    5.08    0.29
  -3  -6  -4    5.16    0.30
   3   6   5   70.01    1.17
   3   6   5   72.09    1.20
  -3  -6  -5   72.01    1.21
   3   6   6   49.96    1.13
   3   6   6   48.62    0.92
  -3  -6  -6   49.18    0.93
   3   6   7   15.02    0.49
   3   6   7   14.36    0.69
  -3  -6  -7   14.15    0.49
   3   6   8   87.84    1.55
   3   6   8   86.35    1.48
  -3  -6  -8   90.88    1.57
   3   6   9   11.34    0.84
   3   6   9   11.77    0.74
  -3  -6  -9   12.56    0.49
   3   6  10   33.97    0.89
   3   6  10   35.77    1.15
  -3  -6 -10   37.16    0.88
   3   6  11  211.71    3.68
   3   6  11  219.26    3.72
  -3  -6 -11  221.93    3.76
   3   6  12    0.64    0.85
   3   6  12    0.71    0.71
  -3  -6 -12    0.62    0.74
   3   6  13  149.72    2.86
   3   6  13  153.41    2.84
  -3  -6 -13  158.91    2.90
  -3  -7   7   90.11    1.82
  -3  -7   6    0.96    0.44
  -3  -7   5   14.18    0.96
  -3  -7   5   14.19    0.36
  -3  -7   4    1.06    0.36
  -3  -7   4    1.08    0.31
  -3  -7   3    2.07    0.34
  -3  -7   3    2.18    0.35
  -3  -7   3    2.63    0.32
  -3  -7   2    5.18    0.59
  -3  -7   2    4.56    0.36
  -3  -7   2    5.29    0.34
  -3  -7   1  147.88    2.31
  -3  -7   1  142.52    2.28
  -3  -7   1  142.11    2.30
  -3  -7   0   19.17    0.50
  -3  -7   0   18.72    0.51
  -3  -7   0   18.91    0.54
  -3  -7  -1    9.54    0.29
  -3  -7  -1    9.67    0.36
  -3  -7  -1    8.27    0.43
  -3  -7  -2   -0.09    0.36
  -3  -7  -2    0.27    0.29
   3   7   3  103.53    1.80
  -3  -7  -3  100.33    1.74
  -3  -7  -3  103.10    1.63
   3   7   4    1.11    0.39
   3   7   4    1.37    0.40
  -3  -7  -4    0.02    0.23
  -3  -7  -4    1.31    0.23
   3   7   5    2.87    0.44
   3   7   5    2.99    0.29
  -3  -7  -5    2.98    0.28
   3   7   6    0.20    0.26
   3   7   6    0.34    0.22
  -3  -7  -6    0.37    0.24
   3   7   7    2.62    0.56
   3   7   7    2.57    0.28
  -3  -7  -7    2.46    0.51
   3   7   8   13.14    0.81
   3   7   8   12.65    0.43
  -3  -7  -8   13.09    0.46
   3   7   9   74.55    1.58
   3   7   9   73.80    1.42
  -3  -7  -9   74.36    1.34
   3   7  10    9.33    0.56
   3   7  10    9.56    0.71
  -3  -7 -10    9.96    0.47
   3   7  11    8.46    0.76
   3   7  11    8.42    0.57
  -3  -7 -11    7.86    0.47
   3   7  12    9.86    0.54
   3   7  12    8.94    1.09
  -3  -7 -12   11.02    0.88
   3   7  13   21.57    1.41
   3   7  13   21.21    1.12
  -3  -7 -13   22.30    0.77
  -3  -8   6   63.75    1.81
  -3  -8   5    8.37    0.32
  -3  -8   5    7.91    0.87
  -3  -8   4    6.35    0.44
  -3  -8   4    7.21    0.46
  -3  -8   4    6.17    0.44
  -3  -8   3   36.05    0.80
  -3  -8   3   36.73    0.82
  -3  -8   3   35.20    1.11
  -3  -8   2   23.76    0.85
  -3  -8   2   24.65    0.65
  -3  -8   2   23.16    0.87
  -3  -8   1   23.07    0.63
  -3  -8   1   23.48    0.57
  -3  -8   1   23.05    0.80
  -3  -8   0    9.30    0.58
  -3  -8   0    9.25    0.36
  -3  -8   0    9.60    0.45
  -3  -8  -1    6.59    0.43
  -3  -8  -1    5.98    0.49
  -3  -8  -1    7.03    0.51
  -3  -8  -2   26.54    0.71
  -3  -8  -2   26.40    0.74
  -3  -8  -3   68.17    1.30
  -3  -8  -3   67.61    1.32
   3   8   4   62.66    1.12
  -3  -8  -4   67.38    1.37
  -3  -8  -4   62.48    1.22
   3   8   5   30.53    0.79
   3   8   5   29.63    0.91
  -3  -8  -5   29.49    0.79
   3   8   6   76.81    1.28
   3   8   6   73.51    1.33
  -3  -8  -6   77.05    1.47
   3   8   7  102.62    1.80
   3   8   7  104.18    1.89
  -3  -8  -7  103.80    1.69
   3   8   8    2.89    0.40
   3   8   8    3.87    0.49
  -3  -8  -8    3.49    0.52
   3   8   9   18.95    0.67
   3   8   9   18.92    0.52
  -3  -8  -9   18.85    0.78
   3   8  10   16.48    0.76
   3   8  10   16.26    1.06
  -3  -8 -10   17.10    0.79
   3   8  11    2.51    0.49
   3   8  11    1.56    0.57
  -3  -8 -11    2.09    0.35
   3   8  12    0.95    0.35
   3   8  12    0.85    0.88
  -3  -8 -12    0.76    0.62
  -3  -9   5    3.70    0.77
  -3  -9   5    4.26    0.83
  -3  -9   4  199.94    3.38
  -3  -9   4  203.33    3.21
  -3  -9   4  196.64    3.36
  -3  -9   3  109.51    2.21
  -3  -9   3  110.06    2.18
  -3  -9   3  111.77    1.77
  -3  -9   2   24.96    0.71
  -3  -9   2   23.99    0.85
  -3  -9   2   23.97    0.62
  -3  -9   1   34.53    0.84
  -3  -9   1   32.50    0.93
  -3  -9   1   33.72    0.92
  -3  -9   0   25.83    0.55
  -3  -9   0   25.33    0.78
  -3  -9   0   26.06    0.80
  -3  -9  -1  248.43    4.11
  -3  -9  -1  248.69    4.09
  -3  -9  -1  244.47    4.05
  -3  -9  -2    0.99    0.42
  -3  -9  -2    0.83    0.38
  -3  -9  -2    1.53    0.23
  -3  -9  -3   44.73    0.86
  -3  -9  -3   46.07    0.81
   3   9   4    8.34    0.38
  -3  -9  -4    7.95    0.30
  -3  -9  -4    7.56    0.37
   3   9   5  179.29    2.96
  -3  -9  -5  179.59    2.77
   3   9   6  357.30    5.74
   3   9   6  359.61    6.02
  -3  -9  -6  354.08    5.64
   3   9   7   15.39    0.63
   3   9   7   15.78    0.93
  -3  -9  -7   14.52    0.63
   3   9   8  173.01    3.40
   3   9   8  173.05    3.01
  -3  -9  -8  177.31    2.82
   3   9   9   73.33    1.92
   3   9   9   74.08    1.52
  -3  -9  -9   75.12    1.30
   3   9  10   12.72    1.07
   3   9  10   11.79    0.45
  -3  -9 -10   12.37    0.45
   3   9  11    1.75    0.52
   3   9  11    2.38    0.31
  -3  -9 -11    1.15    0.55
  -3  -9 -11    0.55    0.55
  -3 -10   3  116.27    2.14
  -3 -10   3  117.58    2.32
  -3 -10   3  113.69    2.01
  -3 -10   2  133.25    2.36
  -3 -10   2  128.22    2.15
  -3 -10   2  131.18    2.48
  -3 -10   1    6.50    0.36
  -3 -10   1    7.22    0.55
  -3 -10   1    7.37    0.34
  -3 -10   0   30.72    0.86
  -3 -10   0   31.15    0.84
  -3 -10   0   30.75    0.85
  -3 -10  -1    6.94    0.34
  -3 -10  -1    7.31    0.47
  -3 -10  -1    6.74    0.30
  -3 -10  -2   36.03    0.84
  -3 -10  -2   36.52    0.85
  -3 -10  -3   95.67    1.65
  -3 -10  -3   95.36    1.66
  -3 -10  -3   99.65    1.72
  -3 -10  -4    3.92    0.39
  -3 -10  -4    3.76    0.59
  -3 -10  -4    3.74    0.28
   3  10   5    0.58    0.32
  -3 -10  -5    1.11    0.19
  -3 -10  -5    0.61    0.32
   3  10   6   62.61    1.25
  -3 -10  -6   65.32    1.23
   3  10   7    9.42    0.49
   3  10   7    8.82    0.53
  -3 -10  -7    9.93    0.50
   3  10   8   41.29    0.96
   3  10   8   42.27    1.46
  -3 -10  -8   43.61    1.00
   3  10   9  601.15   11.30
   3  10   9  595.86   10.48
  -3 -10  -9  635.87   11.07
   3  10  10    0.44    0.25
   3  10  10    0.98    0.86
  -3 -10 -10    0.57    0.45
  -3 -11   1    1.56    0.28
  -3 -11   1    1.52    0.29
  -3 -11   1    1.19    0.46
  -3 -11   0    0.31    0.27
  -3 -11   0    0.49    0.37
  -3 -11   0    0.26    0.38
  -3 -11  -1    3.56    0.56
  -3 -11  -1    3.84    0.26
  -3 -11  -1    3.69    0.42
  -3 -11  -2    5.30    0.61
  -3 -11  -2    5.98    0.42
  -3 -11  -2    5.77    0.27
  -3 -11  -3   17.75    0.56
  -3 -11  -3   17.65    0.56
  -3 -11  -3   17.41    0.55
  -3 -11  -4    3.65    0.35
  -3 -11  -4    2.98    0.35
  -3 -11  -4    3.56    0.63
  -3 -11  -5   21.49    0.46
  -3 -11  -5   23.40    0.69
   3  11   6   20.46    0.67
   3  11   7    0.79    0.71
   3  11   8    0.04    0.67
   4  -9  -3    4.45    0.65
   4  -9  -2  422.89    8.11
   4  -9  -1    0.96    0.55
   4  -9   0   54.61    1.84
   4  -9   1   12.33    0.75
   4  -9   2   55.22    1.40
   4  -8  -6   38.37    1.05
   4  -8  -5    1.94    0.50
   4  -8  -4    1.10    0.80
   4  -8  -3    4.40    0.89
   4  -8  -2    0.24    0.42
   4  -8  -1   34.10    0.96
   4  -8   0    5.04    0.54
   4  -8   1    6.02    0.57
   4  -8   2   13.84    0.71
   4  -8   3    1.22    0.52
   4  -8   4    6.44    1.14
   4  -8   5    5.91    0.68
   4  -7  -7    1.10    0.45
   4  -7  -6    0.49    0.40
   4  -7  -5   15.29    0.66
   4  -7  -4  123.19    2.61
   4  -7  -3   26.02    1.14
   4  -7  -2   24.56    1.13
   4  -7  -1   11.72    0.57
   4  -7   0    1.05    0.42
   4  -7   1    1.07    0.77
   4  -7   2    1.39    0.46
   4  -7   3    1.55    0.84
  -4   7  -3    1.57    0.18
   4  -7   4    1.67    0.84
   4  -7   4    1.28    0.14
  -4   7  -4    1.60    0.15
   4  -7   5    2.52    0.31
  -4   7  -5    2.73    0.20
   4  -7   6    2.52    0.37
  -4   7  -6    2.35    0.24
   4  -7   7    0.67    0.24
  -4   7  -7    0.61    0.42
  -4   6   8   38.94    0.70
  -4   6   8   38.66    1.38
   4  -6  -7   -0.01    0.42
  -4   6   7    2.36    0.42
  -4   6   7    2.49    0.28
  -4   6   7    2.56    0.30
   4  -6  -6    1.92    0.68
  -4   6   6    1.60    0.24
  -4   6   6    1.98    0.22
  -4   6   6    2.03    0.40
   4  -6  -5    7.70    0.80
  -4   6   5    8.57    0.20
  -4   6   5    8.29    0.26
   4  -6  -4    7.70    0.77
  -4   6   4    6.49    0.19
  -4   6   4    6.98    0.19
  -4   6   4    7.38    0.20
   4  -6  -3   27.83    1.06
  -4   6   3   26.90    0.37
  -4   6   3   25.36    0.35
   4  -6  -2    0.67    0.61
   4  -6  -1   27.64    0.76
   4  -6   0  820.59   14.69
  -4   6   0  770.90   12.25
   4  -6   1    0.32    0.68
  -4   6  -1    0.26    0.15
   4  -6   2  120.58    1.74
   4  -6   2  121.32    2.16
  -4   6  -2  122.25    1.78
   4  -6   3  104.81    2.32
   4  -6   3  105.32    1.63
  -4   6  -3  103.82    1.52
   4  -6   4   45.65    0.85
  -4   6  -4   47.38    0.89
   4  -6   5   56.93    0.93
  -4   6  -5   58.32    1.12
   4  -6   6   36.26    0.87
  -4   6  -6   37.79    0.73
   4  -6   7    1.19    0.26
  -4   6  -7    1.27    0.46
   4  -6   8    9.59    0.67
  -4   6  -8    9.58    0.68
  -4   5   9   61.04    1.13
  -4   5   9   59.64    1.64
  -4   5   8   37.16    0.74
  -4   5   8   35.04    0.88
  -4   5   7    0.07    0.29
  -4   5   7    0.11    0.18
  -4   5   7    0.10    0.32
   4  -5  -6  186.37    3.48
  -4   5   6  175.00    2.82
  -4   5   6  179.67    3.02
  -4   5   6  190.98    3.06
   4  -5  -5   45.44    1.27
  -4   5   5   48.45    0.89
  -4   5   5   43.77    0.81
  -4   5   5   45.77    0.96
   4  -5  -4   96.49    1.68
  -4   5   4   90.44    1.40
  -4   5   4   91.94    1.32
   4  -5  -3   81.98    1.74
  -4   5   3   80.74    1.22
  -4   5   3   80.71    1.21
   4  -5  -2    7.16    0.66
  -4   5   2    6.99    0.23
  -4   5   2    6.92    0.22
   4  -5  -1   73.03    1.32
  -4   5   1   72.63    1.05
  -4   5   1   70.70    1.02
   4  -5   0    0.81    0.57
  -4   5   0    0.79    0.16
   4  -5   1  493.66    7.58
   4  -5   1  476.33    8.27
  -4   5  -1  480.73    7.54
   4  -5   2   49.06    0.83
   4  -5   2   48.25    1.04
  -4   5  -2   52.46    0.89
   4  -5   3   56.71    1.00
   4  -5   3   56.06    0.98
  -4   5  -3   55.95    1.02
   4  -5   4  928.70   16.08
  -4   5  -4  906.02   15.82
   4  -5   5   21.17    0.47
  -4   5  -5   20.54    0.48
   4  -5   6   85.81    1.63
  -4   5  -6   88.78    1.47
   4  -5   7    0.09    0.41
  -4   5  -7    0.05    0.25
   4  -5   8  158.79    2.94
  -4   5  -8  162.50    2.73
   4  -5   9   47.19    1.02
  -4   5  -9   46.60    1.02
  -4   4  10    4.25    0.67
  -4   4  10    4.43    0.70
  -4   4   9    8.00    0.41
  -4   4   9    7.77    0.46
  -4   4   8   30.32    0.68
  -4   4   8   29.79    1.02
  -4   4   7   12.63    0.61
  -4   4   7   11.80    0.74
  -4   4   6    8.91    0.32
  -4   4   6    8.28    0.31
  -4   4   6    8.69    0.66
   4  -4  -5   20.64    0.81
  -4   4   5   20.46    0.56
  -4   4   5   20.71    0.43
  -4   4   5   20.68    0.60
   4  -4  -4   38.91    0.80
  -4   4   4   37.75    0.76
  -4   4   4   37.48    0.78
   4  -4  -3    5.52    0.35
  -4   4   3    5.50    0.32
  -4   4   3    5.73    0.31
   4  -4  -2   23.11    0.82
  -4   4   2   22.20    0.50
  -4   4   2   23.03    0.50
   4  -4  -1    6.98    0.37
  -4   4   1    7.14    0.31
  -4   4   1    7.06    0.30
   4  -4   0   79.66    1.36
  -4   4   0   81.46    1.27
   4  -4   1   19.47    0.45
   4  -4   1   18.87    0.56
  -4   4  -1   19.28    0.48
  -4   4  -1   19.10    0.48
   4  -4   2  128.26    1.99
  -4   4  -2  130.51    2.08
   4  -4   3   42.11    0.83
  -4   4  -3   42.37    0.72
   4  -4   4   26.71    0.53
  -4   4  -4   27.53    0.55
   4  -4   5  166.38    2.78
  -4   4  -5  165.22    2.59
   4  -4   6   12.29    0.40
  -4   4  -6   12.07    0.64
   4  -4   7    2.44    0.30
  -4   4  -7    1.28    0.53
   4  -4   8   16.21    0.56
  -4   4  -8   17.42    0.57
   4  -4   9    0.77    0.63
  -4   4  -9    0.84    0.36
   4  -4  10   19.14    1.04
  -4   4 -10   19.19    0.70
  -4   3  10   63.03    1.30
  -4   3  10   59.36    1.19
  -4   3   9    6.00    0.63
  -4   3   9    6.51    0.43
  -4   3   8    2.90    0.32
  -4   3   8    3.67    0.60
  -4   3   7   17.36    0.50
  -4   3   7   16.92    0.51
  -4   3   6    1.15    0.45
  -4   3   6    1.37    0.27
   4  -3  -5   22.73    0.55
  -4   3   5   22.20    0.49
  -4   3   5   22.41    0.70
  -4   3   5   22.34    0.75
   4  -3  -4    8.25    0.35
  -4   3   4    8.56    0.29
  -4   3   4    7.85    0.48
  -4   3   4    7.46    0.55
   4  -3  -3    0.09    0.39
  -4   3   3    0.19    0.29
  -4   3   3    0.80    0.31
   4  -3  -2    9.90    0.36
  -4   3   2   10.39    0.28
  -4   3   2   10.36    0.42
   4  -3  -1   17.78    0.46
  -4   3   1   18.00    0.36
   4  -3   0  251.06    3.92
  -4   3   0  267.46    3.97
   4  -3   1  126.95    1.97
   4  -3   1  127.70    2.02
  -4   3  -1  132.52    1.94
   4  -3   2   52.08    0.82
  -4   3  -2   51.88    1.00
   4  -3   3   50.65    0.98
  -4   3  -3   51.39    1.05
   4  -3   4   11.15    0.53
  -4   3  -4   11.37    0.38
   4  -3   5    7.49    0.54
  -4   3  -5    6.76    0.35
   4  -3   6   11.07    0.41
  -4   3  -6   11.95    0.44
   4  -3   7   23.97    0.61
  -4   3  -7   24.04    0.92
   4  -3   8   42.06    0.91
  -4   3  -8   39.71    0.90
   4  -3   9    4.85    0.73
  -4   3  -9    3.75    0.45
   4  -3  10    0.25    0.38
  -4   3 -10    0.00    0.68
   4  -3  11    7.03    0.59
  -4   3 -11    7.08    1.01
  -4   2  10    0.33    0.28
  -4   2  10    0.24    0.41
  -4   2   9    8.21    0.39
  -4   2   9    8.79    0.84
  -4   2   8   42.05    1.26
  -4   2   8   41.21    1.02
  -4   2   7   98.94    1.85
  -4   2   7  101.29    1.77
  -4   2   6  938.80   16.54
  -4   2   6  936.03   16.78
  -4   2   5   47.80    0.87
  -4   2   5   49.08    0.96
   4  -2  -4  281.03    4.62
  -4   2   4  279.01    4.63
  -4   2   4  284.57    4.42
  -4   2   4  275.07    4.34
   4  -2  -3  103.83    1.61
  -4   2   3   99.19    1.74
  -4   2   3  102.47    1.61
   4  -2  -2  238.12    3.80
  -4   2   2  233.95    3.72
  -4   2   2  244.64    3.70
   4  -2  -1    1.14    0.34
  -4   2   1    1.89    0.32
   4  -2   0   23.78    0.66
  -4   2   0   24.58    0.62
   4  -2   1  370.03    5.76
   4  -2   1  370.91    5.71
  -4   2  -1  386.00    6.13
   4  -2   2   61.19    0.97
  -4   2  -2   63.49    1.02
   4  -2   3    6.09    0.43
  -4   2  -3    5.64    0.48
   4  -2   4   26.50    0.55
  -4   2  -4   26.89    0.59
   4  -2   5    5.23    0.55
  -4   2  -5    6.33    0.61
   4  -2   6  265.64    4.23
  -4   2  -6  259.97    4.50
   4  -2   7   27.85    0.69
  -4   2  -7   29.11    1.03
   4  -2   8   11.93    0.52
  -4   2  -8   12.06    0.53
   4  -2   9   22.02    1.04
  -4   2  -9   20.91    1.09
   4  -2  10   46.34    1.11
  -4   2 -10   46.65    1.11
   4  -2  11  175.21    3.19
  -4   2 -11  182.08    3.31
   4  -2  12  357.07    6.42
  -4   2 -12  364.32    6.57
  -4   1  10   14.96    0.70
  -4   1  10   14.24    0.69
  -4   1   9   26.48    0.81
  -4   1   9   25.91    0.81
  -4   1   8   15.52    0.42
  -4   1   8   14.66    0.95
  -4   1   7    0.04    0.18
  -4   1   7    0.04    0.31
  -4   1   6  123.04    1.90
  -4   1   6  121.64    2.06
  -4   1   5    0.01    0.30
  -4   1   5    0.18    0.29
  -4   1   4  836.77   14.33
  -4   1   4  831.63   14.23
   4  -1  -3  740.44   12.44
  -4   1   3  755.68   12.97
  -4   1   3  749.17   12.53
  -4   1   3  742.61   12.43
   4  -1  -2  120.81    1.88
  -4   1   2  120.35    2.06
  -4   1   2  123.07    2.13
   4  -1  -1   13.36    0.41
  -4   1   1   13.17    0.53
   4  -1   0    3.56    0.30
  -4   1   0    3.93    0.23
   4  -1   1   -0.01    0.29
  -4   1  -1    0.06    0.31
   4  -1   2 1410.68   25.46
  -4   1  -2 1377.55   24.63
   4  -1   3    0.42    0.21
  -4   1  -3    0.44    0.40
   4  -1   4   36.47    0.90
  -4   1  -4   37.58    0.98
   4  -1   5    1.44    0.28
  -4   1  -5    1.23    0.31
   4  -1   6  103.12    2.00
  -4   1  -6  102.57    2.08
   4  -1   7  660.26   11.13
  -4   1  -7  627.58   11.11
   4  -1   8   17.64    0.62
  -4   1  -8   18.70    0.65
   4  -1   9   16.66    1.02
  -4   1  -9   17.58    0.67
   4  -1  10   57.56    1.27
  -4   1 -10   61.53    1.78
   4  -1  11   32.22    0.99
  -4   1 -11   33.85    1.47
   4  -1  12  357.31    6.41
  -4   1 -12  363.38    6.50
  -4   0  10    8.54    0.67
  -4   0  10    7.96    0.36
  -4   0   9    1.69    0.84
  -4   0   9    1.84    0.24
  -4   0   8   49.15    1.13
  -4   0   8   48.78    1.02
  -4   0   7   51.20    1.48
  -4   0   7   51.39    0.86
  -4   0   6   11.27    0.29
  -4   0   6   10.48    0.82
  -4   0   5    1.42    0.26
  -4   0   5    1.13    0.62
  -4   0   4  117.13    1.68
  -4   0   4  111.99    2.14
  -4   0   3   62.87    1.10
  -4   0   3   64.18    1.11
  -4   0   3   65.76    1.02
   4   0  -2   66.00    0.99
  -4   0   2   63.87    1.07
  -4   0   2   62.73    1.10
   4   0  -1   18.68    0.38
  -4   0   1   17.93    0.44
   4   0   0   48.85    0.77
  -4   0   0   48.80    0.83
   4   0   1    3.76    0.25
  -4   0  -1    3.38    0.42
   4   0   2   50.98    0.86
  -4   0  -2   54.07    0.91
   4   0   3    6.75    0.31
  -4   0  -3    6.56    0.32
   4   0   4   42.36    0.78
  -4   0  -4   43.71    1.08
   4   0   5   57.86    1.04
  -4   0  -5   60.87    1.10
   4   0   6   33.83    0.75
  -4   0  -6   35.75    1.12
   4   0   7   31.93    0.78
  -4   0  -7   34.49    0.83
   4   0   8   71.53    1.36
  -4   0  -8   71.12    1.38
   4   0   9   13.69    0.60
  -4   0  -9   12.62    0.99
   4   0  10    1.70    0.80
  -4   0 -10    1.14    0.47
   4   0  11   -0.04    0.43
  -4   0 -11   -0.23    0.78
   4   0  12   16.57    0.81
  -4   0 -12   15.91    0.80
   4   0  13    3.07    0.66
  -4   0 -13    3.40    0.67
  -4  -1  10   12.91    0.59
  -4  -1  10   12.08    1.26
  -4  -1   9    5.53    0.44
  -4  -1   9    4.82    0.60
  -4  -1   8   73.75    1.97
  -4  -1   8   72.59    1.33
  -4  -1   7   48.62    1.13
  -4  -1   7   49.87    0.80
  -4  -1   6  125.99    2.56
  -4  -1   6  126.51    1.98
  -4  -1   5    6.42    0.77
  -4  -1   5    6.60    0.29
  -4  -1   4    0.50    0.10
  -4  -1   4    0.53    0.57
  -4  -1   3   10.54    0.43
  -4  -1   3   12.92    0.46
  -4  -1   3   12.96    0.27
  -4  -1   2    0.11    0.43
  -4  -1   2    0.22    0.28
   4   1  -1  129.89    1.69
  -4  -1   1  118.44    1.86
   4   1   0  345.53    5.02
  -4  -1   0  369.13    5.96
   4   1   1   89.92    1.60
  -4  -1  -1   90.41    1.41
   4   1   2  233.51    3.56
  -4  -1  -2  238.66    3.64
   4   1   3   50.41    0.89
  -4  -1  -3   49.72    1.12
   4   1   4   43.55    0.83
  -4  -1  -4   46.27    1.13
   4   1   5  190.20    2.99
  -4  -1  -5  192.51    3.35
   4   1   6   97.43    1.64
  -4  -1  -6  100.42    1.72
   4   1   7    6.81    0.74
  -4  -1  -7    6.98    0.83
   4   1   8    0.15    0.59
  -4  -1  -8   -0.07    0.66
   4   1   9    0.57    0.66
  -4  -1  -9    0.54    0.41
   4   1  10   14.51    0.67
  -4  -1 -10   15.18    0.69
   4   1  11    0.50    0.46
  -4  -1 -11   -0.11    0.81
   4   1  12    4.66    1.03
  -4  -1 -12    4.41    0.62
   4   1  13   23.89    1.49
  -4  -1 -13   22.71    0.96
  -4  -2  10   75.61    1.27
  -4  -2  10   76.41    2.38
  -4  -2   9    5.42    0.42
  -4  -2   9    6.03    0.63
  -4  -2   7   89.41    1.48
  -4  -2   7   89.66    1.76
  -4  -2   6   20.92    0.48
  -4  -2   6   19.25    0.70
  -4  -2   5   16.49    0.37
  -4  -2   5   16.56    0.98
  -4  -2   4  167.27    3.12
  -4  -2   4  170.46    2.41
  -4  -2   3    6.57    0.14
  -4  -2   3    6.39    0.41
  -4  -2   2   26.16    0.61
  -4  -2   2   17.97    0.88
  -4  -2   1  189.79    2.94
  -4  -2   0  543.49    8.77
   4   2   1    2.77    0.48
  -4  -2  -1    2.88    0.48
   4   2   2  203.85    3.12
  -4  -2  -2  204.15    3.13
   4   2   3    8.99    0.40
  -4  -2  -3    9.11    0.40
   4   2   4 3463.15   71.87
  -4  -2  -4 3428.12   70.45
   4   2   5  431.66    6.99
  -4  -2  -5  443.37    7.17
   4   2   6  542.56    8.96
  -4  -2  -6  554.77    9.17
   4   2   7    7.53    0.79
  -4  -2  -7    8.41    0.53
   4   2   8    5.27    0.82
  -4  -2  -8    6.00    0.54
   4   2   9  335.78    6.03
  -4  -2  -9  344.94    5.78
   4   2  10    0.53    0.43
  -4  -2 -10    0.63    0.45
   4   2  11    0.77    0.82
  -4  -2 -11    0.46    0.85
   4   2  12   43.01    1.16
  -4  -2 -12   44.40    1.19
   4   2  13    7.11    0.69
  -4  -2 -13    7.35    1.20
  -4  -3   9  116.20    1.82
  -4  -3   9  121.18    2.40
  -4  -3   8    9.08    0.39
  -4  -3   8    9.13    1.13
  -4  -3   7   13.50    0.70
  -4  -3   7   12.69    0.40
  -4  -3   6  204.54    3.95
  -4  -3   6  205.21    3.11
  -4  -3   5   41.06    1.34
  -4  -3   5   40.56    0.64
  -4  -3   4   83.16    1.14
  -4  -3   4   78.74    1.46
  -4  -3   3    9.82    0.15
  -4  -3   3    9.45    0.79
  -4  -3   2  157.38    2.51
  -4  -3   2  153.14    2.47
  -4  -3   1  157.48    2.49
  -4  -3   0  273.97    4.27
  -4  -3  -1  603.56    9.87
   4   3   2  256.65    4.21
   4   3   2  260.31    3.73
  -4  -3  -2  260.39    4.03
   4   3   3   68.23    1.38
  -4  -3  -3   68.99    1.17
   4   3   4  165.42    2.61
  -4  -3  -4  166.25    2.62
   4   3   5  120.91    2.25
  -4  -3  -5  121.26    1.99
   4   3   6   16.79    0.84
  -4  -3  -6   15.94    0.93
   4   3   7    9.25    0.50
  -4  -3  -7   10.28    0.56
   4   3   8 1156.41   21.49
  -4  -3  -8 1172.29   21.16
   4   3   9   13.55    1.01
  -4  -3  -9   14.30    0.67
   4   3  10   26.57    0.81
  -4  -3 -10   26.69    0.83
   4   3  11    0.86    0.45
  -4  -3 -11    0.33    0.47
   4   3  12   46.68    1.21
  -4  -3 -12   50.60    1.74
   4   3  13   41.21    1.18
  -4  -3 -13   42.36    1.21
  -4  -4   9   22.70    0.95
  -4  -4   8   16.39    0.82
  -4  -4   8   17.09    0.46
  -4  -4   7   14.21    1.18
  -4  -4   7   14.51    0.31
  -4  -4   6    4.31    0.16
  -4  -4   6   14.41    0.62
  -4  -4   5    0.00    0.08
  -4  -4   5    2.67    0.39
  -4  -4   4   67.21    0.90
  -4  -4   4  117.37    1.94
  -4  -4   3   29.54    0.76
  -4  -4   3   29.08    0.77
  -4  -4   3   31.03    0.44
  -4  -4   2   14.93    0.53
  -4  -4   2   13.37    0.52
  -4  -4   1  100.34    2.15
  -4  -4   1  108.41    1.78
  -4  -4   0   96.57    1.60
  -4  -4  -1   22.52    0.81
   4   4   2   61.10    1.07
   4   4   2   61.44    0.87
  -4  -4  -2   59.86    1.05
   4   4   3    0.36    0.18
   4   4   3    0.40    0.26
  -4  -4  -3    0.44    0.26
   4   4   4    0.56    0.47
   4   4   4    0.37    0.14
  -4  -4  -4    0.63    0.28
   4   4   5   42.49    0.85
   4   4   5   43.08    0.74
  -4  -4  -5   43.67    0.90
   4   4   6   36.15    0.79
  -4  -4  -6   37.28    0.83
   4   4   7    2.52    0.38
  -4  -4  -7    2.51    0.42
   4   4   8   19.00    0.63
  -4  -4  -8   19.41    1.08
   4   4   9    0.35    0.36
  -4  -4  -9   -0.03    0.69
   4   4  10    0.04    0.38
  -4  -4 -10    0.46    0.70
   4   4  11    6.93    0.56
  -4  -4 -11    6.84    0.58
   4   4  12   24.06    0.85
  -4  -4 -12   23.87    0.86
   4   4  13    2.98    1.00
  -4  -4 -13    2.93    0.59
  -4  -5   8   89.57    1.92
  -4  -5   7    1.06    0.52
  -4  -5   6   44.26    1.11
  -4  -5   5    0.07    0.69
  -4  -5   4  273.24    4.56
  -4  -5   4  297.30    4.38
  -4  -5   3  171.80    2.87
  -4  -5   3  162.39    2.74
  -4  -5   3  179.47    2.49
  -4  -5   2   91.66    1.93
  -4  -5   2   90.47    1.18
  -4  -5   2   84.57    1.53
  -4  -5   1    4.02    0.07
  -4  -5   1    4.95    0.39
  -4  -5   1    5.74    0.71
  -4  -5   0   28.29    0.66
  -4  -5  -1   25.89    0.88
   4   5   2   10.02    0.27
  -4  -5  -2   10.72    0.41
   4   5   3    7.67    0.38
   4   5   3    7.51    0.30
  -4  -5  -3    7.24    0.38
   4   5   4  113.31    1.84
   4   5   4  114.73    1.70
  -4  -5  -4  115.70    2.16
   4   5   5   31.22    0.70
  -4  -5  -5   32.45    1.02
   4   5   6   47.53    1.22
   4   5   6   43.04    0.79
  -4  -5  -6   45.42    0.94
   4   5   7   67.46    1.18
   4   5   7   68.06    1.28
  -4  -5  -7   70.92    1.67
   4   5   8    9.90    0.80
   4   5   8   11.02    0.44
  -4  -5  -8   12.45    0.55
   4   5   9    2.87    0.40
   4   5   9    2.72    0.36
  -4  -5  -9    2.82    0.44
   4   5  10   -0.34    0.59
   4   5  10    0.31    0.37
  -4  -5 -10    0.06    0.38
   4   5  11    8.58    0.91
   4   5  11    9.67    0.94
  -4  -5 -11   10.12    0.99
   4   5  12    0.54    0.45
   4   5  12    0.76    0.47
  -4  -5 -12    0.64    0.84
   4   5  13    2.09    0.55
   4   5  13    1.25    0.94
  -4  -5 -13    1.73    0.56
  -4  -6   7   71.15    1.59
  -4  -6   6    0.42    0.46
  -4  -6   5    0.88    0.45
  -4  -6   5    0.99    0.21
  -4  -6   4   43.18    1.00
  -4  -6   4   47.47    1.45
  -4  -6   4   47.75    0.78
  -4  -6   3   20.36    1.04
  -4  -6   3   21.65    0.41
  -4  -6   3   19.96    0.67
  -4  -6   2 1414.02   25.95
  -4  -6   2 1368.57   25.11
  -4  -6   2 1380.16   24.33
  -4  -6   1   15.70    0.32
  -4  -6   1   14.81    0.92
  -4  -6   1   15.29    0.90
  -4  -6   0  118.06    2.23
  -4  -6   0  107.67    2.27
  -4  -6   0  114.85    1.62
  -4  -6  -1    6.71    0.66
  -4  -6  -2  108.05    1.78
   4   6   3  119.58    2.23
   4   6   3  119.49    1.88
  -4  -6  -3  120.51    2.22
   4   6   4   19.80    0.54
   4   6   4   19.17    0.41
  -4  -6  -4   20.80    0.83
   4   6   5  351.85    5.67
   4   6   5  351.76    5.77
  -4  -6  -5  354.15    5.70
   4   6   6  152.77    2.63
   4   6   6  155.38    2.81
  -4  -6  -6  157.90    2.57
   4   6   7    6.88    0.35
   4   6   7    7.93    0.68
  -4  -6  -7    7.89    0.44
   4   6   8  123.35    2.07
   4   6   8  125.80    2.11
  -4  -6  -8  125.64    2.49
   4   6   9    3.76    0.41
   4   6   9    3.94    0.66
  -4  -6  -9    3.92    0.76
   4   6  10  289.00    4.92
   4   6  10  295.59    5.39
  -4  -6 -10  303.50    5.53
   4   6  11    0.15    0.38
   4   6  11    0.14    0.38
  -4  -6 -11    0.24    0.70
   4   6  12    1.50    0.49
   4   6  12    1.39    0.48
  -4  -6 -12    1.66    0.49
   4   6  13   22.45    0.88
   4   6  13   23.16    0.86
  -4  -6 -13   22.80    1.37
  -4  -7   6   53.30    1.76
  -4  -7   5    9.02    0.58
  -4  -7   5    9.94    0.60
  -4  -7   4   12.02    0.93
  -4  -7   4   11.40    0.35
  -4  -7   4   11.35    0.95
  -4  -7   3    0.73    0.60
  -4  -7   3    0.17    0.18
  -4  -7   3    0.05    0.63
  -4  -7   2    2.80    0.66
  -4  -7   2    2.53    0.40
  -4  -7   2    3.23    0.22
  -4  -7   1    0.07    0.31
  -4  -7   1    0.17    0.18
  -4  -7   1    0.11    0.31
  -4  -7   0  823.19   14.08
  -4  -7   0  783.89   13.02
  -4  -7   0  755.69   13.02
  -4  -7  -1  108.96    1.67
  -4  -7  -1  111.68    1.86
  -4  -7  -2    0.07    0.14
   4   7   3   94.39    1.43
  -4  -7  -3   95.68    1.61
   4   7   4    1.15    0.29
   4   7   4    1.09    0.33
  -4  -7  -4    1.21    0.51
   4   7   5   42.64    0.84
   4   7   5   41.99    0.96
  -4  -7  -5   42.98    0.86
   4   7   6  181.87    3.12
   4   7   6  184.52    3.23
  -4  -7  -6  186.46    3.28
   4   7   7    5.32    0.62
   4   7   7    5.65    0.35
  -4  -7  -7    5.72    0.40
   4   7   8    0.03    0.28
   4   7   8    0.08    0.27
  -4  -7  -8   -0.04    0.52
   4   7   9    0.06    0.56
   4   7   9    0.68    0.33
  -4  -7  -9    0.66    0.61
   4   7  10    0.23    0.63
   4   7  10    0.22    0.57
  -4  -7 -10    0.19    0.62
   4   7  11   83.67    1.68
   4   7  11   87.41    2.01
  -4  -7 -11   87.10    2.04
   4   7  12    1.62    0.51
   4   7  12    2.84    0.46
  -4  -7 -12    2.16    0.49
  -4  -8   5   29.86    1.30
  -4  -8   5   28.94    0.91
  -4  -8   4   10.48    0.96
  -4  -8   4   12.59    0.93
  -4  -8   3   12.50    0.88
  -4  -8   3   12.81    0.40
  -4  -8   3   11.86    0.57
  -4  -8   2    0.16    0.58
  -4  -8   2    0.31    0.33
  -4  -8   2    0.54    0.23
  -4  -8   1    0.56    0.31
  -4  -8   1    0.51    0.32
  -4  -8   1    0.76    0.23
  -4  -8   0    0.78    0.24
  -4  -8   0    0.42    0.52
  -4  -8   0    0.40    0.52
  -4  -8  -1   19.43    0.50
  -4  -8  -1   19.17    0.81
  -4  -8  -1   17.83    0.57
  -4  -8  -2   65.36    1.15
  -4  -8  -2   65.21    1.17
  -4  -8  -3    5.42    0.56
   4   8   4   51.16    0.89
  -4  -8  -4   51.02    0.96
   4   8   5    0.08    0.24
   4   8   5   -0.05    0.36
  -4  -8  -5    0.02    0.41
   4   8   6    0.29    0.25
   4   8   6    0.09    0.42
  -4  -8  -6    0.10    0.26
   4   8   7    1.36    0.31
   4   8   7    1.84    0.30
  -4  -8  -7    1.41    0.53
   4   8   8    1.92    0.59
   4   8   8    2.25    0.32
  -4  -8  -8    0.88    0.58
   4   8   9    0.21    0.51
   4   8   9    0.07    0.57
  -4  -8  -9    0.37    0.54
   4   8  10    0.81    0.57
   4   8  10    0.64    0.39
  -4  -8 -10    1.16    0.61
   4   8  11   11.41    0.54
   4   8  11   11.45    0.62
  -4  -8 -11   12.53    0.87
   4   8  12   20.91    0.81
   4   8  12   21.49    1.06
  -4  -8 -12   22.60    0.76
  -4  -9   4   46.82    1.48
  -4  -9   4   45.41    1.52
  -4  -9   3   47.72    1.41
  -4  -9   3   47.77    1.09
  -4  -9   2   49.72    1.40
  -4  -9   2   53.57    0.98
  -4  -9   1    1.54    0.29
  -4  -9   1    0.74    0.32
  -4  -9   1    0.75    0.33
  -4  -9   0    0.62    0.30
  -4  -9   0    0.58    0.28
  -4  -9   0    0.03    0.50
  -4  -9  -1    2.62    0.20
  -4  -9  -1    2.34    0.53
  -4  -9  -1    1.88    0.32
  -4  -9  -2   27.37    0.69
  -4  -9  -2   28.43    0.89
  -4  -9  -2   27.70    0.68
  -4  -9  -3    4.73    0.27
  -4  -9  -3    4.92    0.33
  -4  -9  -4    1.39    0.48
   4   9   5   10.43    0.41
  -4  -9  -5   10.71    0.41
   4   9   6  107.89    1.83
   4   9   6  106.51    1.84
  -4  -9  -6  109.40    2.07
   4   9   7  130.35    2.19
   4   9   7  132.14    2.56
  -4  -9  -7  133.08    2.46
   4   9   8    7.73    0.65
   4   9   8    7.66    0.47
  -4  -9  -8    7.83    0.41
   4   9   9   48.54    1.10
   4   9   9   48.80    1.00
  -4  -9  -9   50.93    1.03
   4   9  10   25.55    0.80
   4   9  10   24.86    0.96
  -4  -9 -10   25.31    0.69
   4   9  11    7.68    0.97
   4   9  11    6.92    0.73
  -4  -9 -11    7.72    0.78
  -4 -10   2    2.87    0.67
  -4 -10   2    2.46    0.41
  -4 -10   1  119.66    1.86
  -4 -10   1  116.46    2.36
  -4 -10   1  118.82    2.07
  -4 -10   0   84.14    1.50
  -4 -10   0   82.03    1.73
  -4 -10   0   79.25    1.70
  -4 -10  -1    1.57    0.37
  -4 -10  -1    2.30    0.50
  -4 -10  -1    2.13    0.30
  -4 -10  -2    1.23    0.26
  -4 -10  -2    0.51    0.46
  -4 -10  -2    0.67    0.36
  -4 -10  -3   30.07    0.84
  -4 -10  -3   29.40    0.67
  -4 -10  -3   29.43    0.66
  -4 -10  -4  206.63    3.32
   4  10   5   32.36    0.73
  -4 -10  -5   33.04    0.92
   4  10   6   21.68    0.89
  -4 -10  -6   21.27    0.54
   4  10   7   14.40    0.69
   4  10   7   13.20    0.85
  -4 -10  -7   14.04    0.71
   4  10   8  482.42    8.26
   4  10   8  479.32    8.37
  -4 -10  -8  489.50    8.62
   4  10   9  224.92    3.76
   4  10   9  223.98    3.95
  -4 -10  -9  210.96    3.86
   4  10  10  132.11    2.57
   4  10  10  133.36    2.52
  -4 -10 -10  128.67    2.56
  -4 -11  -1   27.14    0.59
  -4 -11  -1   27.60    0.88
  -4 -11  -1   25.89    0.64
  -4 -11  -2    0.14    0.23
  -4 -11  -2    0.09    0.41
  -4 -11  -2    0.14    0.38
  -4 -11  -3   21.66    0.76
  -4 -11  -3   19.60    0.70
  -4 -11  -3   19.80    0.52
  -4 -11  -4    2.95    0.45
  -4 -11  -4   -0.26    0.28
  -4 -11  -4    3.14    0.44
  -4 -11  -5   62.56    1.32
  -4 -11  -6   62.18    1.11
   4  11   7    3.68    0.71
  -4 -11  -7    3.84    0.51
   5  -8  -3    0.14    0.45
   5  -8  -2   31.30    1.42
   5  -8  -1    7.54    0.62
   5  -8   0    8.20    1.11
   5  -8   1  125.21    2.41
   5  -8   2   -0.12    0.48
   5  -7  -5   20.81    0.75
   5  -7  -4    0.58    0.41
   5  -7  -3    2.35    0.45
   5  -7  -2    1.85    0.78
   5  -7  -1    4.17    0.83
   5  -7   0   22.52    0.77
   5  -7   1    0.19    0.72
   5  -7   2    8.87    0.61
   5  -7   3    7.66    1.02
   5  -7   4   11.25    1.13
   5  -7   5   13.59    1.24
   5  -6  -6    1.87    0.40
   5  -6  -5    9.17    0.52
   5  -6  -4    2.22    0.39
   5  -6  -3    2.32    0.40
   5  -6  -2   28.77    0.78
   5  -6  -1   44.79    0.99
   5  -6   0    9.11    0.83
  -5   6   0    7.53    0.20
  -5   6   0    8.45    0.22
   5  -6   1    1.93    0.74
  -5   6  -1    2.81    0.19
   5  -6   2   35.84    0.94
  -5   6  -2   35.13    0.63
   5  -6   3   59.41    1.00
   5  -6   3   61.13    1.74
  -5   6  -3   58.71    1.01
   5  -6   4    4.72    0.53
   5  -6   4    3.78    0.33
  -5   6  -4    4.27    0.34
   5  -6   5    0.55    0.31
  -5   6  -5    0.48    0.32
   5  -6   6    1.80    0.39
  -5   6  -6    2.21    0.42
   5  -6   7    0.69    0.25
  -5   6  -7    1.32    0.26
  -5   5   7   92.09    1.52
  -5   5   7   99.70    1.82
   5  -5  -6    1.77    0.36
  -5   5   6    1.57    0.33
  -5   5   6    1.46    0.35
   5  -5  -5    1.90    0.34
  -5   5   5    0.78    0.29
  -5   5   5    1.52    0.30
   5  -5  -4   38.74    1.17
  -5   5   4   39.30    0.77
  -5   5   4   39.00    0.76
   5  -5  -3    8.36    0.71
  -5   5   3    8.17    0.33
  -5   5   3    7.77    0.33
   5  -5  -2   65.27    1.24
  -5   5   2   63.24    1.03
  -5   5   2   64.95    1.04
   5  -5  -1    0.14    0.29
  -5   5   1    0.04    0.10
  -5   5   1    0.39    0.18
   5  -5   0    0.29    0.32
  -5   5   0    0.41    0.20
  -5   5   0    0.28    0.22
   5  -5   1   12.36    0.54
  -5   5  -1   11.65    0.38
   5  -5   2    0.07    0.23
   5  -5   2    0.17    0.36
  -5   5  -2   -0.05    0.24
   5  -5   3 1624.71   31.45
   5  -5   3 1599.39   29.53
  -5   5  -3 1574.72   29.53
   5  -5   4    3.14    0.23
  -5   5  -4    3.29    0.41
   5  -5   5   36.92    0.87
  -5   5  -5   37.97    0.73
   5  -5   6   32.48    0.87
  -5   5  -6   33.54    0.70
   5  -5   7    9.62    0.62
  -5   5  -7    8.38    0.63
   5  -5   8  113.57    1.97
  -5   5  -8  115.29    2.28
  -5   4   8    5.61    0.36
  -5   4   8    5.98    0.38
  -5   4   8    4.73    0.66
  -5   4   7  116.74    2.18
  -5   4   7  110.45    1.86
  -5   4   7  111.96    2.23
  -5   4   6   12.58    0.56
  -5   4   6   13.57    0.41
   5  -4  -5    0.61    0.28
  -5   4   5    0.64    0.19
  -5   4   5    0.94    0.36
   5  -4  -4   10.41    0.67
  -5   4   4    9.21    0.46
  -5   4   4   10.00    0.45
   5  -4  -3  146.13    2.41
  -5   4   3  142.77    2.16
  -5   4   3  144.01    2.33
   5  -4  -2   50.20    1.21
  -5   4   2   48.87    0.79
  -5   4   2   48.21    0.78
   5  -4  -1  151.96    2.46
  -5   4   1  152.09    2.40
  -5   4   1  151.25    2.37
   5  -4   0   37.39    1.03
  -5   4   0   38.54    0.76
   5  -4   1   24.81    0.63
  -5   4  -1   23.99    0.59
   5  -4   2    0.01    0.24
   5  -4   2    0.18    0.29
  -5   4  -2   -0.04    0.27
   5  -4   3   15.85    0.38
  -5   4  -3   16.86    0.42
   5  -4   4  702.88   12.13
  -5   4  -4  721.31   12.17
   5  -4   5    4.66    0.29
  -5   4  -5    4.21    0.31
   5  -4   6    6.20    0.35
  -5   4  -6    6.74    0.61
   5  -4   7   72.04    1.55
  -5   4  -7   72.48    1.32
   5  -4   8    1.10    0.56
  -5   4  -8    0.63    0.33
   5  -4   9  112.65    2.02
  -5   4  -9  111.28    2.36
  -5   3   8   21.10    0.60
  -5   3   8   21.03    0.91
  -5   3   8   20.45    0.79
  -5   3   7   20.34    0.80
  -5   3   7   20.46    0.58
  -5   3   7   19.61    0.76
  -5   3   6    0.03    0.39
  -5   3   6    0.00    0.42
  -5   3   6    0.13    0.38
  -5   3   5   45.73    0.86
  -5   3   5   46.24    1.08
   5  -3  -4   67.68    1.18
  -5   3   4   65.95    1.11
  -5   3   4   66.38    1.32
   5  -3  -3   66.03    1.14
  -5   3   3   65.20    1.07
  -5   3   3   65.63    1.09
   5  -3  -2   40.18    0.77
  -5   3   2   38.90    0.70
  -5   3   2   38.81    0.84
   5  -3  -1    0.19    0.22
  -5   3   1    0.21    0.29
  -5   3   1    0.21    0.22
   5  -3   0    9.10    0.37
  -5   3   0    9.56    0.30
   5  -3   1    4.00    0.23
   5  -3   1    3.48    0.52
  -5   3  -1    4.26    0.24
   5  -3   2   58.60    1.07
   5  -3   2   57.92    1.10
  -5   3  -2   59.86    1.00
   5  -3   3    0.84    0.35
  -5   3  -3    0.79    0.39
   5  -3   4   22.40    0.51
  -5   3  -4   23.99    0.54
   5  -3   5   42.98    1.03
  -5   3  -5   44.62    0.87
   5  -3   6    0.61    0.26
  -5   3  -6    0.45    0.28
  -5   3  -7    1.46    0.60
   5  -3   8    1.60    0.60
  -5   3  -8    1.51    0.37
   5  -3   9    9.08    0.82
  -5   3  -9    9.96    0.85
   5  -3  10    0.72    0.40
  -5   3 -10    0.62    0.42
  -5   2   9   57.09    1.28
  -5   2   9   57.38    1.31
  -5   2   8    7.51    0.79
  -5   2   8    7.84    0.54
  -5   2   7    0.05    0.29
  -5   2   7    0.34    0.32
  -5   2   7    0.27    0.35
  -5   2   6    7.22    0.65
  -5   2   6    7.26    0.49
  -5   2   6    7.21    0.69
  -5   2   5   77.77    1.62
  -5   2   5   79.30    1.68
  -5   2   5   77.78    1.27
   5  -2  -4   20.88    0.47
  -5   2   4   19.37    0.73
  -5   2   4   19.88    0.53
   5  -2  -3   11.28    0.49
  -5   2   3   10.13    0.38
  -5   2   3   10.50    0.37
   5  -2  -2    9.55    0.47
  -5   2   2    9.49    0.53
  -5   2   2    9.70    0.36
   5  -2  -1    0.04    0.31
  -5   2   1   -0.10    0.19
   5  -2   0  116.64    1.82
  -5   2   0  118.73    1.85
   5  -2   1   17.36    0.62
   5  -2   1   17.38    0.45
  -5   2  -1   18.30    0.46
   5  -2   2    0.02    0.35
  -5   2  -2    0.20    0.22
   5  -2   3  129.25    2.25
  -5   2  -3  131.85    2.10
   5  -2   4   52.98    0.96
  -5   2  -4   55.62    1.27
   5  -2   5    0.09    0.43
  -5   2  -5    0.40    0.47
   5  -2   6   14.44    0.48
  -5   2  -6   14.27    0.51
   5  -2   7   77.16    1.70
  -5   2  -7   79.09    1.75
   5  -2   8   35.58    1.17
  -5   2  -8   36.73    0.89
   5  -2   9    4.70    0.76
  -5   2  -9    4.25    0.49
   5  -2  10    1.65    0.44
  -5   2 -10    1.69    0.46
   5  -2  11    5.62    1.02
  -5   2 -11    6.93    1.05
  -5   1   9    5.56    0.48
  -5   1   9    5.12    0.54
  -5   1   8  121.99    1.97
  -5   1   8  125.05    2.29
  -5   1   7    0.03    0.17
  -5   1   7    0.12    0.34
  -5   1   6    1.18    0.33
  -5   1   6    0.98    0.63
  -5   1   6    1.00    0.32
  -5   1   5  450.42    7.89
  -5   1   5  447.81    7.91
  -5   1   5  456.60    7.29
  -5   1   4  471.13    7.84
  -5   1   4  480.03    8.37
   5  -1  -3 1239.33   22.42
  -5   1   3 1231.56   22.20
  -5   1   3 1228.22   22.17
   5  -1  -2   11.21    0.45
  -5   1   2   11.64    0.44
  -5   1   2   11.85    0.75
   5  -1  -1  150.48    2.23
  -5   1   1  147.73    2.35
   5  -1   0   66.31    1.17
  -5   1   0   65.94    1.14
   5  -1   1  912.56   15.87
   5  -1   1  859.38   14.75
  -5   1  -1  871.93   15.26
   5  -1   2   23.26    0.77
  -5   1  -2   22.82    0.79
   5  -1   3   22.89    0.78
  -5   1  -3   23.55    0.84
   5  -1   4   49.45    0.93
  -5   1  -4   49.47    0.95
   5  -1   5    4.52    0.35
  -5   1  -5    4.67    0.66
   5  -1   6   61.97    1.14
  -5   1  -6   62.39    1.20
   5  -1   7    1.22    0.60
  -5   1  -7    1.59    0.38
   5  -1   8   22.01    1.03
  -5   1  -8   19.95    1.04
   5  -1   9  164.71    2.85
  -5   1  -9  169.86    2.97
   5  -1  10    7.41    0.57
  -5   1 -10    8.22    0.61
   5  -1  11   73.42    2.06
  -5   1 -11   75.91    1.64
   5  -1  12    1.76    0.99
  -5   1 -12    2.10    1.06
  -5   0   9  129.02    2.47
  -5   0   8    0.25    0.17
  -5   0   8    0.46    0.43
  -5   0   7   22.40    0.45
  -5   0   7   24.44    1.15
  -5   0   6   15.91    0.46
  -5   0   6   15.72    0.62
  -5   0   5   12.69    0.52
  -5   0   5   12.57    0.54
  -5   0   5   12.81    0.40
  -5   0   4  111.86    1.90
  -5   0   4  113.09    1.93
  -5   0   3  234.85    3.79
  -5   0   3  235.89    3.83
   5   0  -2   32.46    0.59
  -5   0   2   31.24    0.99
  -5   0   2   30.78    0.76
   5   0  -1  266.46    4.01
  -5   0   1  261.58    4.44
   5   0   0  174.55    2.50
  -5   0   0  175.58    2.77
   5   0   1   35.75    0.95
   5   0   1   34.21    0.66
  -5   0  -1   35.10    0.72
   5   0   2   10.94    0.41
  -5   0  -2   12.73    0.68
   5   0   3   52.42    0.97
  -5   0  -3   52.92    1.25
   5   0   4    1.32    0.53
  -5   0  -4    1.71    0.33
   5   0   5  159.02    2.85
  -5   0  -5  162.05    2.99
   5   0   6    4.08    0.68
  -5   0  -6    5.70    0.46
   5   0   7   55.49    1.11
  -5   0  -7   56.52    1.16
   5   0   8    0.38    0.36
  -5   0  -8    0.27    0.38
   5   0   9   55.20    1.21
  -5   0  -9   54.89    1.22
   5   0  10  227.43    4.43
  -5   0 -10  231.79    4.53
   5   0  11   19.65    0.81
  -5   0 -11   20.90    0.84
   5   0  12    1.41    0.99
  -5   0 -12    1.51    1.03
  -5  -1   9   10.66    1.21
  -5  -1   8    1.59    0.51
  -5  -1   7    4.20    0.29
  -5  -1   7    3.96    0.88
  -5  -1   6    1.07    0.21
  -5  -1   6    1.05    0.75
  -5  -1   5    0.16    0.34
  -5  -1   5    0.26    0.36
  -5  -1   5    0.14    0.16
  -5  -1   4   73.45    1.36
  -5  -1   4   73.18    1.39
  -5  -1   3    9.54    0.47
  -5  -1   3    9.59    0.77
  -5  -1   2    5.93    0.45
  -5  -1   2    5.81    0.41
   5   1  -1    0.36    0.06
  -5  -1   1    0.83    0.50
   5   1   0   21.71    0.36
  -5  -1   0   21.50    0.57
   5   1   1   22.74    0.58
   5   1   1   22.76    0.42
  -5  -1  -1   23.84    0.84
   5   1   2    0.65    0.48
  -5  -1  -2    0.67    0.28
   5   1   3   71.70    1.51
  -5  -1  -3   73.46    1.29
   5   1   4    4.70    0.37
  -5  -1  -4    5.04    0.68
   5   1   5   47.53    0.95
  -5  -1  -5   48.23    1.01
   5   1   6    6.18    0.45
  -5  -1  -6    6.99    0.83
   5   1   7    0.30    0.34
  -5  -1  -7    0.25    0.68
   5   1   8   18.68    0.98
  -5  -1  -8   19.56    1.09
   5   1   9    9.13    0.93
  -5  -1  -9    8.87    0.98
   5   1  10    4.36    0.53
  -5  -1 -10    4.67    0.55
   5   1  11    6.32    0.98
  -5  -1 -11    5.40    0.63
   5   1  12   22.30    0.89
  -5  -1 -12   22.68    1.45
  -5  -2   8    7.11    0.66
  -5  -2   7   41.97    1.10
  -5  -2   6   73.86    1.05
  -5  -2   6   72.34    1.95
  -5  -2   5  173.28    3.01
  -5  -2   5  185.90    2.63
  -5  -2   4   95.11    2.07
  -5  -2   4   90.01    1.67
  -5  -2   3   97.07    1.70
  -5  -2   3   89.87    1.62
  -5  -2   2   25.97    0.69
  -5  -2   2   25.32    1.07
  -5  -2   1  121.71    2.02
  -5  -2   0    0.70    0.31
   5   2   1   22.35    0.32
  -5  -2  -1   23.77    0.89
   5   2   2   62.81    1.13
  -5  -2  -2   62.76    1.15
   5   2   3    1.12    0.56
  -5  -2  -3    1.21    0.58
   5   2   4   29.26    0.71
  -5  -2  -4   31.49    0.76
   5   2   5   -0.09    0.31
  -5  -2  -5   -0.00    0.33
   5   2   6   12.45    0.56
  -5  -2  -6   12.28    0.60
   5   2   7    5.18    0.80
  -5  -2  -7    3.87    0.90
   5   2   8    4.10    0.46
  -5  -2  -8    3.96    0.88
   5   2   9    1.66    0.45
  -5  -2  -9    0.89    0.84
   5   2  10    2.06    0.83
  -5  -2 -10    1.32    0.51
   5   2  11   14.21    0.72
  -5  -2 -11   13.71    0.75
   5   2  12    5.11    1.06
  -5  -2 -12    5.49    1.14
   5   2  13   28.10    1.04
  -5  -2 -13   29.38    1.09
  -5  -3   8   21.88    0.93
  -5  -3   7    5.31    1.04
  -5  -3   6    5.34    0.58
  -5  -3   5  234.60    4.02
  -5  -3   5  229.28    3.24
  -5  -3   4   91.49    2.09
  -5  -3   4   85.99    1.64
  -5  -3   3    7.85    0.82
  -5  -3   3    8.89    0.50
  -5  -3   2   10.63    0.51
  -5  -3   2    9.96    0.53
  -5  -3   1   11.17    0.80
  -5  -3   0  104.74    2.09
  -5  -3  -1  115.19    1.93
   5   3   2  213.65    3.43
   5   3   2  227.00    3.18
  -5  -3  -2  214.49    3.45
   5   3   3   67.54    1.52
  -5  -3  -3   68.53    1.57
   5   3   4    4.80    0.41
  -5  -3  -4    4.05    0.43
   5   3   5   78.98    1.44
  -5  -3  -5   79.59    1.49
   5   3   6    0.07    0.38
  -5  -3  -6    0.11    0.41
   5   3   7 2832.40   58.72
  -5  -3  -7 2853.97   59.37
   5   3   8   74.04    1.48
  -5  -3  -8   70.57    2.01
   5   3   9  135.85    2.43
  -5  -3  -9  139.58    3.01
   5   3  10    6.55    0.98
  -5  -3 -10    6.26    1.03
   5   3  11   30.50    1.45
  -5  -3 -11   29.62    0.98
   5   3  12  235.12    4.25
  -5  -3 -12  238.15    4.95
   5   3  13    4.20    0.67
  -5  -3 -13    4.19    0.70
  -5  -4   7    8.32    1.18
  -5  -4   6   29.43    0.94
  -5  -4   5   -0.08    0.41
  -5  -4   5   -0.11    0.74
  -5  -4   4    8.73    0.90
  -5  -4   4    6.62    0.92
  -5  -4   3   67.69    1.71
  -5  -4   3   66.81    1.71
  -5  -4   2    2.17    0.39
  -5  -4   2    1.47    0.69
  -5  -4   1    4.17    0.90
  -5  -4   0    0.10    0.32
  -5  -4  -1  144.44    2.71
   5   4   2   90.47    1.59
   5   4   2   89.65    1.17
  -5  -4  -2   93.00    1.92
   5   4   3  166.74    2.72
   5   4   3  169.97    2.37
  -5  -4  -3  167.99    2.75
   5   4   4  132.70    2.53
   5   4   4  134.45    2.06
  -5  -4  -4  133.66    2.59
   5   4   5  104.93    1.83
  -5  -4  -5  105.72    1.86
   5   4   6    8.48    0.82
  -5  -4  -6    7.84    0.89
   5   4   7   44.86    1.01
  -5  -4  -7   48.62    1.50
   5   4   8  128.08    2.70
  -5  -4  -8  130.96    2.35
   5   4   9    9.71    0.59
  -5  -4  -9    9.69    0.63
   5   4  10   28.22    0.88
  -5  -4 -10   28.81    1.39
   5   4  11   29.83    1.37
  -5  -4 -11   29.90    1.46
   5   4  12    8.36    0.68
  -5  -4 -12    8.17    0.71
   5   4  13   36.71    1.68
  -5  -4 -13   30.61    1.68
  -5  -5   7    1.15    0.59
  -5  -5   6    4.80    0.63
  -5  -5   6   26.27    1.28
  -5  -5   5   24.28    0.82
  -5  -5   5   22.99    0.83
  -5  -5   4    0.33    0.42
  -5  -5   4    0.40    0.42
  -5  -5   3    8.52    0.54
  -5  -5   3    7.65    0.55
  -5  -5   2    9.98    0.53
  -5  -5   2    9.53    0.87
  -5  -5   1  149.14    2.58
  -5  -5   1  152.30    2.90
  -5  -5   0   35.04    0.84
  -5  -5  -1   25.07    0.70
  -5  -5  -2   93.31    1.95
   5   5   3   16.21    0.57
   5   5   3   16.11    0.35
  -5  -5  -3   17.59    0.88
   5   5   4   24.47    0.67
   5   5   4   24.53    0.53
  -5  -5  -4   24.57    0.70
   5   5   5    1.92    0.19
   5   5   5    2.47    0.37
  -5  -5  -5    1.96    0.71
   5   5   6   50.21    1.03
   5   5   6   51.83    1.06
  -5  -5  -6   52.21    1.09
   5   5   7   10.83    0.52
   5   5   7   10.51    0.36
  -5  -5  -7    9.70    0.55
   5   5   8   12.10    0.88
   5   5   8   12.13    0.66
  -5  -5  -8   12.05    0.59
   5   5   9    0.60    0.68
   5   5   9    0.26    0.30
  -5  -5  -9    0.30    0.42
   5   5  10   44.34    1.51
   5   5  10   45.59    1.01
  -5  -5 -10   46.30    1.14
   5   5  11   16.08    1.14
   5   5  11   17.17    0.65
  -5  -5 -11   16.47    0.76
   5   5  12   16.97    0.79
   5   5  12   18.24    0.72
  -5  -5 -12   14.54    1.28
   5   5  13    3.90    1.08
   5   5  13    4.42    1.01
  -5  -5 -13    5.23    0.68
  -5  -6   6   26.44    0.94
  -5  -6   6   24.60    0.95
  -5  -6   5  120.66    2.77
  -5  -6   5  115.45    2.70
  -5  -6   4    2.40    0.83
  -5  -6   4    2.33    0.50
  -5  -6   3   28.73    1.22
  -5  -6   3   27.38    0.84
  -5  -6   2    9.18    0.92
  -5  -6   2    7.28    0.54
  -5  -6   1  298.49    4.94
  -5  -6   1  286.74    4.79
  -5  -6   0  149.81    2.88
  -5  -6   0  141.69    2.55
  -5  -6  -1   47.87    1.01
  -5  -6  -2   45.30    1.28
   5   6   3    2.24    0.37
   5   6   3    2.42    0.21
  -5  -6  -3    3.51    0.65
   5   6   4  186.95    3.06
   5   6   4  178.36    2.77
  -5  -6  -4  186.64    3.06
   5   6   5   94.47    1.67
   5   6   5   92.94    1.57
  -5  -6  -5   94.39    1.67
   5   6   6    1.34    0.63
   5   6   6    1.75    0.22
  -5  -6  -6    1.21    0.67
   5   6   7   90.92    1.71
   5   6   7   91.87    1.98
  -5  -6  -7   93.23    2.05
   5   6   8   17.80    0.74
   5   6   8   17.57    0.63
  -5  -6  -8   17.55    0.66
   5   6   9   11.02    0.56
   5   6   9   14.71    0.50
  -5  -6  -9   11.62    0.61
   5   6  10    7.08    0.74
   5   6  10    6.18    0.54
  -5  -6 -10    7.01    0.58
   5   6  11   36.93    0.93
   5   6  11   37.96    1.01
  -5  -6 -11   35.44    1.47
   5   6  12    0.40    0.41
   5   6  12    0.15    0.46
  -5  -6 -12    0.24    0.50
  -5  -7   5    9.76    1.13
  -5  -7   5   10.49    0.70
  -5  -7   4   83.48    1.68
  -5  -7   4   78.71    2.10
  -5  -7   3   42.40    1.03
  -5  -7   3   40.96    1.02
  -5  -7   2    5.64    0.50
  -5  -7   2    6.12    0.51
  -5  -7   1  444.80    7.89
  -5  -7   1  415.32    7.48
  -5  -7   0   77.77    1.96
  -5  -7   0   83.44    1.60
  -5  -7  -1 1381.79   26.16
  -5  -7  -2   87.34    1.94
  -5  -7  -3    2.68    0.66
   5   7   4   67.95    1.29
   5   7   4   65.87    1.14
  -5  -7  -4   67.17    1.28
   5   7   5  177.13    2.94
   5   7   5  174.19    2.69
  -5  -7  -5  177.30    2.93
   5   7   6   40.38    0.93
   5   7   6   42.66    0.94
  -5  -7  -6   43.60    1.28
   5   7   7   45.85    0.99
   5   7   7   44.02    0.85
  -5  -7  -7   46.37    1.35
   5   7   8   58.59    1.53
   5   7   8   57.24    1.33
  -5  -7  -8   59.81    1.61
   5   7   9   36.95    1.11
   5   7   9   37.82    1.28
  -5  -7  -9   37.94    1.34
   5   7  10   27.29    0.74
   5   7  10   26.97    0.80
  -5  -7 -10   26.76    1.25
   5   7  11   40.99    1.47
  -5  -7 -11   43.30    1.53
   5   7  12    7.49    0.98
   5   7  12    7.25    1.02
  -5  -7 -12    8.51    0.64
  -5  -8   4   12.56    0.69
  -5  -8   4   11.84    1.14
  -5  -8   3   53.31    1.62
  -5  -8   3   49.08    1.17
  -5  -8   2    0.17    0.66
  -5  -8   2    0.28    0.38
  -5  -8   1    7.69    0.51
  -5  -8   1    7.36    0.82
  -5  -8   0   10.22    0.85
  -5  -8   0    9.46    0.82
  -5  -8  -1   42.57    0.96
  -5  -8  -1   39.22    0.96
  -5  -8  -2   28.66    0.76
  -5  -8  -3  133.60    2.28
   5   8   4    5.51    0.37
  -5  -8  -4    5.30    0.42
   5   8   5    5.76    0.71
   5   8   5    6.64    0.28
  -5  -8  -5    5.97    0.42
   5   8   6    3.75    0.40
   5   8   6    4.18    0.45
  -5  -8  -6    3.84    0.69
   5   8   7    0.39    0.43
   5   8   7    0.58    0.34
  -5  -8  -7    0.43    0.60
   5   8   8    2.16    0.54
   5   8   8    2.36    0.66
  -5  -8  -8    2.22    0.69
   5   8   9   20.60    0.66
   5   8   9   18.59    0.60
  -5  -8  -9   19.49    1.03
   5   8  10   -0.02    0.33
   5   8  10    0.10    0.53
  -5  -8 -10   -0.01    0.62
   5   8  11   15.50    0.65
   5   8  11   14.98    0.63
  -5  -8 -11   15.96    1.09
  -5  -9   2   14.66    0.99
  -5  -9   2   14.35    0.99
  -5  -9   1   12.39    0.58
  -5  -9   1   12.00    0.91
  -5  -9   0   19.76    0.65
  -5  -9   0   18.86    0.63
  -5  -9  -1   21.99    0.97
  -5  -9  -1   21.68    0.96
  -5  -9  -2    3.22    0.65
  -5  -9  -2    3.34    0.78
  -5  -9  -3    0.19    0.53
  -5  -9  -4   54.75    1.40
   5   9   5    0.76    0.37
  -5  -9  -5    0.58    0.55
   5   9   6   17.20    0.87
   5   9   6   17.73    0.68
  -5  -9  -6   17.25    0.87
   5   9   7   39.10    0.90
   5   9   7   39.33    1.06
  -5  -9  -7   40.55    0.91
   5   9   8   15.81    0.89
   5   9   8   14.91    0.52
  -5  -9  -8   15.46    0.57
   5   9   9   42.23    1.26
   5   9   9   44.05    0.98
  -5  -9  -9   44.35    1.01
   5   9  10    3.29    0.71
   5   9  10    2.57    0.71
  -5  -9 -10    2.29    0.45
  -5 -10   0   24.19    0.72
  -5 -10   0   22.14    1.03
  -5 -10  -1   44.01    1.28
  -5 -10  -1   41.82    0.96
  -5 -10  -2   17.96    0.87
  -5 -10  -2   16.53    0.58
  -5 -10  -3   72.77    1.36
  -5 -10  -3   67.58    1.69
  -5 -10  -4    0.73    0.32
  -5 -10  -5   10.17    0.47
   5  10   6    1.50    0.47
  -5 -10  -6    1.10    0.58
   5  10   7   39.10    0.89
   5  10   7   39.11    0.86
  -5 -10  -7   41.44    1.21
   5  10   8  148.75    2.94
   5  10   8  149.32    2.60
  -5 -10  -8  154.44    3.03
   5  10   9    6.60    0.46
   5  10   9    7.15    0.49
  -5 -10  -9    8.03    0.80
  -5 -11  -3   36.31    0.85
  -5 -11  -3   34.03    1.09
  -5 -11  -4    9.15    0.79
  -5 -11  -4    9.32    0.45
  -5 -11  -5   27.24    0.70
   6  -7   0    2.46    0.50
   6  -7   1   35.50    1.43
   6  -6  -4    1.41    0.39
   6  -6  -3   15.49    0.62
   6  -6  -2   38.46    0.93
   6  -6  -1   23.02    1.06
   6  -6   0   39.02    1.32
   6  -6   1    1.96    0.44
   6  -6   2   -0.14    0.39
   6  -6   3    0.62    0.44
   6  -6   4    0.30    0.79
   6  -6   5    0.32    0.83
   6  -5  -5    4.12    0.40
   6  -5  -4    1.91    0.60
   6  -5  -3    0.25    0.56
  -6   5   3    1.01    0.16
  -6   5   3    0.37    0.27
   6  -5  -2   13.59    0.80
  -6   5   2   13.27    0.42
  -6   5   2   13.40    0.31
   6  -5  -1   20.04    0.61
  -6   5   1   19.10    0.50
  -6   5   1   19.11    0.49
   6  -5   0    0.11    0.31
  -6   5   0    0.01    0.23
  -6   5   0    0.13    0.23
   6  -5   1   16.55    0.60
  -6   5  -1   17.10    0.37
   6  -5   2  125.15    2.58
  -6   5  -2  125.11    2.05
   6  -5   3    0.40    0.30
   6  -5   3    0.72    0.41
  -6   5  -3    0.54    0.32
   6  -5   4   83.61    2.08
   6  -5   4   83.22    1.35
  -6   5  -4   83.19    1.36
   6  -5   5   58.02    1.20
  -6   5  -5   60.63    1.27
   6  -5   6   41.74    1.03
  -6   5  -6   41.27    0.83
   6  -5   7   13.37    0.46
  -6   5  -7   13.54    0.49
  -6   4   6  117.71    2.19
  -6   4   6  118.26    2.25
   6  -4  -5    0.58    0.28
  -6   4   5    0.14    0.37
  -6   4   5    0.15    0.23
   6  -4  -4  107.07    2.10
  -6   4   4  104.16    1.87
  -6   4   4  106.89    1.72
   6  -4  -3   20.18    0.56
  -6   4   3   18.94    0.60
  -6   4   3   18.48    0.60
   6  -4  -2   36.10    1.05
  -6   4   2   37.54    0.68
  -6   4   2   36.12    0.81
   6  -4  -1   97.84    1.69
  -6   4   1   99.87    1.71
  -6   4   1   95.93    1.67
   6  -4   0   11.73    0.46
  -6   4   0   11.28    0.48
   6  -4   1   62.79    1.46
  -6   4  -1   63.93    1.04
   6  -4   2    2.52    0.22
   6  -4   2    3.02    0.64
  -6   4  -2    2.39    0.39
   6  -4   3  153.00    2.58
   6  -4   3  157.30    2.67
  -6   4  -3  158.65    2.69
   6  -4   4    3.08    0.26
  -6   4  -4    3.24    0.48
   6  -4   5    5.96    0.57
  -6   4  -5    5.98    0.60
   6  -4   6  950.24   17.23
  -6   4  -6  984.03   17.73
   6  -4   7    7.89    0.71
  -6   4  -7    7.85    0.74
   6  -4   8    8.65    0.46
  -6   4  -8    8.15    0.48
  -6   3   7    2.17    0.57
  -6   3   7    2.50    0.61
  -6   3   6   25.27    0.65
  -6   3   5    2.33    0.29
  -6   3   5    2.47    0.52
   6  -3  -4    7.55    0.33
  -6   3   4    6.74    0.56
  -6   3   4    8.09    0.54
   6  -3  -3    3.39    0.28
  -6   3   3    3.34    0.45
  -6   3   3    3.58    0.29
   6  -3  -2   21.26    0.71
  -6   3   2   20.38    0.67
  -6   3   2   19.95    0.68
   6  -3  -1   10.85    0.59
  -6   3   1   11.18    0.53
  -6   3   1   11.23    0.38
   6  -3   0   49.55    0.93
  -6   3   0   50.97    1.07
   6  -3   1    6.70    0.57
  -6   3  -1    5.66    0.30
   6  -3   2   81.20    1.50
   6  -3   2   81.70    1.43
  -6   3  -2   83.17    1.57
   6  -3   3    0.06    0.27
   6  -3   3    0.15    0.34
  -6   3  -3    0.07    0.38
   6  -3   4   44.11    1.05
  -6   3  -4   45.23    0.88
   6  -3   5   19.55    0.76
  -6   3  -5   20.15    0.57
   6  -3   6   25.17    0.90
  -6   3  -6   26.43    0.97
   6  -3   7  261.35    4.38
  -6   3  -7  267.92    4.83
   6  -3   8    0.12    0.56
  -6   3  -8   -0.17    0.34
   6  -3   9    1.21    0.39
  -6   3  -9    1.24    0.73
  -6   2   7   21.70    0.97
  -6   2   7   22.37    1.05
  -6   2   6    2.94    0.61
  -6   2   6    3.24    0.38
  -6   2   5   14.98    0.76
  -6   2   5   14.09    0.53
  -6   2   4    2.31    0.53
  -6   2   4    2.67    0.32
   6  -2  -3   27.24    0.55
  -6   2   3   26.51    0.86
  -6   2   3   27.38    0.65
   6  -2  -2   17.60    0.58
  -6   2   2   17.71    0.72
  -6   2   2   17.38    0.71
   6  -2  -1   14.82    0.55
  -6   2   1   14.44    0.65
  -6   2   1   15.19    0.53
   6  -2   0   29.12    0.58
  -6   2   0   29.30    0.63
   6  -2   1    7.40    0.32
  -6   2  -1    7.08    0.53
   6  -2   2   32.87    0.67
   6  -2   2   31.69    0.86
  -6   2  -2   31.99    0.91
   6  -2   3   35.55    0.94
  -6   2  -3   36.54    0.75
   6  -2   4   22.38    0.56
  -6   2  -4   22.77    0.84
   6  -2   5   44.42    0.89
  -6   2  -5   45.24    1.21
   6  -2   6    0.56    0.53
  -6   2  -6    0.67    0.57
   6  -2   7    1.49    0.35
  -6   2  -7    1.50    0.66
   6  -2   8    0.81    0.63
  -6   2  -8    0.77    0.39
   6  -2   9   24.64    1.10
  -6   2  -9   24.12    1.18
   6  -2  10   12.06    0.63
  -6   2 -10   12.15    0.66
  -6   1   7    3.18    0.75
  -6   1   7    3.12    0.48
  -6   1   6    4.05    0.69
  -6   1   6    3.89    0.44
  -6   1   5   12.66    0.80
  -6   1   5   12.25    0.85
  -6   1   4  383.70    6.85
  -6   1   3   35.78    0.84
  -6   1   3   36.07    1.17
   6  -1  -2  145.34    2.33
  -6   1   2  143.34    2.40
  -6   1   2  141.55    2.66
   6  -1  -1   44.35    0.86
  -6   1   1   43.80    1.13
   6  -1   0   16.49    0.50
  -6   1   0   16.29    0.49
   6  -1   1   13.35    0.35
  -6   1  -1   12.94    0.44
   6  -1   2    0.23    0.26
   6  -1   2    0.29    0.32
  -6   1  -2    0.32    0.46
   6  -1   3  137.81    2.49
  -6   1  -3  140.60    2.32
   6  -1   4   28.02    0.66
  -6   1  -4   29.24    1.00
   6  -1   5    2.07    0.32
  -6   1  -5    0.66    0.61
   6  -1   6   26.44    0.96
  -6   1  -6   26.76    1.06
   6  -1   7    5.42    0.45
  -6   1  -7    6.92    0.80
   6  -1   8   51.89    1.47
  -6   1  -8   52.96    1.58
   6  -1   9   16.36    1.04
  -6   1  -9   15.68    0.69
   6  -1  10   40.92    1.07
  -6   1 -10   42.96    1.58
   6  -1  11    8.49    1.09
  -6   1 -11    9.94    0.70
  -6   0   7    7.18    0.55
  -6   0   7    7.69    0.96
  -6   0   6   15.80    0.99
  -6   0   6   16.48    1.03
  -6   0   5   19.75    0.98
  -6   0   5   20.65    0.69
  -6   0   4    7.85    0.77
  -6   0   4    8.22    0.50
  -6   0   3   10.07    0.51
  -6   0   3   10.76    0.53
  -6   0   2  664.75   11.95
  -6   0   2  676.21   12.18
   6   0  -1  521.74    8.36
  -6   0   1  505.68    8.89
   6   0   0  448.41    7.12
  -6   0   0  448.75    7.76
   6   0   1    3.31    0.28
  -6   0  -1    3.32    0.62
   6   0   2   15.31    0.48
   6   0   2   15.35    0.51
  -6   0  -2   16.09    0.53
   6   0   3   15.58    0.81
  -6   0  -3   15.79    0.55
   6   0   4  742.55   13.20
  -6   0  -4  748.26   13.36
   6   0   5    8.87    0.77
  -6   0  -5    9.28    0.50
   6   0   6    1.61    0.63
  -6   0  -6    1.81    0.40
   6   0   7    4.68    0.44
  -6   0  -7    4.83    0.49
   6   0   8    4.63    0.48
  -6   0  -8    5.26    0.53
   6   0   9  210.37    3.68
   6   0  10    1.17    0.47
  -6   0 -10    1.21    0.51
   6   0  11   19.62    1.30
  -6   0 -11   20.76    1.41
  -6  -1   7   10.00    1.06
  -6  -1   7   11.14    0.67
  -6  -1   6  110.80    2.51
  -6  -1   6  110.53    2.57
  -6  -1   5   14.41    0.61
  -6  -1   5   13.13    1.01
  -6  -1   4   13.34    0.57
  -6  -1   4   13.46    0.60
  -6  -1   3    3.74    0.70
  -6  -1   3    2.64    0.41
  -6  -1   2   66.25    1.60
  -6  -1   2   66.36    1.68
  -6  -1   1   73.16    1.69
   6   1   0  162.34    2.30
  -6  -1   0  161.18    2.68
   6   1   1   42.74    0.68
  -6  -1  -1   44.27    1.26
   6   1   2    8.50    0.21
   6   1   2    9.12    0.45
  -6  -1  -2    7.93    0.75
   6   1   3    0.05    0.28
  -6  -1  -3   -0.11    0.30
   6   1   4   37.89    0.85
  -6  -1  -4   39.46    0.90
   6   1   5    1.83    0.37
  -6  -1  -5    1.47    0.69
   6   1   6   11.53    0.52
  -6  -1  -6   11.65    0.91
   6   1   7   13.18    0.92
  -6  -1  -7   11.68    0.98
   6   1   8    0.12    0.67
  -6  -1  -8    0.30    0.74
   6   1   9    6.80    0.94
  -6  -1  -9    7.82    0.61
   6   1  10   25.58    1.30
  -6  -1 -10   28.34    0.93
   6   1  11    4.36    0.59
  -6  -1 -11    2.41    1.08
   6   1  12   10.51    1.21
  -6  -1 -12    9.72    0.78
  -6  -2   7    1.56    0.93
  -6  -2   7    1.91    0.57
  -6  -2   6   11.94    0.66
  -6  -2   6   12.34    1.12
  -6  -2   5   18.04    0.72
  -6  -2   5   18.17    1.15
  -6  -2   4   50.76    1.12
  -6  -2   4   49.62    1.16
  -6  -2   3    3.79    0.46
  -6  -2   3    4.00    0.46
  -6  -2   2   11.59    0.53
  -6  -2   2   11.14    0.56
  -6  -2   1   23.80    1.00
  -6  -2   0    2.85    0.69
   6   2   1   27.32    0.40
  -6  -2  -1   27.36    1.07
   6   2   2   55.44    0.82
   6   2   2   59.12    1.16
  -6  -2  -2   59.06    1.52
   6   2   3   74.48    1.72
  -6  -2  -3   75.96    1.76
   6   2   4   97.45    2.06
  -6  -2  -4   99.40    1.77
   6   2   5    9.28    0.83
  -6  -2  -5    8.81    0.54
   6   2   6   44.32    1.01
  -6  -2  -6   44.68    1.05
   6   2   7   73.32    1.45
  -6  -2  -7   75.56    1.94
   6   2   8   67.06    1.40
  -6  -2  -8   70.75    1.94
   6   2   9   -0.10    0.42
  -6  -2  -9    0.40    0.45
   6   2  10    0.19    0.43
  -6  -2 -10    0.08    0.47
   6   2  11    0.32    0.84
  -6  -2 -11    0.20    0.90
   6   2  12    2.25    0.60
  -6  -2 -12    2.91    0.65
  -6  -3   7    0.95    0.95
  -6  -3   7    0.51    0.56
  -6  -3   6   68.65    1.54
  -6  -3   6   67.05    2.06
  -6  -3   5   28.38    0.91
  -6  -3   5   28.73    0.93
  -6  -3   4   36.78    1.38
  -6  -3   4   35.27    0.98
  -6  -3   3   56.29    1.67
  -6  -3   3   58.79    1.29
  -6  -3   2  157.18    2.75
  -6  -3   2  156.63    2.70
  -6  -3   1   50.22    1.07
  -6  -3   1   46.05    1.18
  -6  -3   0   10.01    0.52
  -6  -3  -1   84.73    1.55
   6   3   2  237.13    3.28
  -6  -3  -2  246.53    4.04
   6   3   3    2.93    0.42
  -6  -3  -3    3.35    0.44
   6   3   4   38.05    0.92
  -6  -3  -4   46.54    1.01
   6   3   5    2.90    0.75
  -6  -3  -5    3.39    0.46
   6   3   6  542.25    9.72
  -6  -3  -6  553.22    9.97
   6   3   7  170.59    2.98
  -6  -3  -7  173.32    3.53
   6   3   8  113.48    2.11
  -6  -3  -8  117.96    2.71
   6   3   9    4.56    0.97
  -6  -3  -9    5.00    0.61
   6   3  10    8.18    0.65
  -6  -3 -10    6.20    0.68
   6   3  11   60.22    1.45
  -6  -3 -11   61.46    1.49
   6   3  12    1.91    1.05
  -6  -3 -12    2.49    1.13
  -6  -4   6    3.22    0.61
  -6  -4   6    3.37    1.10
  -6  -4   5    0.21    0.46
  -6  -4   5   -0.00    0.48
  -6  -4   4  102.71    2.42
  -6  -4   4  104.41    2.53
  -6  -4   3   17.72    1.13
  -6  -4   3   17.11    1.15
  -6  -4   2  201.40    3.86
  -6  -4   2  195.88    3.83
  -6  -4   1   36.96    0.93
  -6  -4   1   35.55    1.50
  -6  -4   0   14.49    0.95
  -6  -4  -1   36.05    0.88
  -6  -4  -2   32.41    0.83
   6   4   3  229.27    3.82
   6   4   3  224.90    3.21
  -6  -4  -3  223.94    3.73
   6   4   4  105.35    1.89
   6   4   4  106.19    1.62
  -6  -4  -4  110.01    2.35
   6   4   5   27.05    1.12
  -6  -4  -5   28.17    1.18
   6   4   6   18.67    1.04
  -6  -4  -6   18.49    1.07
   6   4   7   26.20    0.81
  -6  -4  -7   26.57    1.26
   6   4   8   32.68    1.35
  -6  -4  -8   31.03    1.44
   6   4   9   13.31    1.18
  -6  -4  -9   14.03    1.27
   6   4  10  931.94   17.96
  -6  -4 -10  951.43   18.35
   6   4  11    0.61    0.57
  -6  -4 -11    0.28    0.59
   6   4  12    1.59    0.59
  -6  -4 -12    1.87    1.08
  -6  -5   5    1.42    0.55
  -6  -5   5    1.59    0.99
  -6  -5   4   21.70    0.82
  -6  -5   4   21.13    0.82
  -6  -5   3    2.66    0.88
  -6  -5   3    2.87    0.52
  -6  -5   2   41.51    1.04
  -6  -5   2   40.70    1.05
  -6  -5   1    4.38    0.51
  -6  -5   1    4.13    0.93
  -6  -5   0    0.35    0.68
  -6  -5  -1   15.27    0.62
  -6  -5  -2    7.49    0.51
   6   5   3    5.80    0.47
   6   5   3    5.44    0.14
  -6  -5  -3    5.58    0.48
   6   5   4   60.78    1.23
   6   5   4   59.30    0.93
  -6  -5  -4   61.75    1.25
   6   5   5   11.33    0.39
   6   5   5   12.01    0.91
  -6  -5  -5   10.63    0.57
   6   5   6   28.53    0.81
   6   5   6   28.80    0.69
  -6  -5  -6   31.53    0.87
   6   5   7    0.42    0.40
   6   5   7    0.30    0.21
  -6  -5  -7    0.33    0.42
   6   5   8   22.51    0.79
   6   5   8   23.01    0.78
  -6  -5  -8   22.28    0.81
   6   5   9    0.77    0.30
   6   5   9    0.67    0.81
  -6  -5  -9    1.20    0.51
   6   5  10    0.78    0.35
   6   5  10    0.72    0.88
  -6  -5 -10    1.15    0.55
   6   5  11   13.14    0.60
   6   5  11   16.81    0.81
  -6  -5 -11   17.09    1.38
   6   5  12    4.31    0.52
   6   5  12    4.95    0.65
  -6  -5 -12    4.65    0.68
  -6  -6   5    0.85    0.92
  -6  -6   5    0.34    0.55
  -6  -6   4   39.08    1.09
  -6  -6   4   35.29    1.56
  -6  -6   3    4.88    0.57
  -6  -6   3    4.83    0.59
  -6  -6   2  204.95    3.57
  -6  -6   2  196.64    3.47
  -6  -6   1   61.77    1.34
  -6  -6   1   60.24    1.36
  -6  -6   0   38.06    1.42
  -6  -6   0   38.11    1.59
  -6  -6  -1    8.65    0.56
  -6  -6  -2   38.46    0.94
  -6  -6  -3    1.03    0.70
   6   6   4    0.12    0.61
   6   6   4   -0.05    0.09
  -6  -6  -4   -0.10    0.61
   6   6   5   20.26    0.39
   6   6   5   20.50    1.05
  -6  -6  -5   22.23    1.07
   6   6   6    6.44    0.51
   6   6   6    6.21    0.39
  -6  -6  -6    5.98    0.89
   6   6   7    7.42    0.49
   6   6   7    7.57    0.90
  -6  -6  -7    8.75    0.94
   6   6   8   12.84    0.62
   6   6   8   13.03    0.64
  -6  -6  -8   12.91    1.07
   6   6   9   44.31    1.09
   6   6   9   42.54    1.14
  -6  -6  -9   42.80    1.61
   6   6  10    0.86    0.33
   6   6  10    0.78    0.85
  -6  -6 -10    1.05    0.91
   6   6  11    0.97    0.37
   6   6  11    0.89    0.51
  -6  -6 -11    0.97    0.56
   6   6  12    0.15    0.37
   6   6  12    0.07    0.50
  -6  -6 -12   -0.02    0.52
  -6  -7   4    8.36    1.16
  -6  -7   4    9.29    0.71
  -6  -7   3    0.91    0.88
  -6  -7   3    0.67    0.87
  -6  -7   2    3.97    0.91
  -6  -7   2    3.55    0.54
  -6  -7   1    0.27    0.78
  -6  -7   1    0.30    0.44
  -6  -7   0  552.09    9.58
  -6  -7   0  523.12    9.71
  -6  -7  -1    0.56    0.80
  -6  -7  -2   67.85    1.40
  -6  -7  -3   18.54    0.70
   6   7   4   36.49    0.65
  -6  -7  -4   39.40    1.35
   6   7   5  103.03    1.92
   6   7   5  101.96    1.54
  -6  -7  -5  108.13    2.33
   6   7   6    0.14    0.17
   6   7   6    0.03    0.64
  -6  -7  -6   -0.24    0.68
   6   7   7  128.57    2.31
   6   7   7  123.54    2.00
  -6  -7  -7  126.54    2.72
   6   7   8   79.37    2.01
   6   7   8   76.93    1.58
  -6  -7  -8   80.83    2.04
   6   7   9    2.38    0.54
   6   7   9    2.76    0.48
  -6  -7  -9    2.34    0.89
   6   7  10   56.64    1.46
   6   7  10   60.28    1.35
  -6  -7 -10   61.52    1.42
   6   7  11    5.51    0.78
   6   7  11    7.24    0.62
  -6  -7 -11    7.39    0.66
  -6  -8   2    0.14    0.43
  -6  -8   2   -0.03    0.43
  -6  -8   1    7.26    0.58
  -6  -8   1    9.15    0.61
  -6  -8   0   43.98    1.07
  -6  -8   0   40.57    1.46
  -6  -8  -1    2.26    0.83
  -6  -8  -1    2.11    0.53
  -6  -8  -2  465.72    8.00
  -6  -8  -3   56.76    1.27
  -6  -8  -4  376.21    6.43
   6   8   5   76.96    1.32
  -6  -8  -5   80.39    1.99
   6   8   6   -0.23    0.35
   6   8   6    0.13    0.28
  -6  -8  -6    0.04    0.63
   6   8   7   42.68    1.02
   6   8   7   41.49    0.79
  -6  -8  -7   42.34    1.43
   6   8   8  104.43    2.02
   6   8   8  108.92    2.05
  -6  -8  -8  108.57    2.47
   6   8   9    3.83    0.83
   6   8   9    4.21    0.35
  -6  -8  -9    4.44    0.90
   6   8  10    8.81    0.98
   6   8  10    8.54    0.45
  -6  -8 -10    7.97    0.65
  -6  -9   1    0.47    0.78
  -6  -9   1    0.25    0.78
  -6  -9   0    7.45    0.57
  -6  -9   0    6.74    0.55
  -6  -9  -1   -0.04    0.37
  -6  -9  -1   -0.10    0.39
  -6  -9  -2    1.11    0.73
  -6  -9  -2    1.11    0.85
  -6  -9  -3    0.22    0.67
  -6  -9  -4   83.29    1.62
  -6  -9  -5   13.73    0.61
   6   9   6    0.03    0.34
   6   9   6   -0.03    0.30
  -6  -9  -6    0.08    0.36
   6   9   7   -0.05    0.36
   6   9   7   -0.10    0.21
  -6  -9  -7    0.15    0.63
   6   9   8    0.42    0.70
   6   9   8    0.59    0.27
  -6  -9  -8    0.67    0.73
   6   9   9    3.83    0.59
   6   9   9    3.16    0.48
  -6  -9  -9    2.62    0.86
  -6 -10  -2    8.77    0.91
  -6 -10  -2    9.35    0.57
  -6 -10  -3    2.47    0.53
  -6 -10  -3    2.38    0.44
  -6 -10  -4   22.32    1.08
  -6 -10  -5    5.04    0.80
   6  10   6   -0.00    0.19
  -6 -10  -6    0.29    0.61
   6  10   7    7.79    0.56
  -6 -10  -7    8.18    0.53
   7  -5  -1    0.84    0.58
   7  -5   0   16.95    0.90
   7  -5   1   69.74    1.38
   7  -5   2   16.81    0.63
   7  -5   3   11.61    0.95
   7  -4  -3   19.41    0.79
  -7   4   3   18.37    0.48
  -7   4   3   18.31    0.66
   7  -4  -2    3.08    0.33
  -7   4   2    3.24    0.43
  -7   4   2    3.23    0.43
   7  -4  -1    2.44    0.32
  -7   4   1    1.91    0.40
  -7   4   1    1.98    0.40
   7  -4   0   24.55    0.90
  -7   4   0   24.76    0.71
  -7   4   0   24.83    0.55
   7  -4   1    3.85    0.62
  -7   4  -1    4.31    0.27
   7  -4   2    9.29    0.76
  -7   4  -2    9.72    0.36
   7  -4   3   -0.04    0.20
   7  -4   3    0.18    0.55
  -7   4  -3    0.11    0.21
   7  -4   4    1.03    0.26
   7  -4   4    0.82    0.41
  -7   4  -4    0.96    0.28
   7  -4   5  609.76   10.71
  -7   4  -5  629.23   11.19
   7  -4   6    0.64    0.30
  -7   4  -6    0.24    0.54
   7  -3  -4   28.44    0.63
  -7   3   4   28.15    0.92
   7  -3  -3   29.30    0.83
  -7   3   3   28.51    0.89
  -7   3   3   28.73    0.91
   7  -3  -2    2.99    0.28
  -7   3   2    3.26    0.30
  -7   3   2    2.66    0.49
   7  -3  -1   84.87    1.67
  -7   3   1   87.41    1.49
  -7   3   1   85.50    1.47
   7  -3   0   39.77    1.03
  -7   3   0   39.87    0.79
   7  -3   1  106.18    1.81
  -7   3  -1  109.43    1.83
   7  -3   2   73.54    1.34
  -7   3  -2   76.02    1.55
   7  -3   3   16.95    0.69
   7  -3   3   15.81    0.54
  -7   3  -3   16.39    0.72
   7  -3   4    2.54    0.37
   7  -3   4    3.18    0.50
  -7   3  -4    3.31    0.55
   7  -3   5    0.25    0.47
  -7   3  -5    0.11    0.30
   7  -3   6  397.13    7.18
  -7   3  -6  407.58    7.02
   7  -3   7   -0.43    0.34
  -7   3  -7    0.03    0.63
  -7   2   5    4.99    0.40
  -7   2   5    5.10    0.71
  -7   2   4    0.13    0.30
  -7   2   4    0.31    0.52
   7  -2  -3   55.12    1.10
  -7   2   3   53.80    1.34
  -7   2   3   53.66    1.35
   7  -2  -2   36.56    0.84
  -7   2   2   35.84    0.79
  -7   2   2   35.81    1.06
   7  -2  -1   13.01    0.52
  -7   2   1   12.74    0.46
  -7   2   1   13.52    0.50
   7  -2   0   16.30    0.42
  -7   2   0   16.52    0.51
   7  -2   1    6.78    0.48
  -7   2  -1    5.68    0.37
   7  -2   2    0.21    0.38
  -7   2  -2    0.08    0.26
   7  -2   3    4.47    0.34
   7  -2   3    4.39    0.52
  -7   2  -3    3.80    0.35
   7  -2   4    7.07    0.38
  -7   2  -4    6.51    0.42
   7  -2   5    4.08    0.36
  -7   2  -5    4.17    0.39
   7  -2   6    5.73    0.69
  -7   2  -6    6.80    0.46
   7  -2   7   17.93    0.63
  -7   2  -7   18.99    1.01
   7  -2   8    0.41    0.64
  -7   2  -8    0.18    0.40
  -7   1   5   42.27    1.34
  -7   1   5   44.12    1.40
  -7   1   4    0.13    0.32
  -7   1   4    0.03    0.57
  -7   1   3   42.63    0.94
  -7   1   3   41.67    0.95
   7  -1  -2    7.02    0.35
  -7   1   2    6.44    0.44
  -7   1   2    6.98    0.70
   7  -1  -1    4.81    0.22
  -7   1   1    4.69    0.40
  -7   1   1    5.64    0.79
   7  -1   0   20.13    0.56
  -7   1   0   19.82    0.59
   7  -1   1    0.00    0.27
  -7   1  -1   -0.05    0.28
   7  -1   2   12.24    0.51
  -7   1  -2   12.80    0.49
   7  -1   3    0.19    0.28
   7  -1   3    0.08    0.34
  -7   1  -3    0.05    0.30
   7  -1   4   -0.02    0.48
  -7   1  -4   -0.02    0.29
   7  -1   5   34.93    0.82
  -7   1  -5   38.31    0.89
   7  -1   6   25.03    0.72
  -7   1  -6   26.47    0.75
   7  -1   7    4.81    0.45
  -7   1  -7    4.96    0.48
   7  -1   8   19.43    1.07
  -7   1  -8   20.75    1.18
   7  -1   9   15.81    1.08
  -7   1  -9   17.59    0.76
  -7   0   5    2.80    0.45
  -7   0   5    2.81    0.48
  -7   0   4    0.02    0.34
  -7   0   4    0.08    0.63
  -7   0   3   86.11    1.64
  -7   0   3   84.97    2.02
  -7   0   2  166.43    3.30
  -7   0   2  161.41    3.27
   7   0  -1  968.45   16.77
  -7   0   1  933.13   16.88
  -7   0   1  896.95   17.01
   7   0   0    9.66    0.36
  -7   0   0   10.29    0.93
   7   0   1   75.43    1.25
  -7   0  -1   74.43    1.75
   7   0   2   39.97    0.81
  -7   0  -2   40.56    1.26
   7   0   3  193.66    2.98
   7   0   3  197.54    3.30
  -7   0  -3  201.35    3.73
   7   0   4   50.67    1.08
  -7   0  -4   53.91    1.49
   7   0   5    6.09    0.46
  -7   0  -5    7.00    0.81
   7   0   6   49.10    1.44
  -7   0  -6   48.36    1.51
   7   0   7   11.14    0.57
  -7   0  -7   11.95    0.62
   7   0   8    5.58    0.85
  -7   0  -8    5.30    0.55
   7   0   9    6.93    0.94
  -7   0  -9    6.66    1.04
   7   0  10    1.54    0.52
  -7   0 -10    1.87    0.56
  -7  -1   5   34.01    1.39
  -7  -1   5   34.12    0.99
  -7  -1   4    6.14    0.53
  -7  -1   4    6.15    0.56
  -7  -1   3    0.25    0.38
  -7  -1   3    0.30    0.39
  -7  -1   2   38.75    1.30
  -7  -1   2   37.03    0.95
  -7  -1   1   64.43    1.32
  -7  -1   1   62.17    1.43
   7   1   0   67.79    1.03
  -7  -1   0   60.38    1.68
   7   1   1  341.46    5.24
  -7  -1  -1  348.71    6.33
   7   1   2  129.50    1.99
  -7  -1  -2  136.42    2.39
   7   1   3   10.67    0.53
  -7  -1  -3   10.90    0.55
   7   1   4    3.41    0.42
  -7  -1  -4    2.94    0.45
   7   1   5    0.51    0.63
  -7  -1  -5    0.15    0.38
   7   1   6    6.82    0.88
  -7  -1  -6    7.92    0.56
   7   1   7  198.46    3.45
  -7  -1  -7  199.53    3.52
   7   1   8    2.74    0.50
  -7  -1  -8    4.97    0.94
   7   1   9    3.81    0.53
  -7  -1  -9    2.68    0.98
   7   1  10    0.14    0.46
  -7  -1 -10    0.15    0.52
  -7  -2   5    0.92    0.51
  -7  -2   5    1.46    0.53
  -7  -2   4    1.67    0.86
  -7  -2   4    2.61    0.52
  -7  -2   3   16.36    1.07
  -7  -2   3   14.87    0.68
  -7  -2   2   38.25    0.97
  -7  -2   2   36.63    1.35
  -7  -2   1    1.72    0.44
  -7  -2   1    1.99    0.92
  -7  -2   0    1.85    0.43
  -7  -2  -1   20.38    1.06
   7   2   2    0.90    0.12
  -7  -2  -2    0.69    0.41
   7   2   3   22.72    1.09
  -7  -2  -3   22.54    0.74
   7   2   4    3.73    0.79
  -7  -2  -4    3.85    0.48
   7   2   5   14.81    0.62
  -7  -2  -5   14.62    0.66
   7   2   6    0.11    0.38
  -7  -2  -6    0.16    0.42
   7   2   7    8.16    0.58
  -7  -2  -7    7.91    0.61
   7   2   8    1.47    0.85
  -7  -2  -8    1.26    0.90
   7   2   9    1.27    0.84
  -7  -2  -9    0.86    0.93
   7   2  10    4.87    1.05
  -7  -2 -10    4.91    0.65
   7   2  11    1.04    0.57
  -7  -2 -11    1.01    1.05
  -7  -3   5   36.55    1.09
  -7  -3   5   35.62    1.11
  -7  -3   4   31.43    1.01
  -7  -3   3   71.98    1.98
  -7  -3   3   69.81    2.00
  -7  -3   2   48.30    1.58
  -7  -3   2   47.04    1.59
  -7  -3   1   62.00    1.32
  -7  -3   1   57.69    1.35
  -7  -3   0   17.00    0.68
  -7  -3  -1    4.99    0.50
  -7  -3  -2    1.44    0.75
   7   3   3    0.67    0.12
   7   3   3    0.47    0.41
  -7  -3  -3    0.47    0.42
   7   3   4   14.82    0.65
  -7  -3  -4   15.09    0.67
   7   3   5   15.58    1.06
  -7  -3  -5   16.26    0.69
   7   3   6    1.73    0.46
  -7  -3  -6    2.28    0.50
   7   3   7   27.99    1.30
  -7  -3  -7   27.55    0.90
   7   3   8    1.65    0.52
  -7  -3  -8    1.70    0.95
   7   3   9    7.02    0.65
  -7  -3  -9    7.39    1.19
   7   3  10   29.07    0.99
  -7  -3 -10   29.44    1.06
   7   3  11    6.24    0.69
  -7  -3 -11    5.58    0.74
  -7  -4   4    1.01    0.96
  -7  -4   4    1.23    1.01
  -7  -4   3  160.60    2.95
  -7  -4   3  161.74    3.00
  -7  -4   2   41.83    1.11
  -7  -4   2   39.35    1.10
  -7  -4   1    7.20    0.68
  -7  -4   1    7.74    0.99
  -7  -4   0   19.42    0.76
  -7  -4  -1   48.88    1.56
  -7  -4  -2    0.79    0.45
   7   4   3   -0.23    0.48
  -7  -4  -3    6.38    0.51
   7   4   4   70.48    1.45
   7   4   4   71.43    1.07
  -7  -4  -4   71.11    1.91
   7   4   5   95.46    1.45
   7   4   5   93.16    1.80
  -7  -4  -5   91.88    2.27
   7   4   6   11.35    1.07
  -7  -4  -6   10.69    0.68
   7   4   7   41.92    1.09
  -7  -4  -7   42.36    1.14
   7   4   8    0.50    0.49
  -7  -4  -8   -0.13    0.53
   7   4   9  917.12   17.05
  -7  -4  -9  960.35   18.69
   7   4  10   94.08    2.09
  -7  -4 -10   97.23    2.84
   7   4  11  109.62    2.34
  -7  -4 -11  117.43    2.50
  -7  -5   4   60.97    1.52
  -7  -5   3    2.81    0.61
  -7  -5   3    4.23    0.62
  -7  -5   2    0.19    0.48
  -7  -5   2    0.08    0.85
  -7  -5   1   70.65    2.00
  -7  -5   1   68.96    1.52
  -7  -5   0    9.98    1.07
  -7  -5   0   11.30    0.83
  -7  -5  -1   58.01    1.30
  -7  -5  -2    4.80    0.92
  -7  -5  -3   26.45    1.25
   7   5   4   49.65    1.17
   7   5   4   47.08    0.68
  -7  -5  -4   50.08    1.17
   7   5   5   64.83    1.41
   7   5   5   64.00    1.04
  -7  -5  -5   65.84    1.41
   7   5   6   98.69    2.39
   7   5   6   97.15    1.50
  -7  -5  -6   95.85    1.92
   7   5   7   68.05    1.49
   7   5   7   67.06    1.30
  -7  -5  -7   68.82    2.00
   7   5   8    1.40    0.44
   7   5   8    1.70    0.52
  -7  -5  -8    1.16    0.96
   7   5   9   29.82    0.71
   7   5   9   30.37    1.54
  -7  -5  -9   30.48    1.03
   7   5  10   70.64    1.37
   7   5  10   77.17    2.35
  -7  -5 -10   80.01    1.84
   7   5  11    1.54    0.40
   7   5  11    3.39    0.66
  -7  -5 -11    4.26    1.22
  -7  -6   3    2.46    1.07
  -7  -6   3    2.86    0.64
  -7  -6   2    4.83    1.04
  -7  -6   2    4.49    0.62
  -7  -6   1    0.70    0.87
  -7  -6   1    0.61    0.90
  -7  -6   0    4.61    1.01
  -7  -6   0    4.82    0.65
  -7  -6  -1   98.65    1.94
  -7  -6  -2   14.11    1.11
  -7  -6  -3    6.33    0.57
  -7  -6  -4   30.28    0.91
   7   6   5    2.23    0.51
   7   6   5    2.92    0.21
  -7  -6  -5    4.04    0.87
   7   6   6    6.68    0.98
   7   6   6    6.74    0.34
  -7  -6  -6    6.82    1.00
   7   6   7    3.71    0.55
   7   6   7    3.84    0.24
  -7  -6  -7    4.26    0.55
   7   6   8    5.39    0.48
   7   6   8    5.22    0.59
  -7  -6  -8    6.59    0.61
   7   6   9   -0.11    0.83
   7   6   9    0.23    0.25
  -7  -6  -9    0.22    0.50
   7   6  10    1.85    0.57
   7   6  10    2.71    1.01
  -7  -6 -10    2.61    1.08
  -7  -7   2    0.97    0.95
  -7  -7   2    0.76    0.56
  -7  -7   1    5.57    1.06
  -7  -7   1    4.64    1.06
  -7  -7   0    6.40    0.66
  -7  -7   0    7.93    1.18
  -7  -7  -1  224.91    3.98
  -7  -7  -1  213.31    4.01
  -7  -7  -2  116.38    2.78
  -7  -7  -3   21.67    0.82
  -7  -7  -4    0.54    0.46
   7   7   5   -0.14    0.42
  -7  -7  -5    0.23    0.74
   7   7   6   45.42    1.59
   7   7   6   43.45    0.83
  -7  -7  -6   45.09    1.14
   7   7   7   20.12    0.60
   7   7   7   20.40    0.78
  -7  -7  -7   20.29    0.82
   7   7   8    0.86    0.50
   7   7   8    1.03    0.23
  -7  -7  -8    0.70    0.52
   7   7   9   15.52    0.75
   7   7   9   15.02    0.69
  -7  -7  -9   15.73    1.27
   7   7  10    5.59    0.40
   7   7  10    7.59    1.08
  -7  -7 -10    6.52    0.70
  -7  -8   0    5.07    0.62
  -7  -8   0    5.44    1.08
  -7  -8  -1   69.94    1.62
  -7  -8  -1   74.00    2.11
  -7  -8  -2   11.84    0.76
  -7  -8  -3  837.03   16.00
  -7  -8  -4   22.16    0.87
  -7  -8  -5    0.16    0.78
   7   8   6    5.50    0.58
  -7  -8  -6    6.23    0.58
   7   8   7   60.16    1.84
   7   8   7   57.10    0.98
  -7  -8  -7   60.76    1.40
   7   8   8   79.82    1.37
   7   8   8   79.11    1.69
  -7  -8  -8   84.35    2.27
   7   8   9   12.42    0.66
   7   8   9   11.96    0.72
  -7  -8  -9   13.80    1.22
  -7  -9  -3   -0.49    0.84
  -7  -9  -4   37.49    1.08
  -7  -9  -5  162.28    2.97
  -7  -9  -6    8.55    1.07
   8  -3   1   41.78    1.09
  -8   3  -1   40.49    0.87
   8  -3   2    7.58    0.39
  -8   3  -2    7.90    0.64
   8  -3   3   29.31    0.72
  -8   3  -3   29.16    0.98
  -8   2   1    1.33    0.57
  -8   2   1    1.32    0.57
   8  -2   0   -0.09    0.33
  -8   2   0    0.60    0.29
  -8   2   0    0.07    0.59
   8  -2   1    6.70    0.49
  -8   2  -1    7.61    0.68
   8  -2   2   44.65    0.87
  -8   2  -2   47.64    1.30
   8  -2   3   19.76    0.76
  -8   2  -3   20.86    0.94
   8  -2   4   76.86    1.76
   8  -2   4   76.68    1.66
  -8   2  -4   78.62    1.50
   8  -2   5   10.48    0.47
   8  -2   5   10.50    0.79
  -8   2  -5   11.10    0.54
   8  -2   6   18.67    0.64
  -8   2  -6   18.68    1.03
  -8   1   2    3.83    0.73
  -8   1   2    4.75    0.72
  -8   1   1   19.56    0.65
  -8   1   1   18.49    0.65
  -8   1   0   35.05    1.19
  -8   1   0   34.81    0.95
   8  -1   1   18.60    0.57
  -8   1  -1   18.86    0.63
   8  -1   2   16.55    0.57
  -8   1  -2   17.68    0.91
   8  -1   3    4.57    0.44
  -8   1  -3    4.28    0.74
   8  -1   4    4.26    0.41
   8  -1   4    3.40    0.29
  -8   1  -4    4.05    0.44
   8  -1   5    3.14    0.70
  -8   1  -5    3.33    0.44
   8  -1   6    2.63    0.43
  -8   1  -6    2.36    0.80
   8  -1   7   18.19    1.05
  -8   1  -7   17.59    1.14
  -8   0   2   44.89    1.08
  -8   0   2   43.40    1.44
  -8   0   1   20.41    1.12
  -8   0   1   20.96    1.16
  -8   0   0   56.43    1.24
  -8   0  -1    6.95    0.87
   8   0   2    0.30    0.25
  -8   0  -2    0.16    0.37
   8   0   3    2.00    0.33
  -8   0  -3    2.20    0.42
   8   0   4    2.34    0.38
   8   0   4    2.51    0.42
  -8   0  -4    1.90    0.74
   8   0   5   38.99    1.31
  -8   0  -5   36.68    1.36
   8   0   6    4.58    0.50
  -8   0  -6    3.91    0.52
   8   0   7    0.20    0.71
  -8   0  -7    0.17    0.44
   8   0   8   11.17    0.65
  -8   0  -8   10.64    1.13
  -8  -1   3   41.36    1.09
  -8  -1   3   40.64    1.11
  -8  -1   2    4.51    0.52
  -8  -1   2    3.85    0.52
  -8  -1   1    7.10    0.95
  -8  -1   1    5.82    0.60
  -8  -1   0  249.98    4.40
  -8  -1  -1  233.71    4.65
  -8  -1  -2  558.89    9.92
   8   1   3    2.26    0.29
  -8  -1  -3    2.07    0.49
   8   1   4   17.16    0.39
   8   1   4   17.82    0.69
  -8  -1  -4   17.44    1.11
   8   1   5   21.47    1.17
  -8  -1  -5   20.41    0.79
   8   1   6  287.97    5.07
  -8  -1  -6  293.30    5.16
   8   1   7   30.52    1.40
  -8  -1  -7   33.07    1.51
   8   1   8    6.88    1.01
  -8  -1  -8    7.33    1.12
  -8  -2   3   -0.11    0.81
  -8  -2   3   -0.20    0.48
  -8  -2   2   22.37    1.27
  -8  -2   2   20.82    0.82
  -8  -2   1    1.98    0.49
  -8  -2   1    1.82    0.91
  -8  -2   0   13.66    0.69
  -8  -2  -1   82.13    2.15
  -8  -2  -2  117.44    2.24
  -8  -2  -3   60.46    1.38
   8   2   4   63.54    0.97
   8   2   4   69.49    1.93
  -8  -2  -4   69.39    1.94
   8   2   5    2.44    0.50
  -8  -2  -5    2.29    0.52
   8   2   6    6.02    1.00
  -8  -2  -6    6.90    0.61
   8   2   7    2.57    0.54
  -8  -2  -7    2.00    0.97
   8   2   8   -0.23    0.45
  -8  -2  -8    0.17    0.48
   8   2   9    6.49    0.65
  -8  -2  -9    6.53    0.72
  -8  -3   2    7.14    0.64
  -8  -3   2    6.74    0.65
  -8  -3   1    0.18    0.45
  -8  -3   1    0.10    0.86
  -8  -3   0    4.41    0.94
  -8  -3   0    3.45    0.70
  -8  -3  -1   17.06    0.75
  -8  -3  -2    0.02    0.73
  -8  -3  -3    9.67    0.64
   8   3   4    4.62    0.56
  -8  -3  -4    5.48    0.97
   8   3   5   45.26    1.60
  -8  -3  -5   45.60    1.15
   8   3   6    9.49    0.63
  -8  -3  -6    9.68    0.66
   8   3   7    0.91    0.89
  -8  -3  -7    1.32    0.93
   8   3   8   29.51    0.99
  -8  -3  -8   30.47    1.58
   8   3   9   22.46    0.92
  -8  -3  -9   22.08    0.98
  -8  -4   2   39.06    1.17
  -8  -4   2   37.89    1.70
  -8  -4   1   57.32    1.43
  -8  -4   1   57.10    1.45
  -8  -4   0   78.24    1.71
  -8  -4   0   75.74    1.84
  -8  -4  -1   42.23    1.64
  -8  -4  -2   24.15    0.87
  -8  -4  -3   36.05    1.52
   8   4   4   57.92    1.37
  -8  -4  -4   72.97    1.56
   8   4   5    4.99    0.60
  -8  -4  -5    5.11    1.02
   8   4   6    0.15    0.15
   8   4   6    0.19    0.81
  -8  -4  -6    0.05    0.49
   8   4   7    0.08    0.49
  -8  -4  -7    0.31    0.52
   8   4   8   70.71    1.62
  -8  -4  -8   71.43    2.28
   8   4   9   46.71    1.34
  -8  -4  -9   47.82    1.39
  -8  -5   1    0.23    0.53
  -8  -5   1    0.17    0.96
  -8  -5   0  180.37    3.38
  -8  -5   0  177.85    3.38
  -8  -5  -1   27.71    0.99
  -8  -5  -2    1.13    0.94
  -8  -5  -3   14.79    0.76
  -8  -5  -4   -0.09    0.82
   8   5   5   48.36    1.78
  -8  -5  -5   48.65    1.26
   8   5   6   25.03    0.93
  -8  -5  -6   26.15    0.98
   8   5   7   15.08    0.78
   8   5   7   14.38    0.51
  -8  -5  -7   15.14    1.33
   8   5   8    1.17    0.99
   8   5   8    0.70    0.39
  -8  -5  -8    0.72    0.58
   8   5   9    0.58    0.46
   8   5   9    0.72    1.01
  -8  -5  -9    0.84    1.08
  -8  -6   0    6.03    0.69
  -8  -6   0    5.92    1.22
  -8  -6  -1    5.75    0.67
  -8  -6  -1    4.96    0.82
  -8  -6  -2    7.50    1.14
  -8  -6  -3    0.46    0.51
  -8  -6  -4    6.33    0.64
   8   6   5    0.66    0.52
  -8  -6  -5    0.56    0.52
   8   6   6   23.39    0.92
  -8  -6  -6   23.89    1.42
   8   6   7   17.62    0.84
  -8  -6  -7   16.77    0.87
   8   6   8   30.49    1.60
   8   6   8   29.30    0.78
  -8  -6  -8   31.72    1.67
  -8  -7  -2    6.48    1.16
  -8  -7  -3   16.19    0.83
  -8  -7  -4   44.25    1.25
  -8  -7  -5   -0.03    0.86
   8   7   6    0.29    0.52
  -8  -7  -6    0.34    0.53
   8   7   7   12.80    0.77
  -8  -7  -7   12.61    0.80
  -9  -2  -3  205.10    4.43
  -9  -2  -4   84.84    1.89
  -9  -3  -3    9.79    0.74
  -9  -3  -4    9.52    0.75
;
_shelx_hkl_checksum     90018
_shelx_res_file
;
    shelxl.res created by SHELXL-2014/7
TITL 05063001
CELL  0.71075 6.96700 9.16310 10.81270 75.412 74.975 77.801
ZERR  1 0.00340 0.00360 0.00620 0.023 0.023 0.019
LATT 1
SFAC C H O N
UNIT 30 32 6 2
SHEL 99999.000000 0.000000
OMIT     4   7   2
L.S. 20
FMAP 2
PLAN -21
WPDB -2
HTAB
BOND $H
CONF
LIST 4
TEMP -180.0
ACTA  50
SIZE 0.380 0.360 0.420
WGHT    0.080800    0.063600
FVAR       1.00541
O1    3    0.089502    0.178010    0.273643    11.00000    0.02135    0.01033 =
         0.01830   -0.00199   -0.00080   -0.00109
O2    3    0.367829    0.147618    0.117426    11.00000    0.02577    0.01343 =
         0.02245    0.00054    0.00351   -0.00428
O3    3    0.306484   -0.537143    0.431288    11.00000    0.02064    0.00869 =
         0.01577    0.00047   -0.00062   -0.00152
N1    4    0.085799    0.469993    0.170053    11.00000    0.01834    0.01126 =
         0.01825   -0.00113   -0.00760   -0.00281
C1    1    0.258032   -0.073140    0.267528    11.00000    0.01611    0.01115 =
         0.01355   -0.00144   -0.00534   -0.00301
C2    1    0.123412   -0.131883    0.380810    11.00000    0.01652    0.01277 =
         0.01385   -0.00392   -0.00267   -0.00163
AFIX  43
H2    2    0.017522   -0.064477    0.422311    11.00000   -1.20000
AFIX   0
C3    1    0.142729   -0.286985    0.433077    11.00000    0.01710    0.01380 =
         0.01192   -0.00184   -0.00081   -0.00372
AFIX  43
H3    2    0.051097   -0.325831    0.510388    11.00000   -1.20000
AFIX   0
C4    1    0.297703   -0.386379    0.371645    11.00000    0.01604    0.01052 =
         0.01389   -0.00070   -0.00527   -0.00256
C5    1    0.429604   -0.329901    0.256689    11.00000    0.01407    0.01223 =
         0.01497   -0.00297   -0.00348   -0.00062
AFIX  43
H5    2    0.532631   -0.397647    0.213509    11.00000   -1.20000
AFIX   0
C6    1    0.409108   -0.173443    0.205700    11.00000    0.01384    0.01426 =
         0.01252   -0.00078   -0.00217   -0.00372
AFIX  43
H6    2    0.499428   -0.134616    0.127672    11.00000   -1.20000
AFIX   0
C7    1    0.245407    0.093877    0.211565    11.00000    0.01683    0.01276 =
         0.01442   -0.00252   -0.00485   -0.00269
C8    1    0.460434   -0.643397    0.369461    11.00000    0.01673    0.01157 =
         0.01894   -0.00209   -0.00349    0.00002
AFIX  23
H8A   2    0.594712   -0.617223    0.360918    11.00000   -1.20000
H8B   2    0.442127   -0.639495    0.280832    11.00000   -1.20000
AFIX   0
C9    1    0.444801   -0.800996    0.453112    11.00000    0.02340    0.01142 =
         0.02411    0.00041   -0.00749   -0.00289
AFIX 137
H9A   2    0.460878   -0.803244    0.540999    11.00000   -1.50000
H9B   2    0.550600   -0.875296    0.413614    11.00000   -1.50000
H9C   2    0.312761   -0.826894    0.459099    11.00000   -1.50000
AFIX   0
C10   1    0.211171    0.511524    0.054314    11.00000    0.02200    0.01254 =
         0.01747   -0.00365   -0.00499   -0.00088
AFIX  43
H10   2    0.303138    0.434266    0.015917    11.00000   -1.20000
AFIX   0
C11   1    0.211801    0.662062   -0.011163    11.00000    0.02052    0.01344 =
         0.01447   -0.00159   -0.00202   -0.00238
AFIX  43
H11   2    0.303750    0.686492   -0.092445    11.00000   -1.20000
AFIX   0
C12   1    0.077392    0.778052    0.042156    11.00000    0.01473    0.01148 =
         0.01505   -0.00086   -0.00701   -0.00286
C13   1   -0.052528    0.734578    0.161202    11.00000    0.01318    0.01162 =
         0.01694   -0.00191   -0.00352   -0.00098
AFIX  43
H13   2   -0.147854    0.809256    0.200990    11.00000   -1.20000
AFIX   0
C14   1   -0.042258    0.580800    0.221949    11.00000    0.01517    0.01281 =
         0.01626    0.00082   -0.00417   -0.00357
AFIX  43
H14   2   -0.130521    0.553284    0.304257    11.00000   -1.20000
AFIX   0
C15   1    0.083324    0.941918   -0.029159    11.00000    0.01519    0.01064 =
         0.01425    0.00022   -0.00314   -0.00262
AFIX  23
H15A  2    0.075954    0.950410   -0.120974    11.00000   -1.20000
H15B  2    0.214550    0.968615   -0.030773    11.00000   -1.20000
AFIX   0
H1    2    0.090798    0.285492    0.234319    11.00000    0.06018
HKLF 4
REM  05063001
REM R1 =  0.0379 for    2628 Fo > 4sig(Fo)  and  0.0403 for all    2908 data
REM    177 parameters refined using      0 restraints
END
WGHT      0.0808      0.0636
REM Instructions for potential hydrogen bonds
HTAB C10 O2
HTAB O1 N1
REM Highest difference peak  0.254,  deepest hole -0.395,  1-sigma level  0.093
Q1    1   0.0319  0.3415 -0.1955  11.00000  0.05    0.25
Q2    1   0.1225 -0.2141  0.4035  11.00000  0.05    0.22
Q3    1   0.4126 -0.2563  0.2328  11.00000  0.05    0.21
Q4    1   0.2080 -0.3358  0.3998  11.00000  0.05    0.21
Q5    1   0.2032  0.5950  0.0248  11.00000  0.05    0.21
Q6    1   0.2498  0.0012  0.2415  11.00000  0.05    0.20
Q7    1   0.3793 -0.6221  0.2253  11.00000  0.05    0.17
Q8    1   0.0685  0.8608  0.0092  11.00000  0.05    0.15
Q9    1   0.1996  0.4243 -0.1175  11.00000  0.05    0.15
Q10   1   0.2113  0.2164  0.0007  11.00000  0.05    0.15
Q11   1   0.7058 -0.5857  0.3525  11.00000  0.05    0.15
Q12   1   0.5182 -0.9250  0.6334  11.00000  0.05    0.14
Q13   1  -0.1323  0.1225  0.2564  11.00000  0.05    0.14
Q14   1   0.0471  0.5948 -0.0834  11.00000  0.05    0.14
Q15   1   0.0639  1.0025 -0.2289  11.00000  0.05    0.14
Q16   1  -0.1345  0.2437  0.2544  11.00000  0.05    0.14
Q17   1   0.4631 -0.0066  0.3372  11.00000  0.05    0.14
Q18   1   0.2791 -0.3264  0.1745  11.00000  0.05    0.14
Q19   1   0.3082  0.0201  0.0716  11.00000  0.05    0.14
Q20   1   0.4977 -0.8142  0.6249  11.00000  0.05    0.14
Q21   1   0.4180 -0.5228  0.1521  11.00000  0.05    0.13
;
_shelx_res_checksum     42090
data_II
_database_code_depnum_ccdc_archive 'CCDC 1430874'
_audit_creation_method     'SHELXL-2014/7'
_chemical_name_systematic
;
4-<i>n</i>-Propoxybenzoic acid--1,2-bis(pyridin-4-yl)ethane (2/1)
;
_chemical_name_common     ?
_chemical_formula_moiety     '2(C10 H12 O3), C12 H12 N2'
_chemical_formula_sum     'C32 H36 N2 O6'
_chemical_formula_iupac     '2C10 H12 O3, C12 H12 N2'
_chemical_formula_weight     544.63
_chemical_melting_point     ?
_shelx_space_group_comment
;
The symmetry employed for this shelxl refinement is uniquely defined
by the following loop, which should always be used as a source of
symmetry information in preference to the above space-group names.
They are only intended as comments.
;
_space_group_crystal_system     triclinic
_space_group_name_H-M_alt     'P -1'
_space_group_name_Hall     '-P 1'
loop_
    _space_group_symop_operation_xyz
    'x, y, z'
    '-x, -y, -z'
_cell_length_a     9.121(3)
_cell_length_b     12.552(5)
_cell_length_c     13.306(6)
_cell_angle_alpha     71.328(16)
_cell_angle_beta     75.076(18)
_cell_angle_gamma     89.817(16)
_cell_volume     1389.2(9)
_cell_formula_units_Z     2
_cell_measurement_reflns_used     12886
_cell_measurement_theta_min     3.00
_cell_measurement_theta_max     30.06
_cell_measurement_temperature     290(2)
_exptl_crystal_description     block
_exptl_crystal_colour     colorless
_exptl_crystal_size_max     0.400
_exptl_crystal_size_mid     0.300
_exptl_crystal_size_min     0.200
_exptl_crystal_density_diffrn     1.302
_exptl_crystal_density_meas     ?
_exptl_crystal_density_method     'not measured'
_exptl_crystal_F_000     580.00
_exptl_absorpt_coefficient_mu     0.090
_exptl_absorpt_correction_type     multi-scan
_exptl_absorpt_process_details
;
(ABSCOR; Higashi, 1995)
;
_exptl_absorpt_correction_T_min     0.601
_exptl_absorpt_correction_T_max     0.982
_diffrn_ambient_temperature     290(2)
_diffrn_radiation_type     'Mo K\a'
_diffrn_radiation_wavelength     0.71075
_diffrn_measurement_device_type     'Rigaku R-AXIS RAPIDII'
_diffrn_measurement_method     \w
_diffrn_detector_area_resol_mean     10.000
_diffrn_reflns_number     14034
_diffrn_reflns_av_R_equivalents     0.0224
_diffrn_reflns_theta_min     3.005
_diffrn_reflns_theta_max     27.485
_diffrn_reflns_theta_full     25.000
_diffrn_measured_fraction_theta_max     0.996
_diffrn_measured_fraction_theta_full     0.998
_diffrn_reflns_limit_h_min     -11
_diffrn_reflns_limit_h_max     11
_diffrn_reflns_limit_k_min     -16
_diffrn_reflns_limit_k_max     16
_diffrn_reflns_limit_l_min     -17
_diffrn_reflns_limit_l_max     17
_diffrn_standards_number     0
_diffrn_standards_interval_count     .
_diffrn_standards_decay_%     ?
_refine_special_details
;
Reflections were merged by <i>SHELXL</i> according to the crystal class for the
calculation of statistics and refinement.
;
_reflns_number_total     6347
_reflns_number_gt     4294
_reflns_threshold_expression     'I > 2\s(I)'
_refine_ls_structure_factor_coef     Fsqd
_refine_ls_matrix_type     full
_refine_ls_R_factor_all     0.0581
_refine_ls_R_factor_gt     0.0412
_refine_ls_wR_factor_gt     0.1145
_refine_ls_wR_factor_ref     0.1216
_refine_ls_goodness_of_fit_ref     0.966
_refine_ls_restrained_S_all     0.966
_refine_ls_number_reflns     6347
_refine_ls_number_parameters     371
_refine_ls_number_restraints     0
_refine_ls_hydrogen_treatment     mixed
_refine_ls_weighting_scheme     calc
_refine_ls_weighting_details
                      'w=1/[\s^2^(Fo^2^)+(0.0771P)^2^] where P=(Fo^2^+2Fc^2^)/3'
_atom_sites_solution_hydrogens     mixed
_atom_sites_solution_primary     direct
_atom_sites_solution_secondary     difmap
_refine_ls_shift/su_max     0.001
_refine_ls_shift/su_mean     0.000
_refine_diff_density_max     0.181
_refine_diff_density_min     -0.210
_refine_ls_extinction_method     none
_refine_ls_extinction_coef     .
loop_
    _atom_type_symbol
    _atom_type_description
    _atom_type_scat_dispersion_real
    _atom_type_scat_dispersion_imag
    _atom_type_scat_source
    'C' 'C' 0.0033 0.0016
                         'International Tables Vol C Tables 4.2.6.8 and 6.1.1.4'
    'H' 'H' 0.0000 0.0000
                         'International Tables Vol C Tables 4.2.6.8 and 6.1.1.4'
    'O' 'O' 0.0106 0.0060
                         'International Tables Vol C Tables 4.2.6.8 and 6.1.1.4'
    'N' 'N' 0.0061 0.0033
                         'International Tables Vol C Tables 4.2.6.8 and 6.1.1.4'
_computing_data_collection
;
RAPID-AUTO (Rigaku, 2006)
;
_computing_cell_refinement
;
RAPID-AUTO (Rigaku, 2006)
;
_computing_data_reduction
;
RAPID-AUTO (Rigaku, 2006)
;
_computing_structure_solution
;
<i>Il Milione</i> (Burla <i>et al.</i>, 2007)
;
_computing_structure_refinement
;
SHELXL2014/7 (Sheldrick, 2015)
;
_computing_molecular_graphics
;
ORTEP-3 for Windows (Farrugia, 2012)
;
_computing_publication_material
;
CrystalStructure (Rigaku, 2010) and PLATON (Spek, 2009)
;
loop_
    _atom_site_type_symbol
    _atom_site_label
    _atom_site_fract_x
    _atom_site_fract_y
    _atom_site_fract_z
    _atom_site_U_iso_or_equiv
    _atom_site_adp_type
    _atom_site_calc_flag
    _atom_site_occupancy
    _atom_site_disorder_assembly
    _atom_site_disorder_group
    O O1 -0.86106(9) 0.14285(8) 0.69416(7) 0.0513(2) Uani d 1 . .
    O O2 -0.85639(9) 0.04844(8) 0.57825(7) 0.0572(3) Uani d 1 . .
    O O3 -1.54698(8) -0.05094(7) 0.86644(7) 0.0468(2) Uani d 1 . .
    O O4 0.77073(9) 0.45876(7) 0.19717(7) 0.0492(2) Uani d 1 . .
    O O5 0.76146(9) 0.54551(8) 0.31997(7) 0.0581(3) Uani d 1 . .
    O O6 1.46050(9) 0.64460(7) 0.05092(6) 0.0470(2) Uani d 1 . .
    N N1 -0.57003(10) 0.19071(8) 0.59325(8) 0.0432(2) Uani d 1 . .
    N N2 0.47841(10) 0.40765(8) 0.29105(8) 0.0438(2) Uani d 1 . .
    C C1 -1.08880(11) 0.04396(9) 0.71057(8) 0.0356(2) Uani d 1 . .
    C C2 -1.16087(12) 0.06518(9) 0.80729(9) 0.0386(2) Uani d 1 . .
    H H2 -1.1057 0.1020 0.8382 0.046 Uiso calc 1 . .
    C C3 -1.31324(12) 0.03204(9) 0.85748(9) 0.0407(3) Uani d 1 . .
    H H3 -1.3601 0.0457 0.9225 0.049 Uiso calc 1 . .
    C C4 -1.39693(12) -0.02169(9) 0.81125(9) 0.0380(2) Uani d 1 . .
    C C5 -1.32604(12) -0.04396(10) 0.71520(9) 0.0407(3) Uani d 1 . .
    H H5 -1.3811 -0.0807 0.6843 0.049 Uiso calc 1 . .
    C C6 -1.17302(12) -0.01094(9) 0.66615(9) 0.0399(2) Uani d 1 . .
    H H6 -1.1256 -0.0259 0.6019 0.048 Uiso calc 1 . .
    C C7 -0.92513(12) 0.07793(9) 0.65432(9) 0.0384(2) Uani d 1 . .
    C C8 -1.63612(12) -0.10691(10) 0.82118(10) 0.0449(3) Uani d 1 . .
    H H8A -1.5929 -0.1764 0.8164 0.054 Uiso calc 1 . .
    H H8B -1.6348 -0.0591 0.7474 0.054 Uiso calc 1 . .
    C C9 -1.79706(13) -0.13286(11) 0.89263(10) 0.0484(3) Uani d 1 . .
    H H9A -1.8427 -0.0631 0.8933 0.058 Uiso calc 1 . .
    H H9B -1.7979 -0.1763 0.9676 0.058 Uiso calc 1 . .
    C C10 -1.88892(14) -0.19964(12) 0.84880(11) 0.0557(3) Uani d 1 . .
    H H10A -1.8425 -0.2680 0.8471 0.084 Uiso calc 1 . .
    H H10B -1.8912 -0.1552 0.7756 0.084 Uiso calc 1 . .
    H H10C -1.9910 -0.2178 0.8960 0.084 Uiso calc 1 . .
    C C11 0.99847(12) 0.55101(9) 0.19183(9) 0.0372(2) Uani d 1 . .
    C C12 1.08279(12) 0.51427(9) 0.10802(9) 0.0407(3) Uani d 1 . .
    H H12 1.0350 0.4672 0.0823 0.049 Uiso calc 1 . .
    C C13 1.23598(13) 0.54654(10) 0.06260(9) 0.0426(3) Uani d 1 . .
    H H13 1.2907 0.5217 0.0062 0.051 Uiso calc 1 . .
    C C14 1.30898(12) 0.61617(9) 0.10086(9) 0.0394(2) Uani d 1 . .
    C C15 1.22638(12) 0.65343(10) 0.18464(9) 0.0436(3) Uani d 1 . .
    H H15 1.2744 0.6997 0.2111 0.052 Uiso calc 1 . .
    C C16 1.07223(13) 0.62128(10) 0.22845(9) 0.0437(3) Uani d 1 . .
    H H16 1.0169 0.6474 0.2837 0.052 Uiso calc 1 . .
    C C17 0.83294(12) 0.51878(9) 0.24279(9) 0.0400(2) Uani d 1 . .
    C C18 1.53914(13) 0.70883(10) 0.09605(10) 0.0467(3) Uani d 1 . .
    H H18A 1.5325 0.6659 0.1722 0.056 Uiso calc 1 . .
    H H18B 1.4910 0.7782 0.0944 0.056 Uiso calc 1 . .
    C C19 1.70299(13) 0.73646(11) 0.03172(10) 0.0467(3) Uani d 1 . .
    H H19A 1.7104 0.7790 -0.0447 0.056 Uiso calc 1 . .
    H H19B 1.7522 0.6674 0.0342 0.056 Uiso calc 1 . .
    C C20 1.78187(14) 0.80588(11) 0.08115(11) 0.0557(3) Uani d 1 . .
    H H20A 1.7796 0.7617 0.1553 0.084 Uiso calc 1 . .
    H H20B 1.7300 0.8725 0.0813 0.084 Uiso calc 1 . .
    H H20C 1.8857 0.8271 0.0379 0.084 Uiso calc 1 . .
    C C21 -0.50433(13) 0.14613(10) 0.51637(10) 0.0448(3) Uani d 1 . .
    H H21 -0.5642 0.0987 0.4987 0.054 Uiso calc 1 . .
    C C22 -0.35180(12) 0.16703(10) 0.46180(10) 0.0443(3) Uani d 1 . .
    H H22 -0.3108 0.1336 0.4088 0.053 Uiso calc 1 . .
    C C23 -0.25902(12) 0.23753(9) 0.48532(9) 0.0369(2) Uani d 1 . .
    C C24 -0.32816(13) 0.28490(11) 0.56375(10) 0.0494(3) Uani d 1 . .
    H H24 -0.2715 0.3339 0.5819 0.059 Uiso calc 1 . .
    C C25 -0.48225(13) 0.25931(12) 0.61548(10) 0.0543(3) Uani d 1 . .
    H H25 -0.5265 0.2919 0.6685 0.065 Uiso calc 1 . .
    C C26 0.41740(13) 0.43030(11) 0.38378(10) 0.0474(3) Uani d 1 . .
    H H26 0.4803 0.4649 0.4114 0.057 Uiso calc 1 . .
    C C27 0.26572(13) 0.40488(10) 0.44034(10) 0.0459(3) Uani d 1 . .
    H H27 0.2284 0.4220 0.5048 0.055 Uiso calc 1 . .
    C C28 0.16865(11) 0.35392(9) 0.40132(9) 0.0376(2) Uani d 1 . .
    C C29 0.23253(12) 0.32884(10) 0.30641(9) 0.0424(3) Uani d 1 . .
    H H29 0.1728 0.2926 0.2780 0.051 Uiso calc 1 . .
    C C30 0.38599(13) 0.35788(10) 0.25382(10) 0.0453(3) Uani d 1 . .
    H H30 0.4264 0.3417 0.1892 0.054 Uiso calc 1 . .
    C C31 -0.09183(12) 0.25894(10) 0.42528(9) 0.0401(3) Uani d 1 . .
    H H31A -0.0818 0.2946 0.3472 0.048 Uiso calc 1 . .
    H H31B -0.0489 0.1867 0.4347 0.048 Uiso calc 1 . .
    C C32 0.00142(12) 0.33167(10) 0.46139(9) 0.0406(3) Uani d 1 . .
    H H32A -0.0420 0.4037 0.4524 0.049 Uiso calc 1 . .
    H H32B -0.0084 0.2958 0.5394 0.049 Uiso calc 1 . .
    H H1 -0.755(2) 0.1609(15) 0.6535(14) 0.098(6) Uiso d 1 . .
    H H4 0.658(2) 0.4399(16) 0.2335(15) 0.106(6) Uiso d 1 . .
loop_
    _atom_site_aniso_label
    _atom_site_aniso_U_11
    _atom_site_aniso_U_22
    _atom_site_aniso_U_33
    _atom_site_aniso_U_12
    _atom_site_aniso_U_13
    _atom_site_aniso_U_23
    O1 0.0343(4) 0.0726(6) 0.0542(5) -0.0057(4) -0.0016(4) -0.0386(5)
    O2 0.0386(4) 0.0833(6) 0.0575(5) -0.0022(4) 0.0016(4) -0.0451(5)
    O3 0.0326(4) 0.0641(5) 0.0447(5) -0.0036(4) -0.0004(3) -0.0273(4)
    O4 0.0359(4) 0.0656(5) 0.0546(5) -0.0020(4) -0.0107(4) -0.0324(4)
    O5 0.0434(5) 0.0806(6) 0.0562(5) -0.0068(4) -0.0011(4) -0.0401(5)
    O6 0.0368(4) 0.0590(5) 0.0484(5) -0.0050(4) -0.0037(3) -0.0281(4)
    N1 0.0339(5) 0.0533(6) 0.0421(5) -0.0010(4) -0.0052(4) -0.0194(4)
    N2 0.0337(5) 0.0465(5) 0.0497(6) 0.0016(4) -0.0118(4) -0.0135(5)
    C1 0.0344(5) 0.0373(5) 0.0354(6) 0.0066(4) -0.0080(4) -0.0137(5)
    C2 0.0375(5) 0.0444(6) 0.0388(6) 0.0037(5) -0.0096(4) -0.0210(5)
    C3 0.0398(6) 0.0493(6) 0.0350(6) 0.0048(5) -0.0038(4) -0.0217(5)
    C4 0.0341(5) 0.0408(6) 0.0371(6) 0.0033(4) -0.0051(4) -0.0139(5)
    C5 0.0367(5) 0.0497(6) 0.0397(6) 0.0000(5) -0.0079(4) -0.0222(5)
    C6 0.0386(6) 0.0479(6) 0.0354(6) 0.0043(5) -0.0048(4) -0.0209(5)
    C7 0.0344(5) 0.0447(6) 0.0374(6) 0.0045(5) -0.0071(4) -0.0171(5)
    C8 0.0373(6) 0.0527(7) 0.0468(7) -0.0009(5) -0.0063(5) -0.0230(5)
    C9 0.0389(6) 0.0548(7) 0.0466(7) -0.0028(5) -0.0011(5) -0.0184(6)
    C10 0.0407(6) 0.0621(8) 0.0621(8) -0.0084(6) -0.0018(6) -0.0270(7)
    C11 0.0370(5) 0.0407(6) 0.0357(6) 0.0032(4) -0.0124(4) -0.0130(5)
    C12 0.0423(6) 0.0460(6) 0.0399(6) 0.0002(5) -0.0151(5) -0.0194(5)
    C13 0.0438(6) 0.0503(6) 0.0383(6) 0.0030(5) -0.0088(5) -0.0224(5)
    C14 0.0380(5) 0.0427(6) 0.0378(6) 0.0026(5) -0.0096(4) -0.0141(5)
    C15 0.0401(6) 0.0494(6) 0.0469(6) -0.0026(5) -0.0100(5) -0.0251(5)
    C16 0.0429(6) 0.0510(7) 0.0413(6) 0.0032(5) -0.0073(5) -0.0240(5)
    C17 0.0390(6) 0.0432(6) 0.0395(6) 0.0040(5) -0.0123(5) -0.0149(5)
    C18 0.0424(6) 0.0506(7) 0.0512(7) -0.0017(5) -0.0083(5) -0.0256(6)
    C19 0.0397(6) 0.0505(7) 0.0487(7) -0.0024(5) -0.0066(5) -0.0191(5)
    C20 0.0434(6) 0.0641(8) 0.0609(8) -0.0070(6) -0.0073(6) -0.0276(7)
    C21 0.0378(6) 0.0512(7) 0.0484(7) -0.0026(5) -0.0084(5) -0.0229(5)
    C22 0.0381(6) 0.0529(7) 0.0457(6) 0.0014(5) -0.0045(5) -0.0266(5)
    C23 0.0332(5) 0.0411(6) 0.0350(5) 0.0034(4) -0.0078(4) -0.0119(5)
    C24 0.0387(6) 0.0653(8) 0.0511(7) -0.0061(5) -0.0058(5) -0.0332(6)
    C25 0.0408(6) 0.0771(9) 0.0513(7) -0.0030(6) -0.0006(5) -0.0388(7)
    C26 0.0393(6) 0.0556(7) 0.0502(7) -0.0022(5) -0.0164(5) -0.0177(6)
    C27 0.0408(6) 0.0571(7) 0.0428(6) 0.0000(5) -0.0119(5) -0.0202(5)
    C28 0.0334(5) 0.0388(6) 0.0388(6) 0.0033(4) -0.0103(4) -0.0101(5)
    C29 0.0356(5) 0.0474(6) 0.0486(7) 0.0004(5) -0.0120(5) -0.0210(5)
    C30 0.0376(6) 0.0494(7) 0.0489(7) 0.0036(5) -0.0072(5) -0.0200(5)
    C31 0.0322(5) 0.0482(6) 0.0397(6) 0.0003(5) -0.0050(4) -0.0178(5)
    C32 0.0342(5) 0.0483(6) 0.0398(6) 0.0008(5) -0.0079(4) -0.0169(5)
_geom_special_details
;
All e.s.d.'s (except the e.s.d. in the dihedral angle between two l.s. planes)
are estimated using the full covariance matrix. The cell e.s.d.'s are taken
into account individually in the estimation of e.s.d.'s in distances, angles
and torsion angles; correlations between e.s.d.'s in cell parameters are only
used when they are defined by crystal symmetry. An approximate (isotropic)
treatment of cell e.s.d.'s is used for estimating e.s.d.'s involving l.s.
planes.
;
loop_
    _geom_bond_atom_site_label_1
    _geom_bond_atom_site_label_2
    _geom_bond_site_symmetry_2
    _geom_bond_distance
    _geom_bond_publ_flag
    O1 C7 . 1.3136(14) ?
    O1 H1 . 0.963(19) ?
    O2 C7 . 1.2108(14) ?
    O3 C4 . 1.3638(13) ?
    O3 C8 . 1.4297(13) ?
    O4 C17 . 1.3157(14) ?
    O4 H4 . 1.01(2) ?
    O5 C17 . 1.2110(14) ?
    O6 C14 . 1.3628(13) ?
    O6 C18 . 1.4355(13) ?
    N1 C25 . 1.3264(15) ?
    N1 C21 . 1.3294(15) ?
    N2 C30 . 1.3277(15) ?
    N2 C26 . 1.3352(16) ?
    C1 C6 . 1.3828(15) ?
    C1 C2 . 1.3935(15) ?
    C1 C7 . 1.4815(15) ?
    C2 C3 . 1.3778(15) ?
    C2 H2 . 0.9300 ?
    C3 C4 . 1.3881(15) ?
    C3 H3 . 0.9300 ?
    C4 C5 . 1.3897(16) ?
    C5 C6 . 1.3810(15) ?
    C5 H5 . 0.9300 ?
    C6 H6 . 0.9300 ?
    C8 C9 . 1.5002(16) ?
    C8 H8A . 0.9700 ?
    C8 H8B . 0.9700 ?
    C9 C10 . 1.5211(16) ?
    C9 H9A . 0.9700 ?
    C9 H9B . 0.9700 ?
    C10 H10A . 0.9600 ?
    C10 H10B . 0.9600 ?
    C10 H10C . 0.9600 ?
    C11 C16 . 1.3842(15) ?
    C11 C12 . 1.3903(16) ?
    C11 C17 . 1.4846(16) ?
    C12 C13 . 1.3761(16) ?
    C12 H12 . 0.9300 ?
    C13 C14 . 1.3891(15) ?
    C13 H13 . 0.9300 ?
    C14 C15 . 1.3885(16) ?
    C15 C16 . 1.3821(16) ?
    C15 H15 . 0.9300 ?
    C16 H16 . 0.9300 ?
    C18 C19 . 1.4969(16) ?
    C18 H18A . 0.9700 ?
    C18 H18B . 0.9700 ?
    C19 C20 . 1.5245(16) ?
    C19 H19A . 0.9700 ?
    C19 H19B . 0.9700 ?
    C20 H20A . 0.9600 ?
    C20 H20B . 0.9600 ?
    C20 H20C . 0.9600 ?
    C21 C22 . 1.3754(16) ?
    C21 H21 . 0.9300 ?
    C22 C23 . 1.3841(15) ?
    C22 H22 . 0.9300 ?
    C23 C24 . 1.3770(16) ?
    C23 C31 . 1.5079(15) ?
    C24 C25 . 1.3840(16) ?
    C24 H24 . 0.9300 ?
    C25 H25 . 0.9300 ?
    C26 C27 . 1.3766(17) ?
    C26 H26 . 0.9300 ?
    C27 C28 . 1.3841(15) ?
    C27 H27 . 0.9300 ?
    C28 C29 . 1.3812(16) ?
    C28 C32 . 1.5084(15) ?
    C29 C30 . 1.3846(16) ?
    C29 H29 . 0.9300 ?
    C30 H30 . 0.9300 ?
    C31 C32 . 1.5113(16) ?
    C31 H31A . 0.9700 ?
    C31 H31B . 0.9700 ?
    C32 H32A . 0.9700 ?
    C32 H32B . 0.9700 ?
loop_
    _geom_angle_atom_site_label_1
    _geom_angle_atom_site_label_2
    _geom_angle_atom_site_label_3
    _geom_angle_site_symmetry_1
    _geom_angle_site_symmetry_3
    _geom_angle
    _geom_angle_publ_flag
    C7 O1 H1 . . 109.0(11) ?
    C4 O3 C8 . . 117.37(9) ?
    C17 O4 H4 . . 111.7(11) ?
    C14 O6 C18 . . 116.48(9) ?
    C25 N1 C21 . . 117.15(10) ?
    C30 N2 C26 . . 117.12(10) ?
    C6 C1 C2 . . 118.76(10) ?
    C6 C1 C7 . . 119.13(10) ?
    C2 C1 C7 . . 122.11(10) ?
    C3 C2 C1 . . 120.48(10) ?
    C3 C2 H2 . . 119.8 ?
    C1 C2 H2 . . 119.8 ?
    C2 C3 C4 . . 120.17(10) ?
    C2 C3 H3 . . 119.9 ?
    C4 C3 H3 . . 119.9 ?
    O3 C4 C3 . . 116.02(10) ?
    O3 C4 C5 . . 124.12(10) ?
    C3 C4 C5 . . 119.85(10) ?
    C6 C5 C4 . . 119.36(10) ?
    C6 C5 H5 . . 120.3 ?
    C4 C5 H5 . . 120.3 ?
    C5 C6 C1 . . 121.37(10) ?
    C5 C6 H6 . . 119.3 ?
    C1 C6 H6 . . 119.3 ?
    O2 C7 O1 . . 122.92(10) ?
    O2 C7 C1 . . 122.94(10) ?
    O1 C7 C1 . . 114.14(10) ?
    O3 C8 C9 . . 109.94(10) ?
    O3 C8 H8A . . 109.7 ?
    C9 C8 H8A . . 109.7 ?
    O3 C8 H8B . . 109.7 ?
    C9 C8 H8B . . 109.7 ?
    H8A C8 H8B . . 108.2 ?
    C8 C9 C10 . . 109.84(10) ?
    C8 C9 H9A . . 109.7 ?
    C10 C9 H9A . . 109.7 ?
    C8 C9 H9B . . 109.7 ?
    C10 C9 H9B . . 109.7 ?
    H9A C9 H9B . . 108.2 ?
    C9 C10 H10A . . 109.5 ?
    C9 C10 H10B . . 109.5 ?
    H10A C10 H10B . . 109.5 ?
    C9 C10 H10C . . 109.5 ?
    H10A C10 H10C . . 109.5 ?
    H10B C10 H10C . . 109.5 ?
    C16 C11 C12 . . 118.39(10) ?
    C16 C11 C17 . . 118.83(10) ?
    C12 C11 C17 . . 122.78(10) ?
    C13 C12 C11 . . 120.97(10) ?
    C13 C12 H12 . . 119.5 ?
    C11 C12 H12 . . 119.5 ?
    C12 C13 C14 . . 120.07(10) ?
    C12 C13 H13 . . 120.0 ?
    C14 C13 H13 . . 120.0 ?
    O6 C14 C15 . . 124.08(10) ?
    O6 C14 C13 . . 116.27(10) ?
    C15 C14 C13 . . 119.64(10) ?
    C16 C15 C14 . . 119.53(10) ?
    C16 C15 H15 . . 120.2 ?
    C14 C15 H15 . . 120.2 ?
    C15 C16 C11 . . 121.38(11) ?
    C15 C16 H16 . . 119.3 ?
    C11 C16 H16 . . 119.3 ?
    O5 C17 O4 . . 122.94(10) ?
    O5 C17 C11 . . 122.69(10) ?
    O4 C17 C11 . . 114.38(10) ?
    O6 C18 C19 . . 110.74(10) ?
    O6 C18 H18A . . 109.5 ?
    C19 C18 H18A . . 109.5 ?
    O6 C18 H18B . . 109.5 ?
    C19 C18 H18B . . 109.5 ?
    H18A C18 H18B . . 108.1 ?
    C18 C19 C20 . . 109.14(10) ?
    C18 C19 H19A . . 109.9 ?
    C20 C19 H19A . . 109.9 ?
    C18 C19 H19B . . 109.9 ?
    C20 C19 H19B . . 109.9 ?
    H19A C19 H19B . . 108.3 ?
    C19 C20 H20A . . 109.5 ?
    C19 C20 H20B . . 109.5 ?
    H20A C20 H20B . . 109.5 ?
    C19 C20 H20C . . 109.5 ?
    H20A C20 H20C . . 109.5 ?
    H20B C20 H20C . . 109.5 ?
    N1 C21 C22 . . 122.90(10) ?
    N1 C21 H21 . . 118.6 ?
    C22 C21 H21 . . 118.6 ?
    C21 C22 C23 . . 120.34(11) ?
    C21 C22 H22 . . 119.8 ?
    C23 C22 H22 . . 119.8 ?
    C24 C23 C22 . . 116.51(10) ?
    C24 C23 C31 . . 123.83(10) ?
    C22 C23 C31 . . 119.66(10) ?
    C23 C24 C25 . . 119.76(11) ?
    C23 C24 H24 . . 120.1 ?
    C25 C24 H24 . . 120.1 ?
    N1 C25 C24 . . 123.33(11) ?
    N1 C25 H25 . . 118.3 ?
    C24 C25 H25 . . 118.3 ?
    N2 C26 C27 . . 123.04(11) ?
    N2 C26 H26 . . 118.5 ?
    C27 C26 H26 . . 118.5 ?
    C26 C27 C28 . . 120.05(11) ?
    C26 C27 H27 . . 120.0 ?
    C28 C27 H27 . . 120.0 ?
    C29 C28 C27 . . 116.80(10) ?
    C29 C28 C32 . . 123.87(10) ?
    C27 C28 C32 . . 119.32(10) ?
    C28 C29 C30 . . 119.67(10) ?
    C28 C29 H29 . . 120.2 ?
    C30 C29 H29 . . 120.2 ?
    N2 C30 C29 . . 123.30(11) ?
    N2 C30 H30 . . 118.3 ?
    C29 C30 H30 . . 118.3 ?
    C23 C31 C32 . . 115.61(10) ?
    C23 C31 H31A . . 108.4 ?
    C32 C31 H31A . . 108.4 ?
    C23 C31 H31B . . 108.4 ?
    C32 C31 H31B . . 108.4 ?
    H31A C31 H31B . . 107.4 ?
    C28 C32 C31 . . 115.92(10) ?
    C28 C32 H32A . . 108.3 ?
    C31 C32 H32A . . 108.3 ?
    C28 C32 H32B . . 108.3 ?
    C31 C32 H32B . . 108.3 ?
    H32A C32 H32B . . 107.4 ?
loop_
    _geom_torsion_atom_site_label_1
    _geom_torsion_atom_site_label_2
    _geom_torsion_atom_site_label_3
    _geom_torsion_atom_site_label_4
    _geom_torsion_site_symmetry_1
    _geom_torsion_site_symmetry_2
    _geom_torsion_site_symmetry_3
    _geom_torsion_site_symmetry_4
    _geom_torsion
    _geom_torsion_publ_flag
    C6 C1 C2 C3 . . . . -0.05(16) ?
    C7 C1 C2 C3 . . . . -179.81(10) ?
    C1 C2 C3 C4 . . . . -0.79(17) ?
    C8 O3 C4 C3 . . . . -179.71(10) ?
    C8 O3 C4 C5 . . . . -0.69(16) ?
    C2 C3 C4 O3 . . . . -179.73(10) ?
    C2 C3 C4 C5 . . . . 1.21(17) ?
    O3 C4 C5 C6 . . . . -179.77(10) ?
    C3 C4 C5 C6 . . . . -0.78(17) ?
    C4 C5 C6 C1 . . . . -0.06(17) ?
    C2 C1 C6 C5 . . . . 0.48(17) ?
    C7 C1 C6 C5 . . . . -179.76(10) ?
    C6 C1 C7 O2 . . . . -8.98(17) ?
    C2 C1 C7 O2 . . . . 170.78(11) ?
    C6 C1 C7 O1 . . . . 171.02(10) ?
    C2 C1 C7 O1 . . . . -9.22(15) ?
    C4 O3 C8 C9 . . . . 179.75(10) ?
    O3 C8 C9 C10 . . . . -176.05(10) ?
    C16 C11 C12 C13 . . . . 0.19(17) ?
    C17 C11 C12 C13 . . . . 179.68(10) ?
    C11 C12 C13 C14 . . . . 0.47(17) ?
    C18 O6 C14 C15 . . . . 5.71(16) ?
    C18 O6 C14 C13 . . . . -175.08(10) ?
    C12 C13 C14 O6 . . . . -179.62(10) ?
    C12 C13 C14 C15 . . . . -0.37(17) ?
    O6 C14 C15 C16 . . . . 178.80(10) ?
    C13 C14 C15 C16 . . . . -0.39(17) ?
    C14 C15 C16 C11 . . . . 1.07(18) ?
    C12 C11 C16 C15 . . . . -0.96(17) ?
    C17 C11 C16 C15 . . . . 179.52(10) ?
    C16 C11 C17 O5 . . . . -4.84(17) ?
    C12 C11 C17 O5 . . . . 175.67(11) ?
    C16 C11 C17 O4 . . . . 175.24(9) ?
    C12 C11 C17 O4 . . . . -4.25(16) ?
    C14 O6 C18 C19 . . . . -178.58(9) ?
    O6 C18 C19 C20 . . . . 179.25(10) ?
    C25 N1 C21 C22 . . . . 0.98(18) ?
    N1 C21 C22 C23 . . . . -0.30(19) ?
    C21 C22 C23 C24 . . . . -0.73(18) ?
    C21 C22 C23 C31 . . . . 179.59(10) ?
    C22 C23 C24 C25 . . . . 1.05(18) ?
    C31 C23 C24 C25 . . . . -179.28(11) ?
    C21 N1 C25 C24 . . . . -0.6(2) ?
    C23 C24 C25 N1 . . . . -0.4(2) ?
    C30 N2 C26 C27 . . . . -0.28(18) ?
    N2 C26 C27 C28 . . . . -0.30(19) ?
    C26 C27 C28 C29 . . . . 1.34(17) ?
    C26 C27 C28 C32 . . . . -177.13(10) ?
    C27 C28 C29 C30 . . . . -1.82(17) ?
    C32 C28 C29 C30 . . . . 176.57(10) ?
    C26 N2 C30 C29 . . . . -0.25(17) ?
    C28 C29 C30 N2 . . . . 1.35(18) ?
    C24 C23 C31 C32 . . . . 3.71(17) ?
    C22 C23 C31 C32 . . . . -176.64(10) ?
    C29 C28 C32 C31 . . . . 11.42(17) ?
    C27 C28 C32 C31 . . . . -170.22(10) ?
    C23 C31 C32 C28 . . . . -179.72(9) ?
loop_
    _geom_hbond_atom_site_label_D
    _geom_hbond_atom_site_label_H
    _geom_hbond_atom_site_label_A
    _geom_hbond_site_symmetry_A
    _geom_hbond_distance_DH
    _geom_hbond_distance_HA
    _geom_hbond_distance_DA
    _geom_hbond_angle_DHA
    _geom_hbond_publ_flag
    O1 H1 N1 . 0.966(18) 1.657(19) 2.6207(17) 175.4(16) y
    O4 H4 N2 . 1.010(19) 1.610(19) 2.6198(17) 179(2) y
    C6 H6 O2 2_356 0.93 2.55 3.376(2) 149 y
    C27 H27 O5 2_666 0.93 2.52 3.389(2) 156 y
_shelx_hkl_file
;
   0   0   2  134.95    2.24
   0   0  -2  136.69    2.38
   0   0   3  317.94    5.94
   0   0  -3  300.20    5.45
   0   0   4  146.26    2.61
   0   0  -4  145.50    2.79
   0   0   5   30.93    0.89
   0   0  -5   31.56    0.69
   0   0   6   16.85    0.52
   0   0  -6   17.05    0.75
   0   0   7   30.96    0.78
   0   0  -7   30.06    0.75
   0   0   8  225.86    4.85
   0   0  -8  219.24    4.75
   0   0   9    1.15    0.40
   0   0  -9    1.20    0.63
   0   0  10   44.77    1.66
   0   0 -10   45.07    1.21
   0   0  11    0.81    0.43
   0   0 -11    0.48    0.71
   0   0  12    1.15    0.84
   0   0 -12    0.97    0.45
   0   0  13    7.73    1.17
   0   0 -13    6.58    1.10
   0   0  14    5.10    0.72
   0   0 -14    6.04    1.17
   0   0  15   -0.59    1.01
   0   0 -15   -0.00    0.52
   0   1 -15    1.80    0.66
   0  -1  15    1.26    0.67
   0   1 -14   10.02    1.30
   0  -1  14    7.85    0.81
   0   1 -13    5.99    0.65
   0  -1  13    6.52    1.17
   0   1 -12    0.16    0.69
   0  -1  12   -0.05    0.73
   0   1 -11   -0.07    0.34
   0  -1  11    0.05    0.36
   0   1 -10    4.01    0.82
   0  -1  10    4.45    0.87
   0   1  -9    8.03    0.52
   0  -1   9    9.04    0.89
   0   1  -8    8.52    0.49
   0  -1   8    7.93    0.49
   0   1  -7  103.43    2.37
   0  -1   7  101.65    2.03
   0   1  -6    1.21    0.27
   0  -1   6    1.26    0.26
   0   1  -5   86.61    1.63
   0  -1   5   84.94    1.61
   0   1  -4  848.65   17.13
   0  -1   4  851.35   17.19
   0   1  -3  365.34    6.96
   0  -1   3  361.26    6.92
   0   1  -2  112.19    1.92
   0  -1   2  110.72    1.89
   0   1   2   81.40    1.43
   0  -1  -2   80.49    1.32
   0   1   3   26.18    0.56
   0  -1  -3   26.70    0.74
   0   1   4   13.55    0.39
   0  -1  -4   13.23    0.55
   0   1   5   22.08    0.73
   0  -1  -5   21.51    0.70
   0   1   6  986.14   20.95
   0  -1  -6  957.16   19.92
   0   1   7  137.22    2.63
   0  -1  -7  136.30    2.60
   0   1   8    1.50    0.33
   0  -1  -8    1.29    0.55
   0   1   9   63.01    1.82
   0  -1  -9   58.93    1.71
   0   1  10    0.47    0.38
   0  -1 -10    0.47    0.35
   0   1  11    0.85    0.74
   0  -1 -11    0.72    0.39
   0   1  12    2.00    0.51
   0  -1 -12    1.04    0.79
   0   1  13    3.46    1.04
   0  -1 -13    3.49    0.97
   0   1  14   14.86    0.93
   0  -1 -14   15.10    0.90
   0   1  15    2.54    1.26
   0  -1 -15    3.19    1.17
   0   1  16    5.58    0.87
   0  -1 -16    4.48    1.34
   0   2 -14    0.08    0.53
   0  -2  14    0.23    0.29
   0  -2  14    0.55    0.97
   0   2 -13    2.69    0.90
   0  -2  13   -0.13    0.28
   0  -2  13    1.88    0.90
   0   2 -12    0.33    0.46
   0  -2  12    0.48    0.48
   0   2 -11   -0.22    0.70
   0  -2  11   -0.21    0.40
   0   2 -10    3.34    0.47
   0  -2  10    2.95    0.48
   0   2  -9   23.69    0.81
   0  -2   9   23.40    1.18
   0   2  -8   49.36    1.57
   0  -2   8   49.08    1.54
   0   2  -7    0.73    0.53
   0  -2   7    0.70    0.54
   0   2  -6  122.93    2.66
   0  -2   6  122.19    2.64
   0   2  -5   10.74    0.61
   0  -2   5   10.26    0.39
   0   2  -4    6.95    0.31
   0  -2   4    6.39    0.48
   0   2  -3   16.44    0.44
   0  -2   3   15.99    0.41
   0  -2   3   16.60    0.61
   0  -2   2   20.61    0.46
   0  -2   2   19.39    0.47
   0   2  -1  113.90    1.88
   0  -2   1  112.80    1.86
   0   2   0  292.23    5.10
   0  -2   0  296.52    5.29
   0   2   1  288.90    5.13
   0  -2  -1  288.70    5.04
   0   2   2 9922.96  278.67
   0  -2  -2 9692.84  272.15
   0   2   3   26.74    0.59
   0  -2  -3   26.60    0.78
   0   2   4   45.54    1.07
   0  -2  -4   43.51    0.84
   0   2   5    4.33    0.44
   0  -2  -5    3.75    0.25
   0   2   6    1.38    0.44
   0  -2  -6    1.03    0.23
   0   2   7    3.10    0.54
   0  -2  -7    2.25    0.50
   0   2   8    4.40    0.37
   0  -2  -8    4.66    0.60
   0   2   9    0.57    0.59
   0  -2  -9    0.75    0.55
   0   2  10    0.67    0.65
   0  -2 -10    0.68    0.62
   0   2  11    3.18    0.83
   0  -2 -11    2.42    0.76
   0   2  12   13.04    0.74
   0  -2 -12   12.96    0.68
   0   2  13   12.69    1.30
   0  -2 -13   13.00    0.77
   0   2  14    1.26    0.61
   0  -2 -14    1.51    0.95
   0   2  15   24.38    1.85
   0  -2 -15   25.32    1.73
   0   2  16    9.16    0.96
   0  -2 -16   10.01    1.44
   0  -3  14    4.88    0.68
   0  -3  14    4.73    0.78
   0  -3  13    2.13    0.62
   0  -3  13    2.34    0.55
   0  -3  12    0.18    0.40
   0  -3  12    0.14    0.45
   0   3 -11    5.54    0.59
   0  -3  11    4.86    0.99
   0  -3  11    5.93    0.56
   0   3 -10   10.40    0.64
   0  -3  10    9.69    1.00
   0  -3  10   12.31    0.62
   0   3  -9    0.41    0.62
   0  -3   9   -0.01    0.61
   0  -3   9    0.10    0.33
   0   3  -8    5.76    0.79
   0  -3   8    4.61    0.78
   0  -3   8    5.38    0.28
   0   3  -7    0.07    0.49
   0  -3   7    0.17    0.49
   0  -3   7    0.02    0.26
   0   3  -6    2.12    0.54
   0  -3   6    2.58    0.31
   0  -3   6    1.88    0.30
   0   3  -5   11.93    0.43
   0  -3   5   10.22    0.39
   0  -3   5   10.73    0.63
   0  -3   4   12.84    0.37
   0  -3   4   12.39    0.41
   0  -3   3  109.35    1.89
   0  -3   3  102.78    2.06
   0   3  -2   97.77    1.67
   0  -3   2   93.27    1.67
   0  -3   2  100.84    1.71
   0   3  -1    2.93    0.21
   0  -3   1    3.31    0.22
   0  -3   1    3.68    0.27
   0   3   0  172.92    3.04
   0  -3   0  174.92    3.30
   0   3   1   19.85    0.66
   0  -3  -1   19.79    0.68
   0   3   2   39.44    1.01
   0  -3  -2   37.58    0.96
   0   3   3    1.82    0.22
   0  -3  -3    1.45    0.38
   0   3   4   31.94    0.85
   0  -3  -4   31.92    0.66
   0   3   5   36.23    0.76
   0  -3  -5   34.22    0.71
   0   3   6   21.30    0.76
   0  -3  -6   20.60    0.53
   0   3   7  418.77    8.20
   0  -3  -7  411.90    8.01
   0   3   8  110.46    2.51
   0  -3  -8  110.58    2.43
   0   3   9    8.03    0.77
   0  -3  -9    7.82    0.70
   0   3  10    2.78    0.44
   0  -3 -10    2.80    0.40
   0   3  11   14.72    1.10
   0  -3 -11   13.43    0.64
   0   3  12   23.34    1.39
   0  -3 -12   22.85    1.28
   0   3  13    2.32    1.02
   0  -3 -13    1.74    0.92
   0   3  14    1.21    0.59
   0  -3 -14    0.92    0.94
   0   3  15    4.87    1.30
   0  -3 -15    5.64    1.22
   0   3  16    9.54    1.55
   0  -3 -16    8.48    0.86
   0  -4  13    0.61    0.87
   0  -4  13   -0.07    0.40
   0  -4  12    2.62    0.97
   0  -4  12    1.86    0.49
   0  -4  11    1.55    0.43
   0  -4  11    1.36    0.85
   0  -4  10   -0.08    0.30
   0  -4  10    0.26    0.60
   0  -4   9    0.61    0.68
   0  -4   9    0.68    0.35
   0  -4   8    0.31    0.59
   0  -4   8    0.07    0.30
   0  -4   7    3.22    0.65
   0  -4   7    2.27    0.34
   0  -4   6    1.34    0.31
   0  -4   6    1.03    0.27
   0  -4   5    7.37    0.33
   0  -4   5    6.63    0.60
   0  -4   4   19.67    0.74
   0  -4   4   19.90    0.48
   0  -4   3   29.12    0.82
   0  -4   3   30.71    0.61
   0   4  -2    7.04    0.26
   0  -4   2    6.11    0.26
   0  -4   2    7.20    0.26
   0  -4   2    7.15    0.34
   0   4  -1    7.35    0.27
   0  -4   1    8.14    0.50
   0   4   0    0.32    0.12
   0   4   0    0.21    0.32
   0  -4   0    0.20    0.19
   0   4   1    8.02    0.30
   0  -4  -1    8.80    0.49
   0   4   2   10.60    0.34
   0  -4  -2   10.75    0.52
   0   4   3   64.91    1.38
   0  -4  -3   65.65    1.20
   0   4   4  890.90   18.36
   0  -4  -4  881.45   18.15
   0   4   5  114.81    2.11
   0  -4  -5  114.42    2.09
   0   4   6   57.38    1.15
   0  -4  -6   57.64    1.35
   0   4   7   37.42    1.12
   0  -4  -7   36.98    1.09
   0   4   8   17.07    0.57
   0  -4  -8   17.82    0.80
   0   4   9    9.95    0.83
   0  -4  -9   11.24    0.48
   0   4  10    2.63    0.42
   0  -4 -10    2.17    0.37
   0   4  11    4.72    0.54
   0  -4 -11    5.69    0.81
   0   4  12   53.77    1.50
   0  -4 -12   54.87    1.90
   0   4  13   34.19    1.22
   0  -4 -13   34.80    1.63
   0   4  14   13.67    0.89
   0  -4 -14   15.56    1.29
   0   4  15    7.69    1.32
   0  -4 -15    6.69    0.73
   0   4  16    0.15    0.58
   0  -4 -16    0.04    0.53
   0  -5  13    0.19    0.55
   0  -5  12    0.24    0.37
   0  -5  12    0.11    0.49
   0  -5  11    0.17    0.43
   0  -5  11    0.18    0.33
   0  -5  10    0.22    0.41
   0  -5  10    0.25    0.33
   0  -5   9    5.37    0.45
   0  -5   9    6.30    0.55
   0  -5   8   -0.05    0.24
   0  -5   8    0.11    0.31
   0  -5   7    7.66    0.41
   0  -5   7    7.03    0.82
   0  -5   6    0.55    0.24
   0  -5   6    0.25    0.53
   0  -5   5    1.63    0.22
   0  -5   5    2.53    0.52
   0  -5   4    1.46    0.25
   0  -5   4    1.62    0.20
   0  -5   3    8.42    0.30
   0  -5   3    8.81    0.34
   0   5  -2   51.26    0.96
   0  -5   2   51.00    1.30
   0   5  -1   55.49    1.02
   0  -5   1   58.40    1.15
   0   5   0   21.15    0.42
   0   5   0   21.25    0.50
   0  -5   0   21.79    0.72
   0   5   1    0.23    0.31
   0  -5  -1    0.19    0.18
   0   5   2   57.09    1.07
   0  -5  -2   57.56    1.26
   0   5   3   45.74    1.08
   0  -5  -3   47.70    1.10
   0   5   4    1.83    0.40
   0  -5  -4    1.56    0.38
   0   5   5   10.12    0.58
   0  -5  -5   10.82    0.37
   0   5   6   33.42    0.77
   0  -5  -6   33.44    0.75
   0   5   7    0.30    0.45
   0  -5  -7    0.44    0.41
   0   5   8    0.04    0.43
   0  -5  -8   -0.01    0.39
   0   5   9   21.06    1.03
   0  -5  -9   20.07    0.64
   0   5  10    1.27    0.40
   0  -5 -10    1.36    0.61
   0   5  11   33.00    1.44
   0  -5 -11   31.15    0.92
   0   5  12    2.41    0.89
   0  -5 -12    2.25    0.46
   0   5  13   18.10    1.39
   0  -5 -13   17.92    0.84
   0   5  14   17.70    1.48
   0  -5 -14   16.86    0.86
   0   5  15   -0.39    0.99
   0  -5 -15    0.56    0.50
   0   5  16   -0.21    0.55
   0  -5 -16    0.06    0.49
   0  -6  12   -0.09    0.85
   0  -6  11    0.79    0.86
   0  -6  11    0.62    0.33
   0  -6  10    0.09    0.27
   0  -6  10    0.23    0.73
   0  -6   9    7.96    0.97
   0  -6   9    6.12    0.41
   0  -6   8    0.08    0.23
   0  -6   8    0.09    0.60
   0  -6   7    3.28    0.42
   0  -6   7    2.89    0.30
   0  -6   6   21.33    1.05
   0  -6   6   20.39    0.58
   0  -6   5    6.23    0.33
   0  -6   5    6.80    0.43
   0  -6   4   31.05    0.80
   0  -6   4   31.15    1.02
   0  -6   4   32.11    0.95
   0   6  -3   17.49    0.36
   0  -6   3   16.71    0.84
   0  -6   3   15.87    0.70
   0   6  -2   26.04    0.59
   0  -6   2   26.86    0.70
   0   6  -1   41.27    0.84
   0  -6   1   44.32    1.20
   0   6   0   25.87    0.61
   0   6   0   29.58    0.69
   0  -6   0   27.74    0.88
   0   6   1    0.12    0.18
   0  -6  -1    0.07    0.19
   0   6   2   12.20    0.55
   0  -6  -2   12.12    0.58
   0   6   3    6.10    0.49
   0  -6  -3    6.22    0.30
   0   6   4   32.16    0.93
   0  -6  -4   32.39    0.91
   0   6   5   24.48    0.84
   0  -6  -5   24.58    0.60
   0   6   6  149.68    2.88
   0  -6  -6  148.63    2.83
   0   6   7   46.45    1.33
   0  -6  -7   46.72    1.27
   0   6   8    2.25    0.36
   0  -6  -8    2.98    0.55
   0   6   9   15.87    0.64
   0  -6  -9   16.91    0.88
   0   6  10    1.60    0.41
   0  -6 -10    1.40    0.36
   0   6  11    1.34    0.77
   0  -6 -11    1.41    0.66
   0   6  12   11.98    1.10
   0  -6 -12   10.96    0.96
   0   6  13    4.67    0.63
   0  -6 -13    4.98    0.56
   0   6  14   21.75    1.02
   0  -6 -14   22.53    0.95
   0   6  15   15.36    0.94
   0  -6 -15   15.07    0.85
   0   6  16    4.91    0.76
   0  -6 -16    5.77    0.69
   0  -7  11    3.79    1.10
   0  -7  10    1.44    0.90
   0  -7   9   11.31    0.69
   0  -7   9    7.63    0.45
   0  -7   8   14.38    0.70
   0  -7   8   11.42    0.48
   0  -7   7    0.49    0.36
   0  -7   7   -0.13    0.49
   0  -7   7    0.52    0.23
   0  -7   6   14.29    0.79
   0  -7   6   11.99    0.45
   0  -7   6   13.63    0.94
   0  -7   5   15.33    0.49
   0  -7   5   14.59    1.11
   0  -7   5   15.30    0.61
   0  -7   4    0.04    0.24
   0  -7   4    0.14    0.56
   0   7  -3    0.13    0.18
   0  -7   3   -0.02    0.29
   0  -7   3    0.27    0.41
   0   7  -2   17.94    0.49
   0  -7   2   18.27    0.90
   0   7  -1   72.72    1.30
   0  -7   1   76.95    1.87
   0   7   0    9.66    0.39
   0  -7   0    9.98    0.42
   0   7   1   23.76    0.81
   0  -7  -1   25.11    0.65
   0   7   2    0.20    0.20
   0  -7  -2    0.15    0.38
   0   7   3  108.41    2.30
   0  -7  -3  109.54    2.32
   0   7   4    0.60    0.40
   0  -7  -4    0.64    0.39
   0   7   5    0.06    0.38
   0  -7  -5    0.05    0.36
   0   7   6    7.11    0.39
   0  -7  -6    7.61    0.58
   0   7   7    0.44    0.30
   0  -7  -7    0.53    0.46
   0   7   8    0.18    0.53
   0  -7  -8    0.11    0.26
   0   7   9   16.79    0.66
   0  -7  -9   16.73    0.61
   0   7  10   21.96    0.82
   0  -7 -10   23.07    1.09
   0   7  11   14.32    1.06
   0  -7 -11   13.17    0.61
   0   7  12    2.42    0.51
   0  -7 -12    2.32    0.75
   0   7  13    7.75    1.16
   0  -7 -13    9.43    0.98
   0   7  14    4.54    1.12
   0  -7 -14    5.18    0.58
   0   7  15    0.37    0.90
   0  -7 -15    0.22    0.46
   0   7  16    1.57    1.09
   0  -7 -16    1.29    0.56
   0  -8  11    2.52    0.91
   0  -8  11    3.84    0.66
   0  -8  10    0.04    0.60
   0  -8  10    0.04    0.44
   0  -8   9    0.56    0.46
   0  -8   9    0.20    0.61
   0  -8   8    2.09    0.28
   0  -8   8    3.32    1.18
   0  -8   8    3.25    0.51
   0  -8   7    0.25    0.80
   0  -8   7    0.19    0.65
   0  -8   6    0.19    0.68
   0  -8   6    0.04    0.32
   0  -8   5    1.12    0.62
   0  -8   5    1.56    0.44
   0  -8   4   20.82    0.80
   0  -8   4   21.83    0.70
   0   8  -3    1.29    0.24
   0  -8   3    1.22    0.53
   0  -8   3    1.20    0.40
   0   8  -2   11.89    0.42
   0  -8   2   12.53    0.86
   0   8  -1   14.88    0.48
   0  -8   1   16.01    0.87
   0   8   0    9.12    0.42
   0  -8   0    9.20    0.73
   0   8   1    0.25    0.40
   0   8   1    0.11    0.28
   0  -8  -1    0.05    0.44
   0   8   2    1.26    0.46
   0  -8  -2    1.08    0.28
   0   8   3    1.71    0.47
   0  -8  -3    1.98    0.29
   0   8   4   -0.09    0.39
   0  -8  -4   -0.01    0.40
   0   8   5    2.44    0.31
   0  -8  -5    2.42    0.31
   0   8   6   28.05    1.07
   0  -8  -6   28.07    0.75
   0   8   7   41.76    1.38
   0  -8  -7   41.26    1.31
   0   8   8   80.59    2.21
   0  -8  -8   79.70    2.11
   0   8   9    3.25    0.79
   0  -8  -9    3.25    0.69
   0   8  10    0.28    0.57
   0  -8 -10   -0.05    0.28
   0   8  11    1.16    0.76
   0  -8 -11    1.15    0.38
   0   8  12    0.27    0.41
   0  -8 -12   -0.13    0.61
   0   8  13    0.61    0.81
   0  -8 -13    0.15    0.68
   0   8  14    1.27    0.55
   0  -8 -14    1.41    0.46
   0   8  15    2.99    0.61
   0  -8 -15    2.01    0.54
   0   8  16    0.60    0.59
   0  -8 -16    0.44    0.52
   0  -9  10   -0.12    0.48
   0  -9  10   -0.21    1.05
   0  -9   9    9.89    0.74
   0  -9   9    8.81    1.41
   0  -9   8   10.91    1.14
   0  -9   8    9.67    1.36
   0  -9   7   21.10    1.27
   0  -9   7   17.74    0.97
   0  -9   6   25.75    1.54
   0  -9   6   27.26    0.95
   0  -9   5    1.45    0.82
   0  -9   5    1.56    0.65
   0  -9   4    8.11    0.97
   0  -9   4    7.78    0.47
   0   9  -3    2.46    0.26
   0  -9   3    1.90    0.74
   0  -9   3    2.25    0.61
   0   9  -2    8.14    0.38
   0  -9   2    8.15    0.87
   0   9  -1    1.61    0.28
   0  -9   1    1.34    0.67
   0   9   0   11.52    0.49
   0  -9   0   12.53    0.87
   0   9   1   10.57    0.52
   0   9   1   11.96    0.84
   0  -9  -1   11.26    0.83
   0   9   2    1.13    0.30
   0  -9  -2    1.14    0.32
   0   9   3    1.56    0.53
   0  -9  -3    2.05    0.33
   0   9   4   45.50    1.37
   0  -9  -4   45.21    1.39
   0   9   5   26.55    0.78
   0  -9  -5   26.39    1.07
   0   9   6   44.72    1.13
   0  -9  -6   46.29    1.13
   0   9   7   12.73    0.95
   0  -9  -7   12.07    0.55
   0   9   8    0.30    0.39
   0  -9  -8    0.36    0.58
   0   9   9    1.79    0.78
   0  -9  -9    2.75    0.69
   0   9  10    1.14    0.72
   0  -9 -10    0.74    0.36
   0   9  11    3.07    0.85
   0  -9 -11    2.65    0.73
   0   9  12   14.91    1.21
   0  -9 -12   14.50    0.69
   0   9  13    5.69    0.63
   0  -9 -13    7.14    0.91
   0   9  14    0.87    0.89
   0  -9 -14    0.61    0.44
   0   9  15    2.50    1.07
   0  -9 -15    2.15    0.53
   0   9  16    0.53    0.60
   0  -9 -16    1.07    0.91
   0 -10   9    2.67    0.60
   0 -10   9    1.43    1.26
   0 -10   8    1.31    0.88
   0 -10   8    1.39    0.63
   0 -10   7    0.08    0.81
   0 -10   7   -0.08    0.64
   0 -10   6    0.01    0.35
   0 -10   6    0.10    0.46
   0 -10   5   -0.15    0.75
   0 -10   5    0.14    0.34
   0 -10   4    0.72    0.77
   0 -10   4    1.05    0.62
   0  10  -3    5.73    0.22
   0 -10   3    5.69    0.86
   0 -10   3    6.41    0.72
   0  10  -2    0.11    0.22
   0 -10   2   -0.03    0.27
   0 -10   2   -0.00    0.33
   0  10  -1   65.12    1.44
   0 -10   1   66.18    2.07
   0  10   0   94.38    2.03
   0 -10   0   94.08    2.19
   0  10   1   36.76    0.82
   0 -10  -1   37.42    1.05
   0  10   2    1.06    0.25
   0  10   2    0.71    0.33
   0 -10  -2    1.05    0.63
   0  10   3    7.94    0.81
   0 -10  -3    8.32    0.81
   0  10   4   46.04    1.51
   0 -10  -4   45.66    1.53
   0  10   5    7.97    0.52
   0 -10  -5    8.09    0.84
   0  10   6   23.62    0.83
   0 -10  -6   23.46    0.81
   0  10   7   -0.22    0.37
   0 -10  -7   -0.04    0.63
   0  10   8   67.03    1.69
   0 -10  -8   66.83    2.03
   0  10   9   60.68    2.00
   0 -10  -9   60.41    1.89
   0  10  10   13.95    1.08
   0 -10 -10   12.74    0.63
   0  10  11    4.85    0.93
   0 -10 -11    4.95    0.77
   0  10  12    6.30    1.02
   0 -10 -12    5.96    0.87
   0  10  13    0.98    0.51
   0 -10 -13    1.64    0.75
   0  10  14    0.57    0.94
   0 -10 -14    1.15    0.45
   0  10  15    0.75    0.60
   0 -10 -15    1.55    0.86
   0 -11   7    0.72    1.07
   0 -11   7    1.57    0.84
   0 -11   6    4.58    0.67
   0 -11   6    4.30    0.89
   0 -11   5    5.09    0.52
   0 -11   5    4.57    0.61
   0 -11   4    1.90    0.85
   0 -11   4    2.63    0.71
   0 -11   3    4.94    0.46
   0 -11   3    5.28    0.89
   0  11  -2    2.90    0.32
   0 -11   2    3.26    0.47
   0 -11   2    3.38    0.67
   0  11  -1    2.80    0.32
   0 -11   1    3.38    0.77
   0  11   0    1.78    0.34
   0 -11   0    1.79    0.43
   0  11   1    8.79    0.53
   0 -11  -1    8.06    0.88
   0  11   2    0.44    0.38
   0  11   2    0.29    0.57
   0 -11  -2    0.30    0.62
   0  11   3   39.79    1.10
   0 -11  -3   39.54    1.13
   0  11   4    1.38    0.41
   0 -11  -4    1.58    0.42
   0  11   5  232.81    5.08
   0 -11  -5  240.16    5.83
   0  11   6   60.13    2.11
   0 -11  -6   62.84    2.07
   0  11   7  321.04    7.07
   0 -11  -7  322.36    7.70
   0  11   8   48.84    1.40
   0 -11  -8   50.59    1.83
   0  11   9    3.86    0.91
   0 -11  -9    4.26    0.82
   0  11  10   -0.20    0.65
   0 -11 -10    0.18    0.55
   0  11  11    0.04    0.37
   0 -11 -11   -0.04    0.30
   0  11  12    0.44    0.77
   0 -11 -12    0.41    0.66
   0  11  13    0.04    0.85
   0 -11 -13    0.73    0.43
   0  11  14   -0.13    0.46
   0 -11 -14    0.12    0.69
   0  11  15   21.29    1.75
   0 -11 -15   26.11    1.53
   0 -12   6    2.42    1.11
   0 -12   6    3.07    0.91
   0 -12   5   -0.01    0.64
   0 -12   5    0.09    0.43
   0 -12   4    0.39    0.42
   0 -12   4   -0.06    0.36
   0 -12   3    0.15    0.56
   0 -12   3   -0.03    0.68
   0  12  -2    1.40    0.28
   0 -12   2    1.18    0.45
   0 -12   2    1.45    0.38
   0  12  -1    4.44    0.37
   0 -12   1    5.14    0.54
   0  12   0    4.42    0.41
   0 -12   0    4.37    0.86
   0  12   1   56.63    1.51
   0 -12  -1   58.83    2.02
   0  12   2   16.78    0.54
   0  12   2   13.73    0.71
   0 -12  -2   18.04    0.76
   0  12   3   28.87    1.12
   0  12   3   25.58    1.28
   0 -12  -3   27.48    0.94
   0  12   4   17.68    1.15
   0 -12  -4   17.69    0.75
   0  12   5    8.58    0.97
   0 -12  -5    8.90    0.59
   0  12   6   11.21    1.05
   0 -12  -6   10.37    0.65
   0  12   7    0.28    0.80
   0 -12  -7    0.54    0.43
   0  12   8    9.78    0.69
   0 -12  -8   10.87    0.65
   0  12   9    1.32    0.89
   0 -12  -9    2.13    0.46
   0  12  10    6.73    1.00
   0 -12 -10    6.66    0.90
   0  12  11    2.87    0.55
   0 -12 -11    4.67    0.81
   0  12  12    3.16    0.58
   0 -12 -12    4.11    0.82
   0  12  13    9.90    0.77
   0 -12 -13   10.48    1.03
   0  12  14    8.72    1.34
   0 -12 -14   10.47    1.11
   0 -13   5   -0.05    0.70
   0 -13   5    0.20    0.47
   0 -13   4    0.09    0.41
   0 -13   4   -0.17    0.60
   0 -13   3    0.18    0.79
   0 -13   3    0.57    0.38
   0 -13   2    0.74    0.47
   0 -13   2    1.56    0.69
   0  13  -1    2.32    0.33
   0 -13   1    2.81    0.51
   0 -13   1    2.68    0.43
   0  13   0    5.02    0.41
   0 -13   0    4.56    0.89
   0  13   1    7.58    0.35
   0 -13  -1    7.23    0.60
   0  13   2    3.02    0.49
   0 -13  -2    3.12    0.83
   0  13   3    0.56    0.28
   0  13   3    0.77    0.75
   0 -13  -3    0.78    0.69
   0  13   4   11.11    1.06
   0  13   4   12.31    0.60
   0 -13  -4   11.69    0.67
   0  13   5   33.56    1.14
   0 -13  -5   33.31    1.12
   0  13   6   22.37    0.99
   0 -13  -6   24.58    0.99
   0  13   7  227.83    6.14
   0 -13  -7  232.39    6.19
   0  13   8    3.64    0.59
   0 -13  -8    4.53    0.97
   0  13   9  110.61    3.41
   0 -13  -9  117.82    3.40
   0  13  10    2.44    0.53
   0 -13 -10    2.38    0.48
   0  13  11    0.00    0.40
   0 -13 -11    0.12    0.61
   0  13  12    0.13    0.41
   0 -13 -12   -0.16    0.36
   0  13  13    0.65    0.53
   0 -13 -13    0.53    0.77
   0 -14   3   -0.21    0.64
   0 -14   3    0.16    0.43
   0 -14   2   -0.09    0.36
   0 -14   2   -0.06    0.43
   0 -14   1    0.13    0.41
   0 -14   1    0.11    0.62
   0  14   0    0.31    0.29
   0 -14   0    0.13    0.41
   0  14   1    0.18    0.31
   0 -14  -1   -0.04    0.67
   0  14   2    0.55    0.39
   0 -14  -2    0.43    0.42
   0  14   3    2.25    0.49
   0  14   3   -0.09    0.47
   0 -14  -3    1.79    0.77
   0  14   4   -0.35    0.38
   0  14   4   -0.29    0.54
   0 -14  -4   -0.40    0.68
   0  14   5   -0.22    0.67
   0 -14  -5    0.23    0.38
   0  14   6   11.48    1.21
   0 -14  -6   11.51    0.72
   0  14   7    7.29    0.68
   0 -14  -7    8.51    1.04
   0  14   8    1.14    0.89
   0 -14  -8    1.74    0.82
   0  14   9    0.88    0.48
   0 -14  -9    0.55    0.44
   0  14  10    0.81    0.80
   0 -14 -10    0.48    0.73
   0  14  11    0.77    0.84
   0 -14 -11    1.12    0.75
   0  14  12   -0.15    0.76
   0 -14 -12    0.03    0.65
   0 -15   1    0.12    0.64
   0 -15   1   -0.03    0.72
   0 -15   0    0.72    0.48
   0  15   1    0.21    0.32
   0 -15  -1    0.37    0.72
   0  15   2    0.72    0.40
   0 -15  -2    0.49    0.75
   0  15   3    0.91    0.46
   0 -15  -3    0.66    0.44
   0  15   4    0.74    0.53
   0  15   4    0.95    0.45
   0 -15  -4    0.19    0.73
   0  15   5    0.45    0.59
   0  15   5   -0.12    0.30
   0 -15  -5    0.09    0.59
   0  15   6    1.10    0.47
   0 -15  -6    1.85    0.46
   0 -15  -7    1.52    0.80
   0  15   8    9.42    0.71
   0 -15  -8    9.95    1.06
   0  15   9    8.53    1.12
   0 -15  -9   10.25    0.67
   0  15  10    0.38    0.80
   0 -15 -10    0.52    0.73
   0  15  11    0.18    0.79
   0 -15 -11    0.20    0.40
   0  16   3    0.22    0.43
   0 -16  -3    0.39    0.73
   0  16   4    0.50    0.52
   0 -16  -4    0.69    0.45
   0  16   5    0.01    0.42
   0  16   5    0.20    0.51
   0 -16  -5   -0.12    0.66
   0  16   6   -0.05    0.70
   0  16   6    0.28    0.36
   0 -16  -6    0.09    0.40
   0  16   7    1.12    0.48
   0 -16  -7    1.12    0.79
   0  16   8    1.74    0.92
   0 -16  -8    1.89    0.86
   1 -16  -7    0.25    0.87
  -1  16   7    0.11    0.52
   1 -16  -6   39.22    1.54
  -1  16   6   39.23    2.12
   1 -16  -5    6.25    1.21
  -1  16   5    7.48    1.28
  -1  16   5    3.91    0.80
   1 -16  -4    4.08    0.67
  -1  16   4    4.14    0.65
  -1  16   4    3.62    0.72
   1 -16  -3    2.37    1.02
  -1  16   3    1.69    0.50
   1 -15 -10    6.98    0.68
  -1  15  10    8.08    1.19
   1 -15  -9    0.23    0.80
  -1  15   9    0.42    0.50
   1 -15  -8    5.73    0.64
  -1  15   8    3.59    1.11
   1 -15  -7    1.05    0.90
  -1  15   7    0.83    0.95
   1 -15  -6   -0.15    0.46
  -1  15   6    0.29    0.48
   1 -15  -5   -0.46    0.87
  -1  15   5   -0.25    0.88
   1 -15  -4    1.17    0.96
  -1  15   4    1.15    0.54
  -1  15   4    1.06    0.58
   1 -15  -3    3.56    1.07
  -1  15   3    2.11    0.66
  -1  15   3    3.23    0.33
   1 -15  -2    3.31    0.62
  -1  15   2    2.56    0.46
   1 -15  -1    0.19    0.87
   1 -15   0    9.95    1.31
   1 -15   1    0.03    0.82
   1 -14 -12    0.71    0.85
  -1  14  12    0.44    0.98
   1 -14 -11    0.06    0.73
  -1  14  11    0.08    0.48
   1 -14 -10    0.98    0.82
  -1  14  10    0.66    0.90
   1 -14  -9    0.60    0.77
  -1  14   9    0.18    0.84
   1 -14  -8    0.64    0.47
  -1  14   8    0.66    0.86
   1 -14  -7   11.64    1.25
  -1  14   7   11.35    0.79
   1 -14  -6  105.13    2.84
  -1  14   6  105.55    3.49
   1 -14  -5    5.72    0.69
  -1  14   5    4.45    0.73
   1 -14  -4  107.10    3.64
  -1  14   4  111.28    3.56
   1 -14  -3    1.16    0.58
  -1  14   3    2.00    0.54
  -1  14   3    1.55    0.98
   1 -14  -2   22.90    1.54
  -1  14   2   19.39    0.86
   1 -14  -1    1.65    0.53
  -1  14   1    1.54    0.37
   1 -14   0    2.30    0.97
  -1  14   0    1.89    0.30
   1 -14   1    0.49    0.89
   1 -14   2    0.95    0.76
   1 -14   2    0.50    0.95
   1 -14   3    0.43    0.44
   1 -14   3    0.32    0.93
   1 -13 -13    0.52    0.48
  -1  13  13    0.35    0.58
   1 -13 -12   -0.12    0.72
  -1  13  12   -0.00    0.84
   1 -13 -11   10.18    0.69
  -1  13  11    8.43    1.22
   1 -13 -10    2.09    0.85
  -1  13  10    1.78    0.95
   1 -13  -9   -0.01    0.39
  -1  13   9   -0.26    0.43
   1 -13  -8   13.06    1.17
  -1  13   8   12.53    0.80
   1 -13  -7   16.98    1.28
  -1  13   7   16.73    1.35
   1 -13  -6    5.38    0.63
  -1  13   6    5.42    0.64
   1 -13  -5   21.46    0.98
  -1  13   5   23.27    1.50
   1 -13  -4    3.92    1.05
  -1  13   4    4.68    1.06
   1 -13  -3   22.26    1.46
  -1  13   3   22.02    0.96
   1 -13  -2   -0.01    0.40
  -1  13   2    0.07    0.19
  -1  13   2   -0.18    0.41
   1 -13  -1    0.26    0.76
  -1  13   1    0.26    0.17
   1 -13   0    9.03    0.70
  -1  13   0    7.82    0.44
   1 -13   1    8.45    1.16
  -1  13  -1    6.95    0.36
   1 -13   2   24.46    1.59
   1 -13   3    0.27    0.86
   1 -13   3    0.12    0.70
   1 -13   4    1.27    0.83
   1 -13   4    0.57    0.99
   1 -13   5    0.54    0.58
   1 -13   5    0.74    0.48
   1 -12 -14    6.39    0.69
  -1  12  14    7.11    1.36
   1 -12 -13    0.01    0.73
  -1  12  13    0.10    0.88
   1 -12 -12   18.69    0.86
  -1  12  12   17.80    0.96
   1 -12 -11    5.70    0.92
  -1  12  11    3.89    0.63
   1 -12 -10    0.15    0.40
  -1  12  10    0.42    0.45
   1 -12  -9    0.74    0.69
  -1  12   9    0.06    0.43
   1 -12  -8    0.20    0.69
  -1  12   8    0.47    0.76
   1 -12  -7    0.62    0.41
  -1  12   7    0.28    0.44
   1 -12  -6    0.74    0.44
  -1  12   6    1.27    0.82
   1 -12  -5   41.01    1.28
  -1  12   5   42.53    1.76
   1 -12  -4   37.94    1.67
  -1  12   4   38.57    1.23
   1 -12  -3   11.05    1.08
  -1  12   3    9.82    0.66
   1 -12  -2   27.25    1.42
  -1  12   2   24.64    0.90
  -1  12   2   25.12    0.93
   1 -12  -1    0.28    0.41
  -1  12   1    0.21    0.29
  -1  12   1    0.08    0.44
   1 -12   0    4.14    0.90
  -1  12   0    3.61    0.33
   1 -12   1    2.45    0.48
  -1  12  -1    0.95    0.24
   1 -12   2    1.54    0.90
  -1  12  -2    1.96    0.22
   1 -12   3    2.23    0.79
   1 -12   4    0.06    0.77
   1 -12   4    0.05    0.37
   1 -12   5    0.93    0.81
   1 -12   5    0.87    0.98
   1 -12   6    1.24    0.52
   1 -12   6    1.36    0.63
   1 -11 -14    0.54    0.84
  -1  11  14    0.53    0.58
   1 -11 -13   -0.01    0.67
  -1  11  13   -0.01    0.78
   1 -11 -12    1.30    0.47
  -1  11  12    1.25    0.96
   1 -11 -11    0.26    0.64
  -1  11  11   -0.49    0.77
   1 -11 -10    0.50    0.68
  -1  11  10    0.36    0.45
   1 -11  -9    2.27    0.45
  -1  11   9    2.00    0.87
   1 -11  -8    1.75    0.74
  -1  11   8    1.65    0.80
   1 -11  -7   46.79    1.69
  -1  11   7   46.03    1.79
   1 -11  -6   40.96    1.60
  -1  11   6   40.55    1.21
   1 -11  -5   33.22    1.46
  -1  11   5   33.78    1.50
   1 -11  -4    0.65    0.72
  -1  11   4    0.63    0.70
   1 -11  -3    6.82    0.95
  -1  11   3    9.15    0.95
   1 -11  -2    1.01    0.73
  -1  11   2    1.13    0.69
   1 -11  -1   11.74    1.02
  -1  11   1   11.08    0.52
  -1  11   1   12.86    1.06
   1 -11   0    0.07    0.64
  -1  11   0    0.14    0.23
   1 -11   1   -0.05    0.35
  -1  11  -1   -0.01    0.17
   1 -11   2    3.81    0.90
  -1  11  -2    3.20    0.25
   1 -11   3    6.53    0.53
   1 -11   3    6.12    1.03
   1 -11   4    5.23    0.54
   1 -11   4    6.67    1.08
   1 -11   5    1.07    0.97
   1 -11   5    1.49    0.79
   1 -11   6    0.58    0.55
   1 -11   6    0.75    0.77
   1 -11   7    0.23    1.00
   1 -11   7    0.24    0.45
   1 -11   8    0.16    0.82
   1 -11   8   -0.30    0.60
   1 -10 -15    0.18    0.77
  -1  10  15   -0.18    0.92
   1 -10 -14    0.42    0.82
  -1  10  14    0.46    0.98
   1 -10 -13    3.24    0.56
  -1  10  13    3.59    0.65
   1 -10 -12    0.75    0.78
  -1  10  12    1.11    0.93
   1 -10 -11    3.89    0.51
  -1  10  11    4.12    1.01
   1 -10 -10    1.40    0.75
  -1  10  10    1.99    0.86
   1 -10  -9   18.10    0.74
  -1  10   9   18.28    1.23
   1 -10  -8   13.12    0.62
  -1  10   8   12.13    0.67
   1 -10  -7    0.35    0.35
  -1  10   7    0.23    0.68
   1 -10  -6    0.30    0.35
  -1  10   6    0.14    0.38
   1 -10  -5    3.02    0.75
  -1  10   5    2.42    0.46
   1 -10  -4    0.20    0.61
  -1  10   4    0.15    0.34
   1 -10  -3   10.11    0.92
  -1  10   3    9.49    0.88
   1 -10  -2    9.23    0.56
  -1  10   2    8.70    0.87
   1 -10  -1    0.13    0.36
  -1  10   1    0.26    0.16
  -1  10   1    0.15    0.58
   1 -10   0    0.56    0.40
  -1  10   0    0.59    0.26
   1 -10   1    4.78    0.86
  -1  10  -1    3.53    0.27
   1 -10   2   14.10    0.71
  -1  10  -2   14.45    0.49
   1 -10   3    7.47    0.50
   1 -10   3    7.31    0.98
   1 -10   4    0.07    0.66
   1 -10   4   -0.06    0.53
   1 -10   5    1.27    0.41
   1 -10   5    0.95    0.91
   1 -10   6    2.47    0.61
   1 -10   6    2.18    0.81
   1 -10   7    4.86    1.20
   1 -10   7    3.74    0.56
   1 -10   8   -0.20    0.55
   1 -10   8   -0.03    0.42
   1 -10   9    4.04    1.07
   1 -10   9    2.59    1.33
   1  -9 -15    1.96    1.03
  -1   9  15    3.45    0.70
   1  -9 -14    4.13    0.60
  -1   9  14    4.93    0.69
   1  -9 -13   10.96    0.72
  -1   9  13   11.80    1.36
   1  -9 -12    7.04    1.02
  -1   9  12    8.22    0.70
   1  -9 -11    7.44    0.59
  -1   9  11    7.47    0.65
   1  -9 -10    1.63    0.73
  -1   9  10    1.27    0.85
   1  -9  -9    0.03    0.59
  -1   9   9    0.20    0.66
   1  -9  -8    6.42    0.50
  -1   9   8    6.28    0.57
   1  -9  -7    3.62    0.43
  -1   9   7    3.48    0.81
   1  -9  -6    8.54    0.81
  -1   9   6    8.36    0.86
   1  -9  -5   -0.14    0.52
  -1   9   5    0.25    0.54
   1  -9  -4    3.37    0.41
  -1   9   4    3.76    0.70
   1  -9  -3    0.34    0.56
  -1   9   3    0.23    0.30
   1  -9  -2    6.74    0.48
  -1   9   2    7.38    0.75
   1  -9  -1    3.06    0.71
  -1   9   1    3.04    0.65
   1  -9   0    0.28    0.55
  -1   9   0    0.02    0.11
  -1   9   0    0.04    0.31
   1  -9   1    7.24    0.89
  -1   9  -1    7.15    0.32
   1  -9   2    2.84    0.45
  -1   9  -2    1.88    0.27
   1  -9   3    5.26    0.91
   1  -9   4    2.18    0.40
   1  -9   4    3.45    0.87
   1  -9   5    0.43    0.34
   1  -9   5    0.28    0.80
   1  -9   6    0.84    0.66
   1  -9   6    0.53    0.89
   1  -9   7    3.95    0.52
   1  -9   7    3.55    0.65
   1  -9   8   -0.19    0.98
   1  -9   8    0.67    0.44
   1  -9   9    0.06    0.97
   1  -9   9    0.20    0.77
   1  -9  10    0.98    0.68
   1  -9  10    0.82    0.96
   1  -8 -15   -0.06    0.81
  -1   8  15    0.34    0.96
   1  -8 -14    0.02    0.41
  -1   8  14    0.03    0.84
   1  -8 -13   14.92    0.78
  -1   8  13   13.54    0.88
   1  -8 -12   10.38    1.08
  -1   8  12   10.24    1.25
   1  -8 -11    1.95    0.46
  -1   8  11    1.62    0.54
   1  -8 -10   38.47    1.49
  -1   8  10   37.89    1.17
   1  -8  -9    2.60    0.42
  -1   8   9    1.70    0.84
   1  -8  -8    0.06    0.31
  -1   8   8    0.10    0.36
   1  -8  -7    3.07    0.40
  -1   8   7    3.21    0.74
   1  -8  -6   13.21    0.86
  -1   8   6   13.56    0.58
   1  -8  -5    9.47    0.49
  -1   8   5   10.68    0.79
   1  -8  -4    2.44    0.61
  -1   8   4    1.89    0.59
   1  -8  -3    1.81    0.58
  -1   8   3    1.70    0.33
   1  -8  -2    9.27    0.47
  -1   8   2    9.33    0.45
   1  -8  -1   19.83    0.96
  -1   8   1   21.49    0.93
   1  -8   0    2.12    0.37
  -1   8   0    2.10    0.34
  -1   8   0    2.23    0.26
   1  -8   1    2.12    0.39
  -1   8  -1    1.97    0.21
   1  -8   2    6.25    0.48
  -1   8  -2    5.46    0.23
   1  -8   3    6.46    0.89
   1  -8   4    2.07    0.38
   1  -8   4    2.99    0.87
   1  -8   5    2.67    0.86
   1  -8   5    2.51    0.39
   1  -8   6    0.23    0.77
   1  -8   6    0.49    0.60
   1  -8   7   -0.12    0.35
   1  -8   7   -0.12    0.45
   1  -8   8    2.39    1.03
   1  -8   8    2.35    0.48
   1  -8   9    0.97    0.83
   1  -8   9    1.07    0.59
   1  -8  10    0.46    0.61
   1  -8  10    0.71    0.86
   1  -8  11    0.54    1.13
   1  -8  11    0.37    0.53
   1  -7 -16    3.38    1.16
  -1   7  16    2.73    0.78
   1  -7 -15   -0.16    0.83
  -1   7  15   -0.09    0.55
   1  -7 -14    7.35    0.67
  -1   7  14    7.09    1.28
   1  -7 -13   15.79    0.81
  -1   7  13   15.63    1.43
   1  -7 -12   40.57    1.68
  -1   7  12   38.36    1.30
   1  -7 -11   87.72    2.10
  -1   7  11   90.78    2.75
   1  -7 -10   12.24    0.98
  -1   7  10   11.46    0.69
   1  -7  -9    4.42    0.45
  -1   7   9    4.35    0.51
   1  -7  -8    4.99    0.43
  -1   7   8    4.85    0.48
   1  -7  -7    3.04    0.38
  -1   7   7    3.03    0.70
   1  -7  -6   11.38    0.77
  -1   7   6   11.26    0.53
   1  -7  -5   31.27    0.80
  -1   7   5   31.37    0.82
   1  -7  -4   24.31    0.92
  -1   7   4   22.74    0.93
   1  -7  -3  330.29    6.83
  -1   7   3  324.82    6.72
   1  -7  -2   40.88    1.23
  -1   7   2   40.42    0.93
   1  -7  -1   15.45    0.79
  -1   7   1   15.15    0.77
   1  -7   0    5.87    0.66
  -1   7   0    5.68    0.38
   1  -7   1    1.69    0.35
  -1   7  -1    1.64    0.19
   1  -7   2    3.87    0.41
  -1   7  -2    3.60    0.25
   1  -7   3    3.56    0.77
   1  -7   4    7.06    0.54
   1  -7   4    7.66    0.45
   1  -7   5    5.60    0.44
   1  -7   5    6.14    0.58
   1  -7   6    2.89    0.51
   1  -7   6    2.36    0.69
   1  -7   7    0.49    0.37
   1  -7   7    0.47    0.80
   1  -7   8    0.14    0.58
   1  -7   8   -0.06    0.46
   1  -7   8   -0.01    0.11
   1  -7   9    0.23    0.67
   1  -7   9    0.04    0.13
   1  -7   9    0.34    0.52
   1  -7  10    1.23    0.49
   1  -7  10    0.20    0.66
   1  -7  11   -0.42    0.66
   1  -7  11   -0.15    0.49
   1  -7  12    0.44    0.79
   1  -7  12    1.35    0.57
   1  -6 -16    1.89    1.12
  -1   6  16    1.52    0.75
   1  -6 -15   10.13    1.30
  -1   6  15    9.36    0.90
   1  -6 -14    7.85    0.71
  -1   6  14    7.51    0.78
   1  -6 -13    0.61    0.47
  -1   6  13    0.75    0.55
   1  -6 -12    1.50    0.49
  -1   6  12    1.56    0.56
   1  -6 -11   30.83    1.42
  -1   6  11   29.41    1.55
   1  -6 -10   35.60    1.05
  -1   6  10   35.38    1.11
   1  -6  -9    0.42    0.57
  -1   6   9   -0.03    0.65
   1  -6  -8    1.37    0.57
  -1   6   8    0.72    0.64
   1  -6  -7   22.60    0.96
  -1   6   7   23.07    0.72
   1  -6  -6  304.52    6.27
  -1   6   6  300.80    6.28
   1  -6  -5   11.93    0.70
  -1   6   5   12.21    0.74
   1  -6  -4   34.76    1.05
  -1   6   4   34.30    0.82
   1  -6  -3   12.22    0.68
  -1   6   3   11.37    0.44
   1  -6  -2    2.48    0.31
  -1   6   2    2.79    0.51
   1  -6  -1   22.93    0.88
  -1   6   1   22.31    0.61
   1  -6   0   45.31    1.03
  -1   6   0   43.94    0.97
   1  -6   1  142.32    3.08
  -1   6  -1  133.60    2.32
  -1   6  -1  123.14    2.46
   1  -6   2    3.91    0.42
  -1   6  -2    4.61    0.23
   1  -6   3   35.23    0.95
   1  -6   4   22.46    0.67
   1  -6   4   24.97    1.15
   1  -6   5    4.17    0.83
   1  -6   5    4.33    0.38
   1  -6   6    8.35    0.66
   1  -6   6    7.90    0.25
   1  -6   6    8.96    0.80
   1  -6   7   -0.01    0.17
   1  -6   7   -0.04    0.31
   1  -6   8    0.88    0.17
   1  -6   8    0.75    0.68
   1  -6   9    0.74    0.19
   1  -6   9    0.82    0.42
   1  -6  10    0.84    0.22
   1  -6  10    0.81    0.47
   1  -6  11    0.46    0.48
   1  -6  12    1.24    0.95
   1  -5 -16    6.53    1.35
  -1   5  16    6.23    0.90
   1  -5 -15   11.90    1.40
  -1   5  15   11.82    1.55
   1  -5 -14   40.71    1.92
  -1   5  14   37.05    2.05
   1  -5 -13    0.40    0.45
  -1   5  13   -0.36    0.91
   1  -5 -12   30.95    1.03
  -1   5  12   30.32    1.62
   1  -5 -11    9.07    0.58
  -1   5  11    8.20    0.64
   1  -5 -10    7.38    0.86
  -1   5  10    7.73    0.58
   1  -5  -9   34.25    0.95
  -1   5   9   33.69    1.36
   1  -5  -8    0.12    0.27
  -1   5   8   -0.03    0.52
   1  -5  -7    1.68    0.53
  -1   5   7    1.81    0.58
   1  -5  -6   12.25    0.47
  -1   5   6   11.41    0.48
   1  -5  -5    0.39    0.42
  -1   5   5    0.24    0.25
   1  -5  -4    0.36    0.41
  -1   5   4    0.46    0.43
   1  -5  -3   32.93    0.73
  -1   5   3   33.25    0.97
   1  -5  -2   82.97    1.58
  -1   5   2   85.37    1.62
   1  -5  -1  597.41   11.82
  -1   5   1  612.53   12.08
   1  -5   0  146.39    2.74
  -1   5   0  146.03    2.74
   1  -5   1  181.61    3.72
  -1   5  -1  193.70    3.64
  -1   5  -1  174.17    3.00
   1  -5   2    0.29    0.28
  -1   5  -2    0.37    0.13
   1  -5   3    0.99    0.33
   1  -5   4    0.13    0.51
   1  -5   4   -0.07    0.35
   1  -5   5    9.60    0.68
   1  -5   5    8.86    0.29
   1  -5   6    0.82    0.31
   1  -5   6    0.74    0.15
   1  -5   7   11.32    0.90
   1  -5   7   11.99    0.38
   1  -5   8    0.46    0.37
   1  -5   8    0.69    0.21
   1  -5   9    6.68    0.90
   1  -5   9    6.29    0.36
   1  -5  10    2.31    0.31
   1  -5  10    3.59    0.86
   1  -5  11    0.16    0.26
   1  -5  11    0.34    0.74
   1  -5  12    0.46    0.85
   1  -5  13   -0.35    0.92
   1  -4 -16    1.57    1.14
  -1   4  16    1.63    0.76
   1  -4 -15    4.38    1.15
  -1   4  15    3.55    1.30
   1  -4 -14    6.39    1.21
  -1   4  14    7.01    1.34
   1  -4 -13   44.49    1.88
  -1   4  13   41.68    1.41
   1  -4 -12    6.17    0.96
  -1   4  12    5.66    0.63
   1  -4 -11    0.60    0.68
  -1   4  11    0.75    0.44
   1  -4 -10    0.14    0.33
  -1   4  10    0.16    0.66
   1  -4  -9    9.07    0.79
  -1   4   9   10.22    0.90
   1  -4  -8   11.06    0.50
  -1   4   8   12.06    0.54
   1  -4  -7    3.36    0.55
  -1   4   7    3.53    0.36
   1  -4  -6  157.63    2.98
  -1   4   6  161.58    3.35
   1  -4  -5  581.64   11.83
  -1   4   5  591.03   11.72
   1  -4  -4  210.54    4.10
  -1   4   4  212.39    4.16
   1  -4  -3   28.01    0.65
  -1   4   3   28.24    0.87
   1  -4  -2  132.13    2.64
  -1   4   2  130.18    2.58
   1  -4  -1    0.25    0.41
  -1   4   1    0.26    0.22
   1  -4   0   46.87    1.04
  -1   4   0   46.55    1.03
   1  -4   1   10.64    0.47
  -1   4  -1    9.83    0.72
   1  -4   2    6.85    0.63
  -1   4  -2    7.15    0.18
   1  -4   3   17.26    0.93
   1  -4   4   34.16    0.80
   1  -4   4   34.92    0.60
   1  -4   5   59.95    1.06
   1  -4   5   57.50    1.23
   1  -4   6   11.55    0.78
   1  -4   6   11.34    0.33
   1  -4   7    4.05    0.27
   1  -4   7    3.44    0.40
   1  -4   8    7.56    0.38
   1  -4   8    7.54    0.86
   1  -4   9    1.88    0.44
   1  -4   9    1.89    0.30
   1  -4  10    0.27    0.41
   1  -4  10    0.33    0.28
   1  -4  11    2.00    0.50
   1  -4  11    1.77    0.36
   1  -4  12    0.10    0.43
   1  -4  12    0.12    0.18
   1  -4  13    0.12    0.47
   1  -4  13    0.08    0.32
   1  -4  14    2.56    0.68
   1  -3 -16    2.47    1.25
  -1   3  16    3.69    0.80
   1  -3 -15   -0.41    0.88
  -1   3  15    0.67    0.97
   1  -3 -14    5.67    1.12
  -1   3  14    4.30    0.71
   1  -3 -13    9.49    0.74
  -1   3  13    9.22    0.79
   1  -3 -12   22.39    0.89
  -1   3  12   23.21    1.44
   1  -3 -11    0.09    0.36
  -1   3  11    0.04    0.69
   1  -3 -10    0.11    0.57
  -1   3  10    0.08    0.64
   1  -3  -9   60.13    1.69
  -1   3   9   58.53    1.40
   1  -3  -8   15.83    0.55
  -1   3   8   15.44    0.60
   1  -3  -7  208.85    4.28
  -1   3   7  207.90    4.32
   1  -3  -6   42.50    1.17
  -1   3   6   41.87    1.20
   1  -3  -5    0.16    0.36
  -1   3   5    0.10    0.22
   1  -3  -4    0.12    0.32
  -1   3   4    0.01    0.19
   1  -3  -3   52.58    1.25
  -1   3   3   52.90    1.04
   1  -3  -2   17.31    0.50
  -1   3   2   17.94    0.50
   1  -3  -1  133.87    2.45
  -1   3   1  136.61    2.74
   1  -3   0   72.20    1.44
  -1   3   0   71.41    1.68
   1  -3   123208.89  761.51
  -1   3  -123690.94  776.45
   1  -3   2  622.61   12.34
   1  -3   3  196.87    3.61
   1  -3   3  203.21    3.41
   1  -3   4  231.82    4.09
   1  -3   4  239.35    4.71
   1  -3   5   43.94    0.96
   1  -3   6   34.53    1.14
   1  -3   7    2.26    0.37
   1  -3   8    9.53    0.88
   1  -3   9   62.07    1.99
   1  -3  10    0.56    0.71
   1  -3  11   15.44    1.00
   1  -3  11    1.13    0.23
   1  -3  12    0.90    0.23
   1  -3  12    1.10    0.83
   1  -3  13    0.47    0.40
   1  -3  13    1.00    0.90
   1  -3  14    1.92    0.48
   1  -3  14    1.18    1.08
   1  -2 -15    0.25    0.52
  -1   2  15    0.21    1.06
   1  -2 -14    2.28    0.59
  -1   2  14    1.95    0.65
   1  -2 -13   22.12    0.98
  -1   2  13   24.63    1.63
   1  -2 -12   12.18    0.71
  -1   2  12   11.90    1.22
   1  -2 -11    4.80    0.85
  -1   2  11    5.26    0.55
   1  -2 -10    0.40    0.63
  -1   2  10    0.31    0.39
   1  -2  -9    7.05    0.78
  -1   2   9    7.79    0.52
   1  -2  -8   19.15    0.62
  -1   2   8   19.34    0.65
   1  -2  -7    4.86    0.36
  -1   2   7    5.37    0.66
   1  -2  -6  264.02    4.98
  -1   2   6  263.38    4.99
   1  -2  -5   20.91    0.54
  -1   2   5   21.41    0.78
   1  -2  -4  233.35    4.24
  -1   2   4  238.74    4.35
   1  -2  -3 2054.61   46.28
  -1   2   3 2068.39   46.62
   1  -2  -2  384.75    7.15
  -1   2   2  414.35    7.94
   1  -2  -1  235.33    4.17
  -1   2   1  243.90    4.50
   1  -2   0   53.60    0.97
  -1   2   0   53.88    1.12
   1  -2   1   13.19    0.41
  -1   2  -1   13.10    0.41
   1  -2   2  106.88    1.64
   1  -2   3  294.15    5.74
   1  -2   4  157.99    2.89
   1  -2   5   10.05    0.39
   1  -2   6    5.73    0.36
  -1   2  -6    6.17    0.38
   1  -2   7  518.00   10.54
  -1   2  -7  535.27   11.45
   1  -2   8   28.92    1.21
  -1   2  -8   30.37    1.24
   1  -2   9    2.11    0.74
  -1   2  -9    2.70    0.74
   1  -2  10   39.56    1.57
  -1   2 -10   42.34    1.61
   1  -2  11    0.56    0.70
  -1   2 -11    0.16    0.70
   1  -2  12    0.55    0.79
  -1   2 -12    0.50    0.46
   1  -2  13    1.60    0.98
   1  -2  14    2.49    0.65
   1  -2  15    3.18    0.71
   1  -2  15    2.23    0.34
   1  -1 -15    0.55    0.58
  -1   1  15    0.73    1.12
   1  -1 -14   -0.39    0.50
  -1   1  14   -0.18    0.56
   1  -1 -13    0.10    0.81
  -1   1  13    0.25    0.90
   1  -1 -12    2.58    0.91
  -1   1  12    2.18    0.57
   1  -1 -11    1.83    0.45
  -1   1  11    1.93    0.49
   1  -1 -10    0.02    0.33
  -1   1  10    0.17    0.65
   1  -1  -9    7.31    0.49
  -1   1   9    7.70    0.86
   1  -1  -8   48.17    1.14
  -1   1   8   49.68    1.18
   1  -1  -7  268.64    5.20
  -1   1   7  276.09    5.35
   1  -1  -6   27.49    0.68
  -1   1   6   27.92    0.70
   1  -1  -5  551.48   11.04
  -1   1   5  569.62   11.40
   1  -1  -4   38.41    0.96
  -1   1   4   39.08    0.98
   1  -1  -3    3.05    0.25
  -1   1   3    2.97    0.26
   1  -1  -2   13.35    0.37
  -1   1   2   13.80    0.38
   1  -1  -1   58.78    1.08
  -1   1   1   59.32    1.08
   1  -1   1  260.14    4.48
   1  -1   1  246.65    4.09
  -1   1  -1  236.20    3.92
  -1   1  -1  253.31    4.36
   1  -1   316576.44  512.37
   1  -1   4   42.08    0.90
  -1   1  -4   44.15    0.93
   1  -1   5   47.91    0.97
  -1   1  -5   48.77    0.99
   1  -1   6   77.45    1.76
  -1   1  -6   79.32    1.79
   1  -1   7   28.29    1.02
  -1   1  -7   28.22    1.02
   1  -1   8    6.66    0.74
  -1   1  -8    6.51    0.75
   1  -1   9   15.40    1.00
  -1   1  -9   16.22    1.01
   1  -1  10    0.23    0.68
  -1   1 -10    0.60    0.37
   1  -1  11   10.09    0.99
  -1   1 -11    9.73    0.59
   1  -1  12   -0.03    0.72
  -1   1 -12   -0.24    0.71
   1  -1  13   12.01    0.78
  -1   1 -13   11.45    0.76
   1  -1  14    2.75    0.64
  -1   1 -14    2.54    1.09
   1  -1  15    1.49    1.12
  -1   1 -15    1.37    0.64
   1   0 -15    2.11    0.67
  -1   0  15    2.14    0.73
  -1   0  14    0.39    0.57
   1   0 -13   13.60    0.83
  -1   0  13   14.73    1.41
   1   0 -12    9.28    0.69
  -1   0  12    9.43    0.72
   1   0 -11    0.07    0.62
  -1   0  11   -0.01    0.67
   1   0 -10   10.11    0.95
  -1   0  10    9.69    0.61
   1   0  -9   38.80    1.04
  -1   0   9   38.30    1.08
   1   0  -8    3.88    0.40
  -1   0   8    4.44    0.71
   1   0  -7   13.89    0.78
  -1   0   7   15.09    0.55
   1   0  -6    6.59    0.56
  -1   0   6    6.68    0.37
   1   0  -5    5.87    0.50
  -1   0   5    5.54    0.51
   1   0  -4   15.95    0.59
  -1   0   4   15.84    0.43
   1   0  -3   24.56    0.53
  -1   0   3   24.22    0.54
   1   0  -2  265.37    4.71
  -1   0   2  277.36    5.10
   1   0  -1   10.58    0.30
  -1   0   1   10.79    0.23
   1   0   2  178.42    3.06
  -1   0  -2  169.48    2.85
   1   0   3   38.37    0.75
  -1   0  -3   37.96    0.94
   1   0   4    2.40    0.25
  -1   0  -4    2.58    0.44
   1   0   5    1.30    0.38
  -1   0  -5    1.05    0.22
   1   0   6    1.97    0.44
  -1   0  -6    1.91    0.25
   1   0   7   14.60    0.71
  -1   0  -7   14.59    0.71
   1   0   8  124.86    2.79
  -1   0  -8  122.67    2.77
   1   0   9  194.47    3.95
  -1   0  -9  194.75    3.98
   1   0  10    9.12    0.56
  -1   0 -10    9.25    0.89
   1   0  11    0.32    0.70
  -1   0 -11    0.37    0.65
   1   0  12    0.09    0.70
  -1   0 -12    0.13    0.37
   1   0  13    7.27    0.69
  -1   0 -13    7.64    1.08
   1   0  14    0.57    0.93
  -1   0 -14    0.55    0.51
   1   0  15    1.47    1.10
  -1   0 -15    1.27    1.08
   1   0  16    2.25    0.75
  -1   0 -16    1.93    1.24
   1   1 -14   -0.13    0.50
  -1  -1  14    0.14    0.33
  -1  -1  14   -0.07    0.93
   1   1 -13    0.70    0.52
  -1  -1  13    0.82    0.56
   1   1 -12    1.04    0.86
  -1  -1  12    0.91    0.53
   1   1 -11    7.83    0.63
  -1  -1  11    8.41    1.06
   1   1 -10    0.37    0.65
  -1  -1  10    0.26    0.39
   1   1  -9    0.31    0.35
  -1  -1   9    0.10    0.66
   1   1  -8    1.87    0.61
  -1  -1   8    1.51    0.38
   1   1  -7    8.76    0.68
  -1  -1   7    7.66    0.71
   1   1  -6   27.62    0.69
  -1  -1   6   26.39    0.69
   1   1  -5   14.85    0.64
  -1  -1   5   14.13    0.65
   1   1  -4   21.29    0.51
  -1  -1   4   20.81    0.69
   1   1  -3    1.28    0.32
  -1  -1   3    1.04    0.19
   1   1  -2    5.96    0.40
  -1  -1   2    5.93    0.43
  -1  -1   2    5.71    0.25
   1   1  -1   52.65    0.89
   1   1  -1   54.39    0.89
  -1  -1   1   54.32    0.98
  -1  -1   1   56.92    0.96
   1   1   0    0.19    0.15
   1   1   0    0.26    0.06
  -1  -1   0    0.24    0.16
  -1  -1   0    0.32    0.05
   1   1   2   45.64    0.75
  -1  -1  -2   43.58    0.68
   1   1   3    8.25    0.25
  -1  -1  -3    8.47    0.26
   1   1   4    1.49    0.19
  -1  -1  -4    1.67    0.32
   1   1   5   50.37    1.12
  -1  -1  -5   48.83    0.93
   1   1   6   42.60    0.86
  -1  -1  -6   40.40    1.03
   1   1   7   48.14    1.23
  -1  -1  -7   46.82    0.99
   1   1   8    8.92    0.43
  -1  -1  -8    9.53    0.66
   1   1   9    4.65    0.70
  -1  -1  -9    3.78    0.39
   1   1  10    6.95    0.86
  -1  -1 -10    6.86    0.80
   1   1  11    4.10    0.50
  -1  -1 -11    3.59    0.46
   1   1  12    2.19    0.83
  -1  -1 -12    1.63    0.45
   1   1  13    9.33    0.72
  -1  -1 -13   10.17    1.09
   1   1  14   15.40    1.42
  -1  -1 -14   15.73    0.87
   1   1  15    7.84    0.81
  -1  -1 -15    8.54    1.26
   1   1  16    3.54    0.77
  -1  -1 -16    3.65    0.73
   1   2 -14    8.83    0.86
  -1  -2  14    6.83    1.46
  -1  -2  14    9.74    0.91
   1   2 -13    0.07    0.87
  -1  -2  13    0.27    0.53
  -1  -2  13   -0.06    0.51
   1   2 -12    1.68    0.52
  -1  -2  12    1.29    0.60
  -1  -2  12    1.13    0.98
   1   2 -11    4.77    0.99
  -1  -2  11    5.68    1.03
  -1  -2  11    6.57    0.42
   1   2 -10    1.64    0.42
  -1  -2  10    1.86    0.46
  -1  -2  10    0.11    0.28
   1   2  -9   15.07    1.01
  -1  -2   9   13.46    1.04
   1   2  -8   17.09    0.97
  -1  -2   8   17.03    1.00
   1   2  -7   26.07    0.74
  -1  -2   7   24.76    0.73
   1   2  -6    6.29    0.59
  -1  -2   6    6.65    0.37
   1   2  -5    6.23    0.53
  -1  -2   5    6.60    0.28
  -1  -2   5    6.47    0.33
   1   2  -4    3.83    0.42
  -1  -2   4    4.00    0.35
  -1  -2   4    3.85    0.43
   1   2  -3    8.63    0.30
  -1  -2   3    8.32    0.40
  -1  -2   3    8.97    0.30
   1   2  -2  124.38    2.32
  -1  -2   2  125.55    2.34
  -1  -2   2  125.53    2.16
   1   2  -1   86.98    1.59
   1   2  -1   84.45    1.63
  -1  -2   1   88.21    1.63
  -1  -2   1   84.34    1.45
   1   2   0  353.24    6.31
  -1  -2   0  344.45    6.12
   1   2   1  211.01    3.63
   1   2   1  215.16    3.62
  -1  -2  -1  212.73    3.55
   1   2   2   85.62    1.43
  -1  -2  -2   86.72    1.45
   1   2   3    0.70    0.14
  -1  -2  -3    0.40    0.24
   1   2   4   20.86    0.60
  -1  -2  -4   20.35    0.56
   1   2   5    0.17    0.28
  -1  -2  -5    0.06    0.26
   1   2   6    3.66    0.41
  -1  -2  -6    3.37    0.39
   1   2   7   41.55    0.90
  -1  -2  -7   43.12    1.13
   1   2   8    3.70    0.55
  -1  -2  -8    3.80    0.53
   1   2   9    9.38    0.74
  -1  -2  -9    8.91    0.45
   1   2  10   40.93    1.08
  -1  -2 -10   40.58    1.05
   1   2  11    7.12    0.90
  -1  -2 -11    7.41    0.85
   1   2  12    8.22    0.60
  -1  -2 -12    7.64    0.90
   1   2  13    2.56    0.54
  -1  -2 -13    2.61    0.51
   1   2  14   13.74    1.36
  -1  -2 -14   13.57    1.24
   1   2  15   10.99    0.87
  -1  -2 -15   10.71    1.32
   1   2  16   -0.06    1.09
  -1  -2 -16   -0.60    0.57
  -1  -3  14    0.78    0.65
  -1  -3  14    0.55    0.63
   1   3 -13   10.44    0.85
  -1  -3  13    7.66    0.55
  -1  -3  13    9.02    1.43
   1   3 -12    8.24    1.25
  -1  -3  12    7.85    0.81
  -1  -3  12    9.88    1.26
   1   3 -11    1.00    0.50
  -1  -3  11    0.86    0.50
  -1  -3  11    0.71    0.31
   1   3 -10    3.56    0.86
  -1  -3  10    2.93    0.57
  -1  -3  10    3.44    0.51
   1   3  -9    3.06    0.77
  -1  -3   9    3.05    0.77
  -1  -3   9    2.23    0.52
   1   3  -8   16.07    0.66
  -1  -3   8   13.93    0.75
  -1  -3   8   14.85    1.00
   1   3  -7    0.63    0.32
  -1  -3   7    0.63    0.40
  -1  -3   7    0.37    0.56
   1   3  -6    3.79    0.35
  -1  -3   6    4.19    0.44
  -1  -3   6    3.78    0.59
   1   3  -5   79.91    1.59
  -1  -3   5   77.32    1.46
  -1  -3   5   74.99    1.76
   1   3  -4   24.37    0.79
  -1  -3   4   24.59    0.67
  -1  -3   4   23.72    0.78
   1   3  -3  167.86    3.03
  -1  -3   3  163.14    3.03
  -1  -3   3  158.60    2.90
   1   3  -2  186.32    3.41
  -1  -3   2  189.82    3.32
  -1  -3   2  183.27    3.29
   1   3  -1  123.91    2.27
  -1  -3   1  119.30    2.05
  -1  -3   1  126.38    2.28
   1   3   0  137.85    2.52
  -1  -3   0  142.61    2.60
  -1  -3   0  144.93    2.58
   1   3   1    0.19    0.16
   1   3   1    0.20    0.18
  -1  -3  -1    0.16    0.20
   1   3   2    1.19    0.13
  -1  -3  -2    1.07    0.23
   1   3   3    1.81    0.27
  -1  -3  -3    1.94    0.25
   1   3   4    2.17    0.30
  -1  -3  -4    2.52    0.28
   1   3   5   88.36    1.59
  -1  -3  -5   90.09    1.73
   1   3   6   23.80    0.55
  -1  -3  -6   23.74    0.69
  -1  -3  -6   23.67    0.69
   1   3   7  425.08    8.31
  -1  -3  -7  415.65    8.04
   1   3   8   79.53    1.58
  -1  -3  -8   77.48    1.54
   1   3   9    0.05    0.46
  -1  -3  -9   -0.20    0.43
   1   3  10   21.16    0.73
  -1  -3 -10   21.35    0.68
   1   3  11    4.43    0.49
  -1  -3 -11    4.46    0.45
   1   3  12    2.03    0.46
  -1  -3 -12    2.34    0.43
   1   3  13    6.27    1.01
  -1  -3 -13    6.02    0.95
   1   3  14    1.39    0.55
  -1  -3 -14    1.73    0.88
   1   3  15   13.58    1.45
  -1  -3 -15   14.77    1.37
   1   3  16   16.69    1.65
  -1  -3 -16   16.28    0.96
  -1  -4  13    4.32    0.78
  -1  -4  13    4.04    0.45
  -1  -4  12    1.09    0.64
  -1  -4  12    3.01    0.64
  -1  -4  11    0.94    0.54
  -1  -4  11    1.10    0.94
  -1  -4  10    7.04    1.00
  -1  -4  10    6.82    0.65
   1   4  -9    1.68    0.45
  -1  -4   9    2.23    0.48
  -1  -4   9    1.96    0.76
   1   4  -8   21.13    0.79
  -1  -4   8   21.16    1.14
  -1  -4   8   20.42    0.84
   1   4  -7   19.09    0.70
  -1  -4   7   19.44    0.77
  -1  -4   7   18.69    1.01
   1   4  -6    9.74    0.47
  -1  -4   6    9.42    0.54
  -1  -4   6    9.40    0.75
  -1  -4   5   24.20    0.72
  -1  -4   5   24.30    0.92
  -1  -4   4   93.37    1.82
  -1  -4   4   97.56    1.95
  -1  -4   3    0.16    0.22
  -1  -4   3    0.09    0.31
   1   4  -2    0.42    0.14
  -1  -4   2    0.39    0.22
   1   4  -1   29.00    0.67
  -1  -4   1   26.93    0.65
  -1  -4   1   28.99    0.56
   1   4   0   49.39    0.89
  -1  -4   0   53.80    1.09
   1   4   1   62.15    1.15
   1   4   1   60.53    1.08
  -1  -4  -1   63.32    1.20
   1   4   2    4.38    0.29
  -1  -4  -2    4.55    0.30
   1   4   3   74.54    1.41
  -1  -4  -3   70.57    1.22
   1   4   4  346.70    6.53
  -1  -4  -4  343.23    6.42
   1   4   5   20.40    0.47
  -1  -4  -5   20.28    0.45
   1   4   6   11.93    0.55
  -1  -4  -6   11.40    0.51
   1   4   7    7.17    0.54
  -1  -4  -7    7.69    0.50
   1   4   8    6.10    0.57
  -1  -4  -8    6.00    0.33
   1   4   9   -0.07    0.26
  -1  -4  -9    0.01    0.39
   1   4  10    3.30    0.42
  -1  -4 -10    3.98    0.64
   1   4  11    6.67    0.53
  -1  -4 -11    6.93    0.80
   1   4  12    9.10    0.60
  -1  -4 -12    8.89    0.88
   1   4  13    0.25    0.43
  -1  -4 -13    0.45    0.67
   1   4  14   10.31    0.74
  -1  -4 -14   11.09    1.10
   1   4  15    2.82    1.10
  -1  -4 -15    2.78    0.60
   1   4  16    0.70    0.59
  -1  -4 -16    0.65    0.55
  -1  -5  12    4.09    1.23
  -1  -5  12    3.12    0.39
  -1  -5  11   22.75    1.05
  -1  -5  11   23.96    1.60
  -1  -5  10    8.95    0.68
  -1  -5  10    8.42    0.68
  -1  -5   9    0.76    0.42
  -1  -5   9    0.80    0.43
  -1  -5   8    2.06    0.43
  -1  -5   8    2.06    0.26
  -1  -5   7    8.08    0.53
  -1  -5   7    8.49    0.56
  -1  -5   6    6.38    0.48
  -1  -5   6    6.19    0.75
  -1  -5   5    0.45    0.29
  -1  -5   5    0.27    0.48
  -1  -5   4    7.88    0.28
  -1  -5   4    7.63    0.38
   1   5  -3  170.55    3.04
  -1  -5   3  157.18    3.00
  -1  -5   3  155.68    2.89
   1   5  -2    8.03    0.26
  -1  -5   2    6.90    0.28
  -1  -5   2    8.23    0.37
   1   5  -1   11.76    0.42
  -1  -5   1   11.63    0.52
  -1  -5   1   12.03    0.44
  -1  -5   1   11.68    0.45
   1   5   0   35.69    0.68
  -1  -5   0   39.32    0.76
   1   5   1   44.81    0.98
   1   5   1   45.57    0.82
  -1  -5  -1   46.79    0.86
   1   5   2    6.51    0.34
  -1  -5  -2    6.59    0.36
   1   5   3    0.91    0.26
  -1  -5  -3    1.02    0.25
   1   5   4    7.50    0.26
  -1  -5  -4    7.52    0.38
   1   5   5   13.43    0.53
  -1  -5  -5   13.29    0.50
   1   5   6    0.53    0.35
  -1  -5  -6    0.51    0.31
   1   5   7    1.70    0.40
  -1  -5  -7    1.10    0.21
   1   5   8   16.06    0.75
  -1  -5  -8   16.32    0.50
   1   5   9   23.03    0.99
  -1  -5  -9   23.79    0.91
   1   5  10   12.91    0.58
  -1  -5 -10   13.46    0.53
   1   5  11    0.37    0.64
  -1  -5 -11    0.25    0.32
   1   5  12    1.00    0.74
  -1  -5 -12    1.52    0.38
   1   5  13    0.24    0.71
  -1  -5 -13    0.19    0.38
   1   5  14   -0.09    0.78
  -1  -5 -14    0.32    0.40
   1   5  15    4.64    0.66
  -1  -5 -15    4.72    0.59
   1   5  16    1.39    0.61
  -1  -5 -16    1.51    0.56
   1   5  17    0.33    0.99
  -1  -5 -17    0.03    0.89
  -1  -6  12    6.16    0.82
  -1  -6  11    0.98    0.98
  -1  -6  11    0.52    0.47
  -1  -6  10    1.04    0.45
  -1  -6  10    1.08    0.88
  -1  -6   9   -0.15    0.69
  -1  -6   9   -0.22    0.35
  -1  -6   8   40.14    1.59
  -1  -6   8   37.32    0.90
  -1  -6   7   27.33    0.89
  -1  -6   7   27.59    0.87
  -1  -6   6   74.11    1.73
  -1  -6   6   69.01    1.65
  -1  -6   5  183.05    4.16
  -1  -6   5  183.40    3.84
  -1  -6   4   -0.02    0.23
  -1  -6   4    0.03    0.21
   1   6  -3   56.06    1.21
  -1  -6   3   50.91    1.01
  -1  -6   3   48.02    1.28
   1   6  -2   41.47    0.95
  -1  -6   2   41.76    0.98
  -1  -6   2   37.69    0.98
  -1  -6   2   40.99    0.91
   1   6  -1    4.94    0.33
  -1  -6   1    4.44    0.23
  -1  -6   1    5.62    0.47
   1   6   0    0.04    0.23
  -1  -6   0    0.04    0.30
   1   6   1   24.64    0.73
   1   6   1   22.28    0.66
  -1  -6  -1   23.68    0.71
   1   6   2  135.53    2.59
  -1  -6  -2  131.72    2.55
  -1  -6  -3   25.67    0.71
   1   6   4   17.79    0.44
  -1  -6  -4   18.02    0.59
   1   6   5   73.82    1.40
  -1  -6  -5   73.25    1.36
   1   6   6    3.46    0.27
  -1  -6  -6    3.39    0.40
   1   6   7    6.82    0.35
  -1  -6  -7    6.89    0.32
   1   6   8   21.89    0.90
  -1  -6  -8   20.82    0.58
   1   6   9    2.37    0.37
  -1  -6  -9    2.24    0.56
   1   6  10    0.83    0.63
  -1  -6 -10    0.69    0.32
   1   6  11    6.49    0.53
  -1  -6 -11    6.88    0.75
   1   6  12    7.18    0.90
  -1  -6 -12    6.89    0.48
   1   6  13   14.92    1.15
  -1  -6 -13   14.82    0.69
   1   6  14    0.25    0.42
  -1  -6 -14    0.00    0.38
   1   6  15    2.46    0.55
  -1  -6 -15    1.75    0.51
   1   6  16    0.25    0.82
  -1  -6 -16   -0.03    0.43
  -1  -7  11   12.52    0.92
  -1  -7  10    9.87    0.74
  -1  -7  10    6.97    0.58
  -1  -7   9    4.13    0.55
  -1  -7   9    3.59    0.45
  -1  -7   8    5.65    0.55
  -1  -7   8    4.76    0.29
  -1  -7   7    7.16    0.53
  -1  -7   7    6.39    0.46
  -1  -7   6    1.57    0.35
  -1  -7   6    2.04    0.65
  -1  -7   5    4.21    0.42
  -1  -7   5    4.28    0.69
  -1  -7   4    0.26    0.17
  -1  -7   4    0.03    0.37
  -1  -7   4    0.36    0.48
   1   7  -3    0.09    0.26
  -1  -7   3    0.07    0.21
  -1  -7   3    0.00    0.47
  -1  -7   3    0.14    0.27
   1   7  -2    9.39    0.45
  -1  -7   2    8.59    0.36
  -1  -7   2    9.52    0.42
   1   7  -1   15.47    0.54
  -1  -7   1   15.57    0.51
   1   7   0  107.34    2.19
  -1  -7   0  113.65    2.44
   1   7   1  461.67    9.13
  -1  -7  -1  508.34   10.39
   1   7   2   77.80    1.51
   1   7   2   76.33    1.44
  -1  -7  -2   76.44    1.66
   1   7   3   14.43    0.41
  -1  -7  -3   14.32    0.60
   1   7   4   49.80    1.00
  -1  -7  -4   50.39    1.18
   1   7   5   25.96    0.81
  -1  -7  -5   24.58    0.59
   1   7   6    8.93    0.59
  -1  -7  -6    9.28    0.55
   1   7   7    1.04    0.28
  -1  -7  -7    0.90    0.25
   1   7   8    0.27    0.29
  -1  -7  -8    0.25    0.26
   1   7   9   96.36    2.45
  -1  -7  -9   89.97    1.90
   1   7  10   78.53    2.21
  -1  -7 -10   77.88    2.07
   1   7  11   55.31    1.42
  -1  -7 -11   53.85    1.31
   1   7  12    3.24    0.78
  -1  -7 -12    2.68    0.68
   1   7  13    0.26    0.39
  -1  -7 -13    0.20    0.61
   1   7  14    1.57    0.51
  -1  -7 -14    1.82    0.45
   1   7  15    0.00    0.76
  -1  -7 -15    0.06    0.39
   1   7  16    0.77    0.93
  -1  -7 -16    0.34    0.48
  -1  -8  10    0.96    0.53
  -1  -8  10    0.04    0.71
  -1  -8   9    5.96    0.49
  -1  -8   9    6.95    1.05
  -1  -8   8    0.13    0.54
  -1  -8   8   -0.25    0.69
  -1  -8   8    0.28    0.18
  -1  -8   7    0.05    0.45
  -1  -8   7    0.04    0.28
  -1  -8   7    0.05    0.59
  -1  -8   6   11.78    0.91
  -1  -8   6   10.28    0.54
  -1  -8   6   13.53    1.21
  -1  -8   5   29.51    0.87
  -1  -8   5   27.99    0.85
  -1  -8   5   27.28    0.94
  -1  -8   4   30.54    1.34
  -1  -8   4   30.70    1.16
   1   8  -3   41.18    1.03
  -1  -8   3   35.86    0.93
  -1  -8   3   35.16    0.98
   1   8  -2    3.76    0.37
  -1  -8   2    3.96    0.65
  -1  -8   2    3.66    0.30
   1   8  -1   13.27    0.53
  -1  -8   1   13.32    0.52
   1   8   0    6.65    0.44
  -1  -8   0    6.86    0.61
   1   8   1   19.08    0.51
  -1  -8  -1   20.68    0.84
   1   8   2   12.17    0.66
   1   8   2   13.03    0.46
  -1  -8  -2   13.62    0.70
   1   8   3    0.14    0.20
  -1  -8  -3    0.28    0.38
   1   8   4    6.42    0.53
  -1  -8  -4    6.93    0.55
   1   8   5    2.69    0.48
  -1  -8  -5    2.65    0.47
   1   8   6  187.01    4.02
  -1  -8  -6  188.55    4.00
   1   8   7  209.28    4.25
  -1  -8  -7  218.53    4.65
   1   8   8  457.63    9.61
  -1  -8  -8  467.87   10.22
   1   8   9   51.25    1.76
  -1  -8  -9   52.04    1.62
   1   8  10   33.99    1.05
  -1  -8 -10   34.64    1.31
   1   8  11    1.72    0.43
  -1  -8 -11    1.53    0.37
   1   8  12    3.11    0.82
  -1  -8 -12    3.17    0.70
   1   8  13    0.45    0.42
  -1  -8 -13    0.19    0.60
   1   8  14    1.16    0.84
  -1  -8 -14    1.07    0.43
   1   8  15    1.47    0.96
  -1  -8 -15    1.89    0.48
   1   8  16   16.51    0.97
  -1  -8 -16   18.13    0.90
  -1  -9   9    2.82    0.95
  -1  -9   9    1.35    1.16
  -1  -9   8    0.32    0.77
  -1  -9   8    1.17    0.54
  -1  -9   7    1.24    0.90
  -1  -9   7    1.46    0.74
  -1  -9   6    7.59    0.54
  -1  -9   6    7.53    1.05
  -1  -9   5   11.28    1.02
  -1  -9   5   11.43    0.57
  -1  -9   4    0.10    0.56
  -1  -9   4    0.01    0.46
   1   9  -3    0.09    0.26
  -1  -9   3    0.13    0.53
  -1  -9   3   -0.05    0.43
   1   9  -2    0.70    0.31
  -1  -9   2    0.49    0.56
  -1  -9   2    0.61    0.26
   1   9  -1    1.65    0.36
  -1  -9   1    2.34    0.28
  -1  -9   1    2.07    0.60
   1   9   0   23.83    0.77
  -1  -9   0   25.15    1.01
   1   9   1   21.56    0.77
  -1  -9  -1   22.64    0.70
   1   9   2  209.78    4.52
   1   9   2  213.74    4.27
  -1  -9  -2  219.05    4.78
   1   9   3  267.40    5.67
  -1  -9  -3  253.31    5.49
   1   9   4  108.32    2.49
  -1  -9  -4  112.11    2.57
   1   9   5   56.39    1.53
  -1  -9  -5   60.10    1.56
   1   9   6   46.96    1.13
  -1  -9  -6   49.19    1.41
   1   9   7   24.60    1.11
  -1  -9  -7   23.88    0.72
   1   9   8    0.70    0.75
  -1  -9  -8    0.81    0.66
   1   9   9   11.92    1.05
  -1  -9  -9   11.24    0.95
   1   9  10    3.48    0.87
  -1  -9 -10    3.23    0.44
   1   9  11   37.10    1.57
  -1  -9 -11   36.50    1.40
   1   9  12    0.63    0.70
  -1  -9 -12    0.42    0.59
   1   9  13    0.88    0.79
  -1  -9 -13    1.35    0.67
   1   9  14   16.53    1.29
  -1  -9 -14   16.59    0.74
   1   9  15    6.72    0.69
  -1  -9 -15    6.87    0.61
   1   9  16    2.43    1.14
  -1  -9 -16    3.45    0.57
  -1 -10   8    0.28    0.77
  -1 -10   8    0.57    0.94
  -1 -10   7    0.13    0.65
  -1 -10   7    0.19    0.81
  -1 -10   6    1.88    0.53
  -1 -10   6    2.69    0.44
  -1 -10   5    2.13    0.50
  -1 -10   5    1.75    0.40
  -1 -10   4    0.04    0.61
  -1 -10   4    0.14    0.51
   1  10  -3   -0.05    0.25
  -1 -10   3   -0.17    0.26
  -1 -10   3    0.19    0.55
   1  10  -2    1.31    0.34
  -1 -10   2    1.55    0.50
  -1 -10   2    1.35    0.36
   1  10  -1    4.26    0.40
  -1 -10   1    3.99    0.68
  -1 -10   1    4.72    0.56
   1  10   0   11.22    0.57
  -1 -10   0   12.88    0.85
   1  10   1   24.00    0.84
  -1 -10  -1   24.64    1.07
   1  10   2   34.82    0.85
  -1 -10  -2   35.22    0.95
   1  10   3    0.23    0.45
   1  10   3    0.02    0.25
  -1 -10  -3   -0.02    0.47
   1  10   4    2.24    0.57
  -1 -10  -4    2.50    0.58
   1  10   5   16.74    0.87
  -1 -10  -5   16.85    0.59
   1  10   6   71.52    1.63
  -1 -10  -6   72.42    1.95
   1  10   7   52.51    1.36
  -1 -10  -7   54.67    1.34
   1  10   8  582.45   13.76
  -1 -10  -8  591.97   12.94
   1  10   9   62.85    1.65
  -1 -10  -9   64.93    2.03
   1  10  10  368.96    8.93
  -1 -10 -10  355.21    7.77
   1  10  11   19.12    1.26
  -1 -10 -11   19.23    1.11
   1  10  12    0.36    0.70
  -1 -10 -12    0.25    0.59
   1  10  13    0.21    0.68
  -1 -10 -13    0.02    0.56
   1  10  14    0.30    0.45
  -1 -10 -14    0.23    0.37
   1  10  15    1.53    1.01
  -1 -10 -15    1.84    0.48
   1  10  16    0.59    0.96
  -1 -10 -16    0.85    0.82
  -1 -11   7    0.07    0.49
  -1 -11   7    0.10    0.68
  -1 -11   6    2.29    0.46
  -1 -11   5    3.42    0.55
  -1 -11   5    3.72    0.46
  -1 -11   4    1.84    0.69
  -1 -11   4    2.76    0.46
   1  11  -3    2.77    0.22
  -1 -11   3    4.37    0.41
  -1 -11   3    4.15    0.47
   1  11  -2    1.50    0.34
  -1 -11   2    0.19    0.55
  -1 -11   2    1.89    0.39
   1  11  -1   -0.03    0.28
  -1 -11   1    0.11    0.52
  -1 -11   1    0.29    0.43
   1  11   0    0.13    0.30
  -1 -11   0    0.08    0.50
   1  11   1    3.79    0.46
  -1 -11  -1    3.21    0.39
   1  11   2    5.34    0.34
  -1 -11  -2    5.00    0.68
   1  11   3    7.04    0.67
   1  11   3    8.38    0.70
  -1 -11  -3    7.32    0.71
   1  11   4   21.96    0.98
  -1 -11  -4   22.95    0.73
   1  11   5    1.75    0.56
  -1 -11  -5    2.13    0.57
   1  11   6   16.04    0.61
  -1 -11  -6   16.85    0.62
   1  11   7   44.22    1.19
  -1 -11  -7   44.62    1.14
   1  11   8   20.09    0.82
  -1 -11  -8   20.43    1.13
   1  11   9    0.33    0.67
  -1 -11  -9    0.01    0.61
   1  11  10    0.48    0.82
  -1 -11 -10    0.90    0.41
   1  11  11    0.26    0.71
  -1 -11 -11    0.29    0.33
   1  11  12   -0.06    0.65
  -1 -11 -12    0.14    0.54
   1  11  13    0.72    0.78
  -1 -11 -13    0.87    0.38
   1  11  14   25.92    1.58
  -1 -11 -14   27.70    0.98
   1  11  15    0.76    0.92
  -1 -11 -15    0.94    0.78
  -1 -12   6   -0.15    0.64
  -1 -12   6    0.20    0.46
  -1 -12   5    1.38    0.93
  -1 -12   5    3.24    0.48
  -1 -12   4   -0.13    0.33
  -1 -12   4    0.03    0.37
  -1 -12   3    0.21    0.38
  -1 -12   3    0.48    0.56
   1  12  -2    0.18    0.29
  -1 -12   2    0.44    0.60
  -1 -12   2    0.25    0.29
   1  12  -1    3.58    0.42
  -1 -12   1    5.02    0.75
  -1 -12   1    5.01    0.66
   1  12   0    0.72    0.35
  -1 -12   0    0.71    0.35
   1  12   1    7.91    0.56
  -1 -12  -1    7.52    0.50
   1  12   2    3.51    0.31
  -1 -12  -2    3.72    0.67
   1  12   3    7.38    0.53
   1  12   3    9.26    0.44
  -1 -12  -3    9.12    0.78
   1  12   4    8.96    0.50
   1  12   4    7.32    0.73
  -1 -12  -4    7.92    0.48
   1  12   5    3.26    0.39
  -1 -12  -5    3.53    0.62
   1  12   6    0.35    0.30
  -1 -12  -6    0.36    0.52
   1  12   7   12.75    0.60
  -1 -12  -7   12.49    0.87
   1  12   8   19.12    0.77
  -1 -12  -8   19.78    1.06
   1  12   9   48.49    1.83
  -1 -12  -9   49.21    1.75
   1  12  10  118.87    3.34
  -1 -12 -10  121.28    3.29
   1  12  11    0.23    0.60
  -1 -12 -11   -0.06    0.29
   1  12  12    5.46    0.92
  -1 -12 -12    5.06    0.77
   1  12  13    0.42    0.76
  -1 -12 -13    0.34    0.36
   1  12  14    3.52    1.06
  -1 -12 -14    4.57    0.88
   1  12  15   -0.17    0.45
  -1 -12 -15    0.36    0.62
  -1 -13   4    0.27    0.38
  -1 -13   4   -0.04    0.76
  -1 -13   3    0.89    0.79
  -1 -13   3    1.50    0.68
   1  13  -2    0.14    0.27
  -1 -13   2    0.12    0.62
  -1 -13   2   -0.08    0.53
   1  13  -1    1.62    0.37
  -1 -13   1    1.07    0.73
  -1 -13   1    1.89    0.37
   1  13   0    0.18    0.33
  -1 -13   0    0.20    0.50
  -1 -13   0    0.29    0.34
   1  13   1    0.20    0.35
  -1 -13  -1    0.14    0.56
   1  13   2    1.68    0.47
  -1 -13  -2    1.22    0.63
   1  13   3   -0.07    0.23
  -1 -13  -3    0.02    0.28
   1  13   4    0.12    0.59
   1  13   4    0.28    0.31
  -1 -13  -4    0.34    0.31
   1  13   5    0.73    0.57
   1  13   5    1.39    0.66
  -1 -13  -5    0.76    0.59
   1  13   6    1.08    0.63
  -1 -13  -6    1.52    0.60
   1  13   7    1.12    0.63
  -1 -13  -7    1.29    0.60
   1  13   8    0.18    0.35
  -1 -13  -8    0.56    0.57
   1  13   9    5.81    0.87
  -1 -13  -9    6.40    0.50
   1  13  10    6.44    0.90
  -1 -13 -10    6.45    0.83
   1  13  11    0.50    0.71
  -1 -13 -11    0.67    0.62
   1  13  12    0.37    0.67
  -1 -13 -12    0.21    0.34
   1  13  13    1.39    0.50
  -1 -13 -13    1.08    0.71
   1  13  14    1.10    0.90
  -1 -13 -14    0.86    0.44
  -1 -14   2    0.03    0.65
  -1 -14   2    0.10    0.32
   1  14  -1    0.03    0.30
  -1 -14   1    0.11    0.53
  -1 -14   1    0.08    0.61
   1  14   0    0.75    0.38
  -1 -14   0    0.94    0.41
  -1 -14   0    1.83    0.37
   1  14   1    0.19    0.21
  -1 -14  -1    0.24    0.59
   1  14   2    0.15    0.38
  -1 -14  -2    0.03    0.32
   1  14   3    0.21    0.44
  -1 -14  -3    0.36    0.57
   1  14   4    0.50    0.49
   1  14   4   -0.05    0.37
  -1 -14  -4    0.46    0.55
   1  14   5    0.08    0.26
   1  14   5   -0.24    0.49
  -1 -14  -5   -0.02    0.46
   1  14   6    0.42    0.39
   1  14   6    0.26    0.32
  -1 -14  -6    0.14    0.55
   1  14   7    0.58    0.64
  -1 -14  -7    1.36    0.35
   1  14   8    0.01    0.57
  -1 -14  -8    0.18    0.31
   1  14   9    0.33    0.35
  -1 -14  -9    0.23    0.58
   1  14  10    0.46    0.63
  -1 -14 -10   -0.02    0.58
   1  14  11    0.09    0.68
  -1 -14 -11    0.31    0.34
   1  14  12    5.78    0.61
   1  14  13   -0.23    0.43
  -1 -14 -13   -0.07    0.36
  -1 -15   0   -0.07    0.53
  -1 -15   0    0.16    0.61
   1  15   1    0.76    0.41
  -1 -15  -1    0.59    0.35
  -1 -15  -1    0.67    0.39
   1  15   2    0.41    0.42
  -1 -15  -2    0.21    0.63
   1  15   3    0.09    0.45
  -1 -15  -3    0.23    0.34
   1  15   4    0.11    0.48
  -1 -15  -4    0.07    0.56
   1  15   5    0.53    0.64
   1  15   5    0.49    0.41
  -1 -15  -5    0.50    0.60
   1  15   6    1.75    0.76
   1  15   6    1.33    0.65
  -1 -15  -6    0.88    0.65
   1  15   7    3.09    0.47
   1  15   7    4.33    0.55
  -1 -15  -7    3.68    0.45
   1  15   8    0.43    0.65
  -1 -15  -8    0.45    0.60
   1  15   9    1.12    0.67
  -1 -15  -9    0.33    0.65
   1  15  10   -0.04    0.61
  -1 -15 -10   -0.05    0.33
   1  15  11    1.89    0.47
  -1 -15 -11    1.79    0.73
   1  16   4    0.57    0.53
  -1 -16  -4    0.87    0.67
   1  16   5    0.34    0.34
  -1 -16  -5    0.32    0.62
   1  16   6    0.90    0.45
   1  16   6    0.34    0.73
  -1 -16  -6    0.70    0.65
   1  16   7    0.43    0.78
   1  16   7    0.84    0.66
  -1 -16  -7    0.43    0.37
   1  16   8    0.59    0.50
   1  16   8    1.10    0.41
  -1 -16  -8    1.21    0.67
   2 -16  -5    7.38    1.32
  -2  16   5    7.05    1.33
   2 -16  -4    5.26    1.30
  -2  16   4    3.88    0.64
  -2  16   4    4.14    0.75
   2 -15  -9   -0.02    0.83
  -2  15   9    0.35    0.91
   2 -15  -8    0.28    0.49
  -2  15   8   -0.05    0.90
   2 -15  -7    1.31    0.96
  -2  15   7    1.01    0.58
   2 -15  -6    1.25    0.59
  -2  15   6    2.30    0.61
   2 -15  -5    0.54    0.92
  -2  15   5   -0.13    0.95
   2 -15  -4   11.07    0.89
  -2  15   4   10.89    0.87
   2 -15  -3   15.02    1.56
  -2  15   3   13.17    0.55
  -2  15   3   13.93    1.50
   2 -15  -2    0.39    1.03
  -2  15   2    0.34    0.36
   2 -15  -1   19.86    1.13
   2 -15   0    0.49    0.59
   2 -15   1    5.20    1.30
   2 -14 -11   -0.08    0.85
  -2  14  11    0.31    0.56
   2 -14 -10    0.31    0.46
  -2  14  10   -0.16    0.51
   2 -14  -9    0.13    0.81
  -2  14   9    0.26    0.51
   2 -14  -8    5.33    0.65
  -2  14   8    5.47    0.67
   2 -14  -7    1.35    0.88
  -2  14   7    0.19    0.93
   2 -14  -6    6.88    0.69
  -2  14   6    6.43    0.70
   2 -14  -5   16.31    1.44
  -2  14   5   17.18    1.51
   2 -14  -4   13.46    0.89
  -2  14   4   13.81    1.39
   2 -14  -3    0.67    0.98
  -2  14   3    0.59    0.53
   2 -14  -2   10.69    0.82
  -2  14   2    8.55    0.57
  -2  14   2   10.60    1.42
   2 -14  -1    0.77    1.05
  -2  14   1    1.44    0.32
   2 -14   0    8.75    0.81
   2 -14   1   -0.15    0.52
   2 -14   2    0.22    0.54
   2 -14   3    0.21    0.57
   2 -14   3    0.39    0.81
   2 -13 -12    1.14    0.94
  -2  13  12    0.79    1.07
   2 -13 -11    0.90    0.52
  -2  13  11    0.58    1.03
   2 -13 -10    0.60    0.82
  -2  13  10    0.22    0.92
   2 -13  -9    2.21    0.52
  -2  13   9    0.60    1.00
   2 -13  -8    5.28    1.02
  -2  13   8    6.00    1.09
   2 -13  -7    1.06    0.86
  -2  13   7    1.31    0.53
   2 -13  -6    0.39    0.47
  -2  13   6    0.69    0.84
   2 -13  -5    0.13    0.72
  -2  13   5   -0.10    0.42
   2 -13  -4    0.27    0.82
  -2  13   4    0.21    0.82
   2 -13  -3    0.06    0.44
  -2  13   3    0.08    0.43
   2 -13  -2   14.90    1.38
  -2  13   2   13.23    1.28
   2 -13  -1    0.01    0.46
  -2  13   1    0.22    0.26
  -2  13   1    0.08    0.50
   2 -13   0    0.12    0.75
  -2  13   0   -0.03    0.19
   2 -13   1    2.14    1.02
   2 -13   2    3.09    0.63
   2 -13   3    0.33    0.45
   2 -13   3    0.52    0.54
   2 -13   4    1.51    1.09
   2 -13   4    1.60    0.92
   2 -13   5   -0.49    0.84
   2 -12 -13    0.31    0.86
  -2  12  13    0.31    1.04
   2 -12 -12    0.77    0.52
  -2  12  12    0.58    0.60
   2 -12 -11    2.85    0.99
  -2  12  11    3.13    0.67
   2 -12 -10    1.95    0.51
  -2  12  10    0.57    0.57
   2 -12  -9    0.55    0.84
  -2  12   9    1.09    0.53
   2 -12  -8    0.20    0.69
  -2  12   8    0.03    0.44
   2 -12  -7    1.26    0.46
  -2  12   7    0.83    0.87
   2 -12  -6    0.28    0.44
  -2  12   6    0.80    0.45
   2 -12  -5    2.87    0.90
  -2  12   5    3.48    0.91
   2 -12  -4   11.83    1.13
  -2  12   4   10.96    0.71
   2 -12  -3    0.68    0.46
  -2  12   3    0.52    0.46
   2 -12  -2    3.58    0.59
  -2  12   2    4.49    0.92
   2 -12  -1    1.95    0.90
  -2  12   1    2.10    0.33
  -2  12   1    1.82    0.85
   2 -12   0   -0.19    0.41
  -2  12   0   -0.01    0.19
   2 -12   1    0.14    0.73
  -2  12  -1   -0.04    0.18
   2 -12   2    0.31    0.73
  -2  12  -2    0.01    0.09
   2 -12   3    0.16    0.85
   2 -12   4    2.06    0.51
   2 -12   4    2.01    1.09
   2 -12   5    0.35    0.76
   2 -12   5    0.19    0.98
   2 -12   6   -0.04    0.72
   2 -12   6   -0.04    0.55
   2 -12   7   -0.39    1.01
   2 -12   7    0.02    0.45
   2 -11 -14    0.41    0.91
  -2  11  14    0.07    1.07
   2 -11 -13   -0.12    0.47
  -2  11  13    0.41    0.55
  -2  11  12    8.68    1.37
   2 -11 -11    3.06    0.57
  -2  11  11    2.48    1.14
   2 -11 -10    1.47    0.92
  -2  11  10    2.06    1.03
   2 -11  -9   13.42    0.74
  -2  11   9   12.82    1.29
   2 -11  -8    2.67    0.51
  -2  11   8    2.10    0.94
   2 -11  -7    1.08    0.79
  -2  11   7    2.01    0.49
   2 -11  -6    3.14    0.85
  -2  11   6    4.00    0.87
   2 -11  -5   15.45    1.13
  -2  11   5   14.41    0.74
   2 -11  -4    5.53    0.94
  -2  11   4    5.54    0.54
   2 -11  -3   -0.07    0.36
  -2  11   3    0.30    0.62
   2 -11  -2    2.86    0.52
  -2  11   2    3.49    0.86
   2 -11  -1    0.02    0.36
  -2  11   1    0.03    0.61
   2 -11   0    0.50    0.74
  -2  11   0    0.22    0.44
  -2  11   0    0.40    0.21
   2 -11   1    0.69    0.47
  -2  11  -1    0.77    0.17
   2 -11   2   -0.26    0.70
  -2  11  -2    0.04    0.14
   2 -11   4    2.13    1.04
   2 -11   4    2.29    0.82
   2 -11   5    2.55    1.12
   2 -11   5    2.64    0.51
   2 -11   6    1.51    0.87
   2 -11   6    1.93    0.65
   2 -11   7   -0.03    0.76
   2 -11   7   -0.20    0.97
   2 -11   8   -0.15    0.95
   2 -11   8    0.04    0.42
   2 -10 -14    0.57    0.52
  -2  10  14    0.13    0.62
   2 -10 -13    4.39    1.08
  -2  10  13    3.58    1.25
   2 -10 -12    9.18    1.18
  -2  10  12    9.38    0.82
   2 -10 -11   23.40    0.97
  -2  10  11   24.13    1.09
   2 -10 -10   55.44    1.61
  -2  10  10   58.76    2.38
   2 -10  -9   17.84    1.24
  -2  10   9   16.40    1.37
   2 -10  -8    3.23    0.49
  -2  10   8    3.84    0.56
   2 -10  -7    0.89    0.42
  -2  10   7    1.09    0.77
   2 -10  -6    0.16    0.34
  -2  10   6   -0.11    0.37
   2 -10  -5    4.00    0.51
  -2  10   5    4.28    0.90
   2 -10  -4   16.19    0.76
  -2  10   4   17.03    1.13
   2 -10  -3    0.48    0.41
  -2  10   3    0.45    0.68
   2 -10  -2   26.21    0.96
  -2  10   2   26.73    1.32
   2 -10  -1   10.86    0.67
  -2  10   1   11.21    1.02
   2 -10   0    2.54    0.50
  -2  10   0    2.60    0.27
  -2  10   0    1.73    0.80
   2 -10   1    0.92    0.81
  -2  10  -1    1.21    0.17
   2 -10   2    1.83    0.50
  -2  10  -2    1.47    0.12
   2 -10   3    0.39    0.79
   2 -10   4    5.41    0.51
   2 -10   4    4.62    1.07
   2 -10   5    1.20    0.76
   2 -10   5    0.58    0.96
   2 -10   6    2.45    0.63
   2 -10   6    1.90    0.49
   2 -10   7    0.46    0.81
   2 -10   7    0.88    0.61
   2 -10   8   -0.07    0.46
   2 -10   8   -0.78    1.04
   2 -10   9    0.29    1.15
   2 -10   9   -0.35    0.49
   2  -9 -15    4.95    0.72
  -2   9  15    2.95    1.47
   2  -9 -14    4.24    0.65
  -2   9  14    3.87    0.78
   2  -9 -13    9.36    1.22
  -2   9  13    7.58    0.82
   2  -9 -12    0.85    0.50
  -2   9  12    0.75    1.03
   2  -9 -11    0.89    0.88
  -2   9  11    1.14    1.01
   2  -9 -10   25.50    1.01
  -2   9  10   24.39    1.05
   2  -9  -9   22.50    1.30
  -2   9   9   22.03    0.93
   2  -9  -8    0.66    0.71
  -2   9   8    0.61    0.48
   2  -9  -7   12.52    1.02
  -2   9   7   12.74    1.12
   2  -9  -6    5.13    0.84
  -2   9   6    4.87    0.52
   2  -9  -5   58.57    1.87
  -2   9   5   57.89    1.47
   2  -9  -4    1.66    0.75
  -2   9   4    1.62    0.42
   2  -9  -3    0.31    0.37
  -2   9   3    0.47    0.35
   2  -9  -2    1.86    0.41
  -2   9   2    1.06    0.39
   2  -9  -1    0.56    0.69
  -2   9   1    0.58    0.37
   2  -9   0    7.55    0.94
  -2   9   0    7.07    0.89
   2  -9   1   10.14    0.65
  -2   9  -1    9.35    0.31
   2  -9   2   47.21    1.82
  -2   9  -2   41.09    0.77
   2  -9   3    1.36    0.52
   2  -9   4    5.17    1.06
   2  -9   5    7.27    1.16
   2  -9   5    7.53    0.91
   2  -9   6    0.20    0.51
   2  -9   6    0.22    0.38
   2  -9   7    0.90    0.77
   2  -9   7    0.67    0.59
   2  -9   8    0.28    1.04
   2  -9   8    0.39    0.78
   2  -9   9    0.33    0.62
   2  -9   9    0.49    0.48
   2  -9  10    0.28    0.62
   2  -9  10   -0.18    0.84
   2  -8 -15    2.50    0.64
  -2   8  15    1.56    1.32
   2  -8 -14   14.51    1.34
  -2   8  14   10.90    1.53
   2  -8 -13   26.65    1.60
  -2   8  13   25.51    1.15
   2  -8 -12   -0.04    0.44
  -2   8  12   -0.13    0.50
   2  -8 -11   37.34    1.69
  -2   8  11   39.08    1.87
   2  -8 -10   10.79    0.66
  -2   8  10   11.79    1.21
   2  -8  -9   10.30    1.02
  -2   8   9    9.50    1.14
   2  -8  -8   85.15    2.42
  -2   8   8   84.73    2.55
   2  -8  -7    0.81    0.67
  -2   8   7    0.98    0.77
   2  -8  -6    0.83    0.63
  -2   8   6    0.78    0.40
   2  -8  -5    2.47    0.70
  -2   8   5    2.37    0.43
   2  -8  -4    3.21    0.42
  -2   8   4    3.51    0.44
   2  -8  -3    2.68    0.71
  -2   8   3    2.14    0.70
   2  -8  -2   17.35    0.68
  -2   8   2   17.96    0.96
   2  -8  -1   14.96    0.99
  -2   8   1   14.56    0.62
   2  -8   0    7.31    0.89
  -2   8   0    7.94    0.82
   2  -8   1   15.49    1.11
  -2   8  -1   17.32    0.73
  -2   8  -1   14.56    0.46
   2  -8   2   13.36    1.07
  -2   8  -2   10.68    0.23
   2  -8   3    5.98    0.59
   2  -8   4    0.39    0.84
   2  -8   5    0.76    0.40
   2  -8   5    1.05    0.93
   2  -8   6    0.49    0.89
   2  -8   6    0.58    0.67
   2  -8   7   -0.19    0.46
   2  -8   7    0.11    0.64
   2  -8   8    1.39    0.82
   2  -8   8    2.09    1.05
   2  -8   9    0.47    0.60
   2  -8   9    0.73    0.46
   2  -8  10    0.13    0.85
   2  -8  10    0.56    0.62
   2  -8  11    0.46    0.90
   2  -8  11    0.19    1.16
   2  -7 -15    5.07    0.74
  -2   7  15    6.17    0.87
   2  -7 -14   -0.13    0.77
  -2   7  14    0.10    0.52
   2  -7 -13   12.03    1.24
  -2   7  13   11.24    1.42
   2  -7 -12   48.76    1.45
  -2   7  12   50.20    2.17
   2  -7 -11    9.06    1.09
  -2   7  11    8.71    0.74
   2  -7 -10    0.51    0.39
  -2   7  10    0.10    0.80
   2  -7  -9    2.37    0.78
  -2   7   9    2.53    0.90
   2  -7  -8   13.60    0.65
  -2   7   8   13.94    1.13
   2  -7  -7    0.70    0.35
  -2   7   7    0.84    0.71
   2  -7  -6    1.36    0.64
  -2   7   6    1.77    0.40
   2  -7  -5   49.99    1.52
  -2   7   5   49.63    1.22
   2  -7  -4  203.19    4.02
  -2   7   4  202.58    4.03
   2  -7  -3  156.24    3.12
  -2   7   3  156.14    3.45
   2  -7  -2   14.83    0.93
  -2   7   2   14.68    0.57
   2  -7  -1  117.23    2.72
  -2   7   1  112.85    2.30
   2  -7   0    0.15    0.29
  -2   7   0   -0.36    0.51
   2  -7   1   14.09    0.67
  -2   7  -1   13.28    0.65
   2  -7   2    3.86    0.54
  -2   7  -2    3.77    0.17
   2  -7   3   12.14    0.68
   2  -7   4   22.11    1.39
   2  -7   5    0.29    0.38
   2  -7   5    0.39    0.87
   2  -7   6    2.06    0.99
   2  -7   6    2.04    0.76
   2  -7   7    1.18    0.53
   2  -7   7    1.21    0.71
   2  -7   8    1.43    0.97
   2  -7   8    1.36    0.45
   2  -7   9    0.27    0.50
   2  -7   9   -0.04    0.40
   2  -7  10    0.09    0.94
   2  -7  10    0.13    0.75
   2  -7  11   -0.09    1.13
   2  -7  11    0.22    0.80
   2  -7  12    0.36    1.33
   2  -7  12    0.89    0.97
   2  -6 -15    4.64    0.72
  -2   6  15    4.11    0.80
   2  -6 -14   -0.01    0.79
  -2   6  14   -0.06    0.52
   2  -6 -13   15.43    1.30
  -2   6  13   15.02    0.93
   2  -6 -12    7.86    0.66
  -2   6  12    7.51    0.76
   2  -6 -11   41.14    1.22
  -2   6  11   40.83    1.86
  -2   6  11   40.96    1.84
   2  -6 -10    0.92    0.71
  -2   6  10    0.61    0.46
   2  -6  -9    8.99    0.55
  -2   6   9    8.09    1.03
   2  -6  -8   22.00    0.76
  -2   6   8   24.03    1.22
   2  -6  -7   19.06    0.68
  -2   6   7   19.24    1.10
   2  -6  -6   29.15    0.80
  -2   6   6   28.87    0.85
   2  -6  -5   33.60    1.16
  -2   6   5   33.04    0.88
   2  -6  -4   10.35    0.47
  -2   6   4   10.16    0.49
   2  -6  -3    4.28    0.38
  -2   6   3    5.13    0.64
   2  -6  -2    3.88    0.36
  -2   6   2    3.41    0.60
   2  -6  -1    0.04    0.25
  -2   6   1    0.01    0.42
   2  -6   0   30.33    0.81
  -2   6   0   31.13    1.10
   2  -6   1   72.30    2.02
  -2   6  -1   70.05    1.96
   2  -6   2 2556.84   61.30
  -2   6  -2 2353.71   53.51
   2  -6   3  266.97    5.58
   2  -6   4  100.64    2.84
   2  -6   5   52.81    1.29
   2  -6   5   56.06    1.99
   2  -6   6    3.90    1.02
   2  -6   6    4.03    0.45
   2  -6   7    7.08    0.89
   2  -6   7    5.88    1.13
   2  -6   8    0.69    0.41
   2  -6   8    0.67    0.56
   2  -6   9    1.46    0.66
   2  -6   9    3.15    0.84
   2  -6  10   10.41    1.07
   2  -6  10    5.75    0.18
   2  -6  11    0.75    0.49
   2  -6  12    3.67    0.64
   2  -6  13    0.33    0.54
   2  -5 -15    2.21    0.64
  -2   5  15    1.91    1.27
   2  -5 -14    0.92    0.53
  -2   5  14    0.00    1.04
   2  -5 -13    0.15    0.79
  -2   5  13    0.28    0.91
   2  -5 -12   37.50    1.66
  -2   5  12   36.42    1.83
   2  -5 -11   22.44    0.86
  -2   5  11   22.95    0.93
   2  -5 -10   37.21    1.07
  -2   5  10   39.17    1.61
   2  -5  -9   -0.38    0.54
  -2   5   9    0.13    0.34
   2  -5  -8    3.45    0.71
  -2   5   8    4.85    0.80
   2  -5  -7   10.22    0.50
  -2   5   7    9.67    0.87
   2  -5  -6    0.25    0.51
  -2   5   6    0.44    0.31
   2  -5  -5  153.07    2.95
  -2   5   5  157.22    3.38
   2  -5  -4   48.58    1.34
  -2   5   4   48.02    1.36
   2  -5  -3  263.15    5.29
  -2   5   3  262.59    5.35
   2  -5  -2 1035.28   21.84
  -2   5   2 1078.50   23.22
   2  -5  -1   23.44    0.91
  -2   5   1   23.03    0.63
   2  -5   0   61.51    1.27
  -2   5   0   60.91    1.25
   2  -5   1   40.38    0.94
  -2   5  -1   40.86    1.20
   2  -5   2   22.17    0.87
  -2   5  -2    0.53    0.41
   2  -5   3  100.67    2.27
   2  -5   4  108.86    3.00
   2  -5   5   22.08    1.04
   2  -5   5   23.01    0.85
   2  -5   6    7.50    0.49
   2  -5   6    7.44    0.65
   2  -5   7    0.76    0.37
   2  -5   7    0.43    0.07
   2  -5   7    0.04    0.54
   2  -5   8   93.45    1.73
   2  -5   8   90.97    2.57
   2  -5   9    0.44    0.71
   2  -5   9    0.45    0.15
   2  -5  10    4.86    0.55
   2  -5  10    4.60    0.27
   2  -5  11    7.75    0.64
   2  -5  11    5.57    0.32
   2  -5  12    0.76    0.87
   2  -5  13    0.21    0.87
   2  -4 -15    0.09    0.53
  -2   4  15    0.61    1.06
   2  -4 -14    4.89    0.66
  -2   4  14    4.86    1.26
   2  -4 -13    0.30    0.45
  -2   4  13   -0.15    0.92
   2  -4 -12    0.09    0.42
  -2   4  12    0.33    0.83
   2  -4 -11    0.11    0.66
  -2   4  11    0.32    0.77
   2  -4 -10    2.62    0.77
  -2   4  10    3.26    0.89
   2  -4  -9    1.73    0.38
  -2   4   9    1.32    0.44
   2  -4  -8    1.83    0.63
  -2   4   8    1.58    0.71
   2  -4  -7   31.57    1.11
  -2   4   7   33.63    1.23
   2  -4  -6  403.49    8.37
  -2   4   6  423.33    8.78
   2  -4  -5  129.97    2.49
  -2   4   5  130.70    2.53
   2  -4  -4  589.81   12.03
  -2   4   4  603.01   11.99
   2  -4  -3   44.84    0.95
  -2   4   3   44.71    0.95
   2  -4  -2    0.43    0.44
  -2   4   2    0.67    0.25
   2  -4  -1    4.73    0.55
  -2   4   1    4.36    0.31
   2  -4   0    0.02    0.39
  -2   4   0    0.03    0.20
   2  -4   1   23.90    0.64
  -2   4  -1   24.17    0.63
   2  -4   2  263.72    5.25
  -2   4  -2  213.50    4.13
   2  -4   3    4.94    0.46
   2  -4   4 5248.25  138.91
   2  -4   5  117.91    2.75
   2  -4   5  108.75    2.79
   2  -4   6    1.70    0.63
   2  -4   6    1.58    0.15
   2  -4   7   97.37    2.45
   2  -4   7   91.53    1.60
   2  -4   8   11.74    0.61
   2  -4   8   12.05    0.35
   2  -4   9   10.20    0.36
   2  -4   9    9.24    0.63
   2  -4  10    5.24    0.94
   2  -4  10    5.36    0.31
   2  -4  11    0.02    0.22
   2  -4  11    0.32    0.69
   2  -4  12    4.08    1.01
   2  -4  12    3.94    0.34
   2  -4  13    0.46    0.49
   2  -4  14    5.22    0.72
   2  -3 -15    1.30    0.61
  -2   3  15    0.41    1.22
   2  -3 -14    1.31    0.56
  -2   3  14    1.09    1.09
   2  -3 -13    0.10    0.44
  -2   3  13    0.14    0.50
   2  -3 -12   10.49    0.69
  -2   3  12   11.47    0.76
   2  -3 -11   16.00    0.74
  -2   3  11   16.99    0.80
   2  -3 -10    4.17    0.47
  -2   3  10    4.56    0.54
   2  -3  -9    7.29    0.80
  -2   3   9    7.86    0.91
   2  -3  -8   27.04    0.79
  -2   3   8   27.60    1.18
   2  -3  -7   15.40    0.83
  -2   3   7   15.75    0.90
   2  -3  -6   24.68    0.93
  -2   3   6   24.46    0.70
   2  -3  -5   30.90    0.99
  -2   3   5   31.11    1.02
   2  -3  -4   13.20    0.44
  -2   3   4   12.73    0.69
   2  -3  -3  150.04    2.96
  -2   3   3  150.72    2.77
   2  -3  -2  161.20    3.14
  -2   3   2  158.92    2.90
   2  -3  -1  235.35    4.30
  -2   3   1  234.11    4.52
   2  -3   0  220.78    4.03
  -2   3   0  220.26    4.02
   2  -3   1  154.67    3.11
  -2   3  -1  156.31    2.87
   2  -3   2  138.89    2.61
  -2   3  -2  145.63    2.72
   2  -3   3  312.77    5.95
   2  -3   4   32.36    0.78
   2  -3   4   31.08    0.48
   2  -3   5   14.84    0.91
   2  -3   6   59.13    1.63
   2  -3   7   32.18    0.88
   2  -3   8    0.35    0.59
   2  -3   9   16.20    0.70
   2  -3  10   93.84    2.22
   2  -3  11    1.25    0.79
   2  -3  12   -0.14    0.73
   2  -3  13    1.23    0.77
   2  -3  13   -0.14    0.17
   2  -3  14    1.42    1.02
   2  -3  14    1.80    0.38
   2  -2 -15    1.03    1.04
  -2   2  15    0.13    1.16
   2  -2 -14    0.05    0.86
  -2   2  14    0.35    0.96
   2  -2 -13    1.58    0.93
  -2   2  13    1.68    0.59
   2  -2 -12    0.36    0.79
  -2   2  12    0.73    0.51
   2  -2 -11    3.14    0.86
  -2   2  11    3.15    0.96
   2  -2 -10   12.81    1.00
  -2   2  10   11.95    1.12
   2  -2  -9    6.08    0.81
  -2   2   9    6.82    0.92
   2  -2  -8    1.46    0.35
  -2   2   8    1.96    0.40
   2  -2  -7   13.09    0.74
  -2   2   7   12.07    0.53
   2  -2  -6   28.16    0.71
  -2   2   6   27.57    0.72
   2  -2  -5   53.14    1.09
  -2   2   5   52.63    1.09
   2  -2  -4  245.70    4.75
  -2   2   4  247.35    4.82
   2  -2  -3    0.48    0.36
  -2   2   3    0.61    0.38
   2  -2  -2   80.45    1.68
  -2   2   2   80.93    1.49
   2  -2  -1   -0.01    0.36
  -2   2   1   -0.03    0.36
   2  -2   0   13.36    0.68
  -2   2   0   13.59    0.43
   2  -2   1    0.65    0.23
  -2   2  -1    0.73    0.18
  -2   2  -1    0.64    0.23
   2  -2   2    0.75    0.25
   2  -2   2    0.66    0.11
  -2   2  -2    0.56    0.15
  -2   2  -2    0.67    0.25
   2  -2   3   50.35    1.27
   2  -2   3   51.59    0.86
   2  -2   4    4.34    0.28
   2  -2   5    0.80    0.42
   2  -2   6  360.38    7.37
   2  -2   7    0.16    0.28
   2  -2   8   29.21    1.16
   2  -2   9    0.31    0.35
   2  -2  10    0.13    0.35
   2  -2  11    0.40    0.40
   2  -2  12    6.33    0.60
   2  -2  13    0.76    0.48
   2  -2  14   -0.01    0.44
   2  -2  15    3.10    0.72
   2  -1 -15   -0.50    0.93
  -2   1  15    0.30    0.59
   2  -1 -14    1.82    1.03
  -2   1  14    1.26    1.16
   2  -1 -13    9.01    0.77
  -2   1  13    9.55    0.83
   2  -1 -12    2.97    0.56
  -2   1  12    3.43    1.07
   2  -1 -11    0.73    0.43
  -2   1  11    0.48    0.84
   2  -1 -10   17.20    0.73
  -2   1  10   17.85    0.80
   2  -1  -9   30.59    0.93
  -2   1   9   31.44    0.98
   2  -1  -8   47.32    1.16
  -2   1   8   50.60    1.24
   2  -1  -7    9.37    0.44
  -2   1   7    8.95    0.47
   2  -1  -6  141.94    2.95
  -2   1   6  142.99    3.04
   2  -1  -5    2.20    0.26
  -2   1   5    1.93    0.28
   2  -1  -4   10.09    0.35
  -2   1   4    9.71    0.35
   2  -1  -3    1.32    0.35
  -2   1   3    1.16    0.21
   2  -1  -2   13.25    0.38
  -2   1   2   14.07    0.58
   2  -1  -1   43.74    0.86
  -2   1   1   46.26    1.11
   2  -1   0    3.96    0.42
  -2   1   0    4.30    0.26
  -2   1   0    4.05    0.23
   2  -1   1  317.02    5.64
   2  -1   1  341.94    6.37
  -2   1  -1  339.35    6.13
  -2   1  -1  315.93    5.62
   2  -1   2  348.55    6.55
   2  -1   2  340.07    6.09
  -2   1  -2  327.05    5.88
   2  -1   3   54.28    0.96
   2  -1   4    6.54    0.45
   2  -1   5   56.81    1.11
   2  -1   6    2.70    0.28
   2  -1   7    0.23    0.44
  -2   1  -7    0.23    0.26
   2  -1   8   10.51    0.78
  -2   1  -8   11.56    0.79
   2  -1   9    0.36    0.32
  -2   1  -9    0.36    0.57
   2  -1  10    6.10    0.49
  -2   1 -10    6.39    0.83
   2  -1  11   17.36    0.74
  -2   1 -11   19.01    1.15
   2  -1  12   12.33    0.70
  -2   1 -12   12.74    0.72
   2  -1  13    0.29    0.46
  -2   1 -13    0.34    0.45
   2  -1  14    0.86    0.94
   2  -1  15    2.13    1.14
   2   0 -14    0.73    0.55
  -2   0  14    0.21    0.42
  -2   0  14    0.13    1.08
   2   0 -13    4.42    0.68
  -2   0  13    4.68    0.72
   2   0 -12   12.88    1.31
  -2   0  12   12.63    1.40
   2   0 -11   20.16    1.34
  -2   0  11   19.70    1.41
   2   0 -10    6.48    0.54
  -2   0  10    5.82    0.60
   2   0  -9    5.80    0.51
  -2   0   9    6.46    0.93
   2   0  -8   22.35    0.73
  -2   0   8   22.49    1.12
   2   0  -7    3.15    0.36
  -2   0   7    3.08    0.65
   2   0  -6    0.08    0.22
  -2   0   6    0.10    0.41
   2   0  -5    4.60    0.29
  -2   0   5    4.36    0.51
   2   0  -4   59.42    1.30
  -2   0   4   60.46    1.16
   2   0  -3   41.42    0.96
  -2   0   3   41.57    0.81
   2   0  -2  111.18    1.94
  -2   0   2  111.28    1.95
   2   0  -1  556.97   10.53
  -2   0   1  568.28   10.74
  -2   0   1  549.47   10.50
   2   0   0  172.04    3.17
   2   0   0  172.23    3.05
  -2   0   0  179.32    3.29
  -2   0   0  180.73    3.21
   2   0   1   55.42    1.08
   2   0   1   56.99    1.05
  -2   0  -1   54.67    0.95
  -2   0  -1   56.58    1.04
   2   0   2   32.47    0.70
   2   0   2   33.36    0.74
  -2   0  -2   32.15    0.72
   2   0   3    2.64    0.31
   2   0   4    0.74    0.17
   2   0   5   56.42    1.06
  -2   0  -5   57.10    1.09
   2   0   6   73.92    1.41
  -2   0  -6   79.40    1.70
   2   0   7    0.56    0.23
  -2   0  -7    0.25    0.22
   2   0   8  155.59    3.34
  -2   0  -8  159.28    3.12
   2   0   9   19.75    0.95
  -2   0  -9   19.61    0.66
   2   0  10    0.48    0.33
  -2   0 -10    0.25    0.34
   2   0  11   17.09    0.72
  -2   0 -11   16.95    1.08
   2   0  12    4.02    0.50
  -2   0 -12    3.71    0.84
   2   0  13    2.45    0.92
  -2   0 -13    2.13    0.51
   2   0  14    2.17    1.03
  -2   0 -14    4.16    0.99
   2   0  15    0.15    0.90
  -2   0 -15    0.16    0.49
   2   0  16    3.10    0.72
   2   1 -14    2.26    0.66
  -2  -1  14    2.71    0.72
  -2  -1  14    2.27    0.50
   2   1 -13    2.33    1.09
  -2  -1  13    2.00    0.79
  -2  -1  13    2.18    1.16
   2   1 -12   14.59    0.88
  -2  -1  12   13.25    0.91
  -2  -1  12   16.30    0.74
   2   1 -11   20.53    0.94
  -2  -1  11   19.97    1.49
   2   1 -10    0.60    0.72
  -2  -1  10    0.05    0.44
   2   1  -9    6.02    0.52
  -2  -1   9    5.60    0.92
   2   1  -8    5.59    0.46
  -2  -1   8    5.91    0.49
   2   1  -7   10.47    0.76
  -2  -1   7   11.40    0.82
   2   1  -6    1.89    0.48
  -2  -1   6    1.20    0.52
   2   1  -5   45.83    0.97
  -2  -1   5   46.25    1.22
   2   1  -4    3.44    0.25
  -2  -1   4    3.09    0.43
  -2  -1   4    3.67    0.26
   2   1  -3  201.35    3.63
  -2  -1   3  201.87    3.65
  -2  -1   3  202.06    3.85
   2   1  -2    1.32    0.27
  -2  -1   2    1.53    0.29
  -2  -1   2    1.39    0.37
   2   1  -1    6.47    0.31
   2   1  -1    6.70    0.32
  -2  -1   1    7.00    0.34
  -2  -1   1    7.47    0.30
   2   1   0   56.52    1.23
   2   1   0   56.10    0.98
  -2  -1   0   54.57    1.01
  -2  -1   0   55.85    0.99
   2   1   1   11.13    0.47
   2   1   1   10.98    0.24
  -2  -1  -1   11.44    0.25
  -2  -1  -1   11.77    0.50
   2   1   2  203.57    3.70
   2   1   2  195.99    3.33
   2   1   2  200.40    3.44
   2   1   3   14.42    0.40
  -2  -1  -3   13.79    0.29
   2   1   4   42.07    0.76
  -2  -1  -4   45.08    0.92
   2   1   5   61.38    1.25
  -2  -1  -5   63.43    1.29
   2   1   6    1.34    0.34
  -2  -1  -6    1.72    0.20
   2   1   7   29.19    0.85
  -2  -1  -7   28.73    0.67
   2   1   8    1.04    0.25
  -2  -1  -8    1.18    0.25
   2   1   9    3.26    0.35
  -2  -1  -9    2.62    0.34
   2   1  10    1.82    0.65
  -2  -1 -10    1.99    0.62
   2   1  11    0.67    0.66
  -2  -1 -11    0.68    0.36
   2   1  12    0.14    0.35
  -2  -1 -12   -0.05    0.33
   2   1  13    0.68    0.45
  -2  -1 -13    0.83    0.74
   2   1  14   -0.24    0.74
  -2  -1 -14    0.11    0.39
   2   1  15    4.50    0.66
  -2  -1 -15    3.56    1.08
   2   1  16    0.98    0.63
  -2  -1 -16    1.50    0.61
   2   2 -13   22.00    1.12
  -2  -2  13   21.89    1.79
  -2  -2  13   19.60    0.89
   2   2 -12    3.15    1.17
  -2  -2  12    4.40    0.85
  -2  -2  12    3.60    0.70
   2   2 -11    5.58    0.66
  -2  -2  11    5.80    0.87
  -2  -2  11    3.90    1.17
   2   2 -10   62.76    2.19
  -2  -2  10   60.09    1.68
  -2  -2  10   64.05    1.58
   2   2  -9   21.67    1.22
  -2  -2   9   21.74    0.73
  -2  -2   9   21.65    1.26
   2   2  -8   10.73    0.57
  -2  -2   8   10.95    0.60
  -2  -2   8   10.93    0.80
   2   2  -7    3.41    0.66
  -2  -2   7    3.59    0.36
  -2  -2   7    3.77    0.70
   2   2  -6    3.36    0.34
  -2  -2   6    3.40    0.32
  -2  -2   6    3.19    0.36
   2   2  -5   36.36    1.08
  -2  -2   5   36.77    1.07
  -2  -2   5   36.34    1.10
   2   2  -4    1.30    0.39
  -2  -2   4    1.51    0.41
  -2  -2   4    1.05    0.23
   2   2  -3    8.79    0.30
  -2  -2   3    9.32    0.34
  -2  -2   3    8.87    0.48
   2   2  -2  636.79   12.39
   2   2  -2  584.64   11.40
  -2  -2   2  649.48   12.91
  -2  -2   2  655.57   12.93
   2   2  -1  130.28    2.48
   2   2  -1  125.60    2.13
  -2  -2   1  129.53    2.28
  -2  -2   1  125.67    2.24
   2   2   0  415.28    7.88
   2   2   0  388.04    7.01
  -2  -2   0  428.92    8.12
  -2  -2   0  391.31    7.07
   2   2   1  220.09    3.91
  -2  -2  -1  221.00    3.93
   2   2   2   65.99    1.01
   2   2   2   68.68    1.41
   2   2   3   25.77    0.56
  -2  -2  -3   26.06    0.49
   2   2   4    0.20    0.18
  -2  -2  -4    0.14    0.10
   2   2   5    1.89    0.27
  -2  -2  -5    1.82    0.16
   2   2   6    3.01    0.21
  -2  -2  -6    2.98    0.21
   2   2   7    3.84    0.26
  -2  -2  -7    3.85    0.42
   2   2   8   15.56    0.69
  -2  -2  -8   14.44    0.46
   2   2   9    4.94    0.37
  -2  -2  -9    4.45    0.58
   2   2  10    0.05    0.45
  -2  -2 -10   -0.02    0.24
   2   2  11   18.22    0.72
  -2  -2 -11   19.19    1.04
   2   2  12    5.09    0.84
  -2  -2 -12    4.63    0.47
   2   2  13    1.18    0.45
  -2  -2 -13    1.13    0.74
   2   2  14    0.67    0.82
  -2  -2 -14    0.47    0.43
   2   2  15   -0.25    0.47
  -2  -2 -15    0.30    0.76
   2   2  16    2.90    0.69
  -2  -2 -16    3.39    0.63
   2   3 -13    6.37    1.41
  -2  -3  13    6.85    0.84
  -2  -3  13    4.81    0.58
   2   3 -12   68.93    2.13
  -2  -3  12   57.88    2.14
  -2  -3  12   64.98    2.74
   2   3 -11   20.14    1.63
  -2  -3  11   18.87    1.23
  -2  -3  11   21.46    1.64
   2   3 -10    0.55    0.51
  -2  -3  10    0.63    0.38
  -2  -3  10    0.60    0.52
   2   3  -9    0.04    0.64
  -2  -3   9   -0.01    0.28
  -2  -3   9    0.23    0.68
   2   3  -8    0.15    0.31
  -2  -3   8   -0.16    0.26
  -2  -3   8   -0.15    0.60
   2   3  -7   88.99    1.94
  -2  -3   7   86.85    1.94
  -2  -3   7   86.55    1.87
   2   3  -6   42.91    1.31
  -2  -3   6   43.23    1.27
  -2  -3   6   42.86    1.33
   2   3  -5  233.75    4.90
  -2  -3   5  234.71    4.87
  -2  -3   5  230.17    4.86
   2   3  -4  682.39   14.29
  -2  -3   4  653.21   13.37
  -2  -3   4  655.99   13.45
   2   3  -3   24.05    0.73
  -2  -3   3   23.43    0.55
  -2  -3   3   24.05    0.75
   2   3  -2  100.08    1.91
   2   3  -2   94.08    1.72
  -2  -3   2  102.18    2.01
  -2  -3   2   97.13    1.73
   2   3  -1  335.77    6.22
   2   3  -1  335.32    6.24
  -2  -3   1  342.36    6.32
  -2  -3   1  333.10    6.07
   2   3   0    0.38    0.29
  -2  -3   0    0.50    0.17
  -2  -3   0    0.36    0.14
   2   3   1    0.55    0.17
  -2  -3  -1    0.60    0.08
  -2  -3  -1    0.70    0.10
  -2  -3  -1    0.67    0.32
   2   3   2   10.40    0.33
   2   3   2   11.34    0.23
   2   3   3  105.27    1.74
  -2  -3  -3  104.17    1.69
   2   3   4   30.38    0.62
  -2  -3  -4   29.12    0.57
   2   3   5   63.89    1.11
  -2  -3  -5   60.96    1.05
   2   3   6    2.05    0.18
  -2  -3  -6    2.23    0.18
   2   3   7   63.30    1.38
  -2  -3  -7   61.87    1.18
   2   3   8    4.83    0.48
  -2  -3  -8    4.48    0.46
   2   3   9    1.64    0.50
  -2  -3  -9    1.63    0.48
   2   3  10    0.37    0.55
  -2  -3 -10    0.71    0.30
   2   3  11    1.90    0.72
  -2  -3 -11    2.28    0.39
   2   3  12    9.14    0.58
  -2  -3 -12    9.97    0.90
   2   3  13    3.23    0.84
  -2  -3 -13    3.02    0.45
   2   3  14    5.37    0.60
  -2  -3 -14    5.10    0.56
   2   3  15    0.76    0.87
  -2  -3 -15    0.33    0.80
   2   3  16    0.01    0.51
  -2  -3 -16    0.18    0.46
   2   3  17    0.54    1.01
  -2  -3 -17    0.20    0.93
  -2  -4  12    1.27    1.19
  -2  -4  12    0.99    0.76
   2   4 -11   59.32    1.88
  -2  -4  11   54.06    1.84
  -2  -4  11   50.54    1.95
   2   4 -10   40.40    1.96
  -2  -4  10   38.34    1.16
  -2  -4  10   39.64    2.00
   2   4  -9   22.41    0.91
  -2  -4   9   21.15    0.75
  -2  -4   9   21.01    1.39
   2   4  -8   24.43    0.84
  -2  -4   8   21.58    1.21
  -2  -4   8   22.42    0.72
   2   4  -7    3.47    0.43
  -2  -4   7    3.75    0.58
  -2  -4   7    3.11    0.42
   2   4  -6   31.30    0.87
  -2  -4   6   31.14    0.79
  -2  -4   6   29.81    0.84
   2   4  -5   18.86    0.61
  -2  -4   5   18.14    0.85
  -2  -4   5   19.25    0.77
   2   4  -4   39.34    0.92
  -2  -4   4   39.03    0.87
  -2  -4   4   37.39    1.13
   2   4  -3    0.52    0.39
  -2  -4   3    0.94    0.39
  -2  -4   3    0.56    0.22
   2   4  -2    0.24    0.30
  -2  -4   2    0.17    0.17
  -2  -4   2    0.11    0.15
   2   4  -1    8.58    0.45
  -2  -4   1    8.10    0.24
  -2  -4   1    8.71    0.45
  -2  -4   0  202.04    3.59
  -2  -4   0  208.79    3.78
   2   4   1  191.47    3.61
  -2  -4  -1  198.38    3.58
  -2  -4  -1  194.90    3.38
   2   4   2  592.06   11.15
   2   4   2  564.51   10.93
  -2  -4  -2  558.66   10.49
   2   4   3   52.14    0.90
  -2  -4  -3   48.46    0.84
   2   4   4   45.59    0.86
  -2  -4  -4   42.82    0.80
   2   4   5   54.30    0.96
  -2  -4  -5   54.55    1.04
   2   4   6    1.05    0.29
  -2  -4  -6    1.12    0.26
   2   4   7    5.53    0.27
  -2  -4  -7    4.57    0.39
   2   4   8    9.17    0.58
  -2  -4  -8    9.49    0.54
   2   4   9    2.64    0.32
  -2  -4  -9    3.09    0.50
   2   4  10   41.13    1.36
  -2  -4 -10   40.93    1.29
   2   4  11   35.46    1.38
  -2  -4 -11   34.87    1.31
   2   4  12   53.94    1.40
  -2  -4 -12   55.35    1.39
   2   4  13    0.06    0.35
  -2  -4 -13   -0.00    0.32
   2   4  14    0.32    0.75
  -2  -4 -14    0.34    0.69
   2   4  15    0.65    0.84
  -2  -4 -15    0.35    0.76
   2   4  16    0.43    0.48
  -2  -4 -16   -0.17    0.45
   2   4  17    0.34    0.97
  -2  -4 -17    0.15    0.88
  -2  -5  12   31.63    1.48
  -2  -5  12   35.00    1.48
  -2  -5  11    5.76    0.86
  -2  -5  11    5.75    1.36
  -2  -5  10   99.66    3.34
  -2  -5  10   89.84    2.70
  -2  -5   9    5.85    0.73
  -2  -5   9    6.33    0.63
  -2  -5   8   13.80    0.82
  -2  -5   8   13.67    0.69
  -2  -5   7    1.79    0.29
  -2  -5   7    1.81    0.38
  -2  -5   6    0.37    0.31
  -2  -5   6    0.54    0.43
  -2  -5   5   67.55    1.66
  -2  -5   5   64.59    1.45
  -2  -5   4  137.67    2.75
  -2  -5   4  139.80    2.98
   2   5  -3  159.42    3.01
  -2  -5   3  167.24    3.45
  -2  -5   3  159.72    3.34
   2   5  -2  436.73    8.59
  -2  -5   2  451.61    9.17
  -2  -5   2  431.60    8.83
   2   5  -1    0.09    0.27
  -2  -5   1    0.06    0.21
  -2  -5   1    0.01    0.27
   2   5   0   62.90    1.18
  -2  -5   0   61.97    1.18
  -2  -5   0   67.95    1.28
  -2  -5   0   68.60    1.32
   2   5   1    2.29    0.36
  -2  -5  -1    2.16    0.23
   2   5   2   58.23    1.05
   2   5   2   55.59    1.28
  -2  -5  -2   59.50    1.19
   2   5   3    6.77    0.29
  -2  -5  -3    6.94    0.29
   2   5   4    2.89    0.27
  -2  -5  -4    3.39    0.25
   2   5   5   15.61    0.50
  -2  -5  -5   14.67    0.44
   2   5   6   41.54    0.95
  -2  -5  -6   40.71    0.90
   2   5   7   36.59    0.78
  -2  -5  -7   38.73    0.93
   2   5   8  276.94    5.70
  -2  -5  -8  279.21    5.62
   2   5   9  267.11    5.71
  -2  -5  -9  274.65    5.75
   2   5  10    9.18    0.52
  -2  -5 -10   10.13    0.77
   2   5  11   51.77    1.32
  -2  -5 -11   53.18    1.64
   2   5  12    3.27    0.81
  -2  -5 -12    3.54    0.73
   2   5  13    3.49    0.85
  -2  -5 -13    3.50    0.77
   2   5  14    0.07    0.39
  -2  -5 -14    0.22    0.63
   2   5  15    3.59    0.57
  -2  -5 -15    3.81    0.54
   2   5  16    1.71    1.01
  -2  -5 -16    2.51    0.55
   2   5  17    5.35    1.23
  -2  -5 -17    5.17    0.68
  -2  -6  11    5.45    0.74
  -2  -6  11    6.17    0.80
  -2  -6  10    0.17    0.52
  -2  -6  10    0.53    0.56
  -2  -6   9   10.57    1.16
  -2  -6   9    9.19    0.78
  -2  -6   8   25.91    1.31
  -2  -6   8   24.85    0.75
  -2  -6   7    6.39    0.57
  -2  -6   7    6.37    0.79
  -2  -6   6    4.25    0.31
  -2  -6   6    4.35    0.67
  -2  -6   5   26.63    1.09
  -2  -6   5   27.10    0.94
  -2  -6   4   38.89    0.88
  -2  -6   4   37.50    0.92
   2   6  -3   10.87    0.58
  -2  -6   3   10.69    0.57
  -2  -6   3    9.95    0.60
   2   6  -2    1.40    0.38
  -2  -6   2   -0.01    0.26
  -2  -6   2    1.10    0.20
  -2  -6   2    1.30    0.21
   2   6  -1    0.31    0.32
  -2  -6   1    0.37    0.34
  -2  -6   1    0.46    0.30
  -2  -6   1    0.26    0.15
   2   6   0    1.03    0.18
  -2  -6   0    0.64    0.29
  -2  -6   0    0.63    0.23
   2   6   1   71.93    1.37
  -2  -6  -1   78.46    1.51
   2   6   2   32.65    0.64
   2   6   2   35.22    0.78
  -2  -6  -2   36.46    0.80
   2   6   3  617.24   12.43
   2   6   3  619.76   12.29
  -2  -6  -3  614.95   12.21
   2   6   4 1522.71   33.25
  -2  -6  -4 1440.33   31.46
   2   6   5  242.70    4.65
  -2  -6  -5  239.55    4.53
   2   6   6  127.60    2.56
  -2  -6  -6  130.24    2.53
   2   6   7   92.34    2.02
  -2  -6  -7   91.01    1.71
   2   6   8    4.65    0.34
  -2  -6  -8    4.81    0.30
   2   6   9    0.05    0.50
  -2  -6  -9    0.04    0.44
   2   6  10    0.10    0.63
  -2  -6 -10    0.58    0.31
   2   6  11   11.33    0.63
  -2  -6 -11    9.68    0.93
   2   6  12   59.21    1.95
  -2  -6 -12   59.18    1.88
   2   6  13    4.50    0.87
  -2  -6 -13    4.31    0.80
   2   6  14    1.54    0.82
  -2  -6 -14    1.88    0.74
   2   6  15   12.59    1.17
  -2  -6 -15   11.98    0.71
   2   6  16    0.29    0.86
  -2  -6 -16    0.36    0.45
   2   6  17    4.15    0.67
  -2  -6 -17    2.90    0.62
  -2  -7  10   21.98    1.02
  -2  -7  10   17.53    0.71
  -2  -7   9    1.53    0.31
  -2  -7   9    1.85    0.50
  -2  -7   8   13.37    0.76
  -2  -7   8   14.94    0.73
  -2  -7   7    1.06    0.45
  -2  -7   7    2.07    0.39
  -2  -7   6    3.73    0.40
  -2  -7   6    3.48    0.47
  -2  -7   5    4.73    0.49
  -2  -7   5    4.97    0.66
  -2  -7   4    2.57    0.48
  -2  -7   4    4.09    0.57
   2   7  -3   -0.02    0.37
  -2  -7   3    0.52    0.31
  -2  -7   3    0.42    0.23
  -2  -7   3    0.28    0.37
   2   7  -2    8.73    0.55
  -2  -7   2    8.64    0.37
  -2  -7   2    8.95    0.54
  -2  -7   2    8.58    0.60
   2   7  -1   10.42    0.56
  -2  -7   1   11.51    0.59
   2   7   0    5.67    0.29
  -2  -7   0    6.20    0.25
  -2  -7   0    6.02    0.28
   2   7   1   12.03    0.40
  -2  -7  -1   13.85    0.53
   2   7   2  135.25    2.82
  -2  -7  -2  143.25    2.76
   2   7   3  175.95    3.38
   2   7   3  177.31    3.39
  -2  -7  -3  174.14    3.34
   2   7   4   12.25    0.51
  -2  -7  -4   11.11    0.49
   2   7   5    0.35    0.30
  -2  -7  -5    0.27    0.29
   2   7   6   22.37    0.76
  -2  -7  -6   21.96    0.52
   2   7   7   23.63    0.85
  -2  -7  -7   25.16    0.79
   2   7   8   46.80    1.35
  -2  -7  -8   47.36    1.03
   2   7   9  638.59   14.38
  -2  -7  -9  633.34   13.43
   2   7  10  223.61    5.24
  -2  -7 -10  222.20    5.05
   2   7  11  512.15   12.00
  -2  -7 -11  512.89   11.04
   2   7  12   27.32    0.95
  -2  -7 -12   30.07    0.93
   2   7  13    7.33    0.95
  -2  -7 -13    7.26    0.52
   2   7  14    2.91    0.49
  -2  -7 -14    2.88    0.45
   2   7  15    0.92    0.49
  -2  -7 -15    1.35    0.45
   2   7  16    3.90    0.63
  -2  -7 -16    4.28    0.56
   2   7  17    0.48    0.97
  -2  -7 -17    0.87    0.51
  -2  -8  10    0.73    0.91
  -2  -8   9    0.96    0.49
  -2  -8   9    1.64    0.83
  -2  -8   8    0.05    0.69
  -2  -8   8    0.57    0.42
  -2  -8   7    0.06    0.60
  -2  -8   7    0.26    0.38
  -2  -8   6    1.52    0.61
  -2  -8   6   -0.05    0.47
  -2  -8   6    1.70    0.41
  -2  -8   5    4.45    0.67
  -2  -8   5    4.96    0.51
  -2  -8   5    5.69    0.52
  -2  -8   4   15.53    0.71
  -2  -8   4   15.33    0.93
  -2  -8   4   14.79    0.55
   2   8  -3   27.74    0.90
  -2  -8   3   23.62    0.88
  -2  -8   3   23.03    1.02
  -2  -8   3   22.81    0.92
   2   8  -2    7.42    0.57
  -2  -8   2    8.18    0.66
  -2  -8   2    7.64    0.36
   2   8  -1    4.98    0.49
  -2  -8   1    6.11    0.35
  -2  -8   1    4.94    0.45
   2   8   0    1.49    0.40
  -2  -8   0    1.84    0.42
  -2  -8   0    1.69    0.20
   2   8   1    0.19    0.34
  -2  -8  -1    0.02    0.33
   2   8   2   18.21    0.56
  -2  -8  -2   18.34    0.67
   2   8   3   48.19    1.35
   2   8   3   47.26    1.17
  -2  -8  -3   47.72    1.14
   2   8   4   53.64    1.24
  -2  -8  -4   53.24    1.05
   2   8   5   96.67    2.08
  -2  -8  -5   92.62    1.96
   2   8   6   95.72    2.10
  -2  -8  -6   97.71    2.07
   2   8   7   74.70    1.78
  -2  -8  -7   76.47    1.51
   2   8   8  108.84    2.55
  -2  -8  -8  110.59    2.46
   2   8   9   47.66    1.63
  -2  -8  -9   48.66    1.48
   2   8  10    4.35    0.47
  -2  -8 -10    2.93    0.41
   2   8  11    0.02    0.41
  -2  -8 -11    0.22    0.63
   2   8  12    0.86    0.43
  -2  -8 -12    0.91    0.37
   2   8  13    9.56    0.99
  -2  -8 -13    9.05    0.56
   2   8  14    8.34    0.62
  -2  -8 -14    7.90    0.56
   2   8  15   16.74    0.85
  -2  -8 -15   17.97    0.80
   2   8  16    1.97    0.98
  -2  -8 -16    2.17    0.50
  -2  -9   9    0.55    0.60
  -2  -9   9    0.26    0.78
  -2  -9   8   -0.29    0.62
  -2  -9   8    0.29    0.84
  -2  -9   8    0.09    0.34
  -2  -9   7   -0.04    0.36
  -2  -9   7   -0.12    0.59
  -2  -9   7   -0.32    0.70
  -2  -9   6    1.03    0.63
  -2  -9   6    0.66    0.40
  -2  -9   6    0.85    0.43
  -2  -9   5    0.29    0.22
  -2  -9   5    0.29    0.30
  -2  -9   5    0.43    0.63
  -2  -9   4    6.56    0.42
  -2  -9   4    5.91    0.76
   2   9  -3    0.62    0.38
  -2  -9   3    1.41    0.55
  -2  -9   3    1.51    0.49
   2   9  -2    2.70    0.44
  -2  -9   2    2.00    0.57
  -2  -9   2    2.30    0.29
   2   9  -1    0.27    0.37
  -2  -9   1    0.42    0.21
  -2  -9   1    0.36    0.45
   2   9   0   30.86    0.77
  -2  -9   0   32.33    0.77
  -2  -9   0   31.64    1.05
   2   9   1    6.73    0.56
  -2  -9  -1    6.49    0.56
   2   9   2   42.97    1.25
  -2  -9  -2   42.83    1.17
   2   9   3   32.38    1.15
   2   9   3   34.62    1.07
  -2  -9  -3   32.09    0.97
   2   9   4   69.53    1.87
   2   9   4   67.44    1.60
  -2  -9  -4   65.87    1.33
   2   9   5   41.05    0.91
  -2  -9  -5   40.57    1.09
   2   9   6    2.28    0.44
  -2  -9  -6    2.40    0.41
   2   9   7    3.26    0.52
  -2  -9  -7    3.96    0.48
   2   9   8   18.43    0.88
  -2  -9  -8   17.83    0.78
   2   9   9   42.11    1.10
  -2  -9  -9   43.35    1.31
  -2  -9 -10  115.22    2.86
   2   9  11  411.86    9.78
  -2  -9 -11  410.36    9.52
   2   9  12   18.27    1.17
  -2  -9 -12   18.69    1.03
   2   9  13   39.76    1.62
  -2  -9 -13   41.05    1.14
   2   9  14    1.10    0.44
  -2  -9 -14    1.00    0.38
   2   9  15    7.13    1.03
  -2  -9 -15    7.30    0.91
   2   9  16    0.42    0.84
  -2  -9 -16    0.45    0.75
  -2 -10   8   -0.47    0.51
  -2 -10   8   -0.18    0.72
  -2 -10   7    0.85    0.69
  -2 -10   7    0.54    0.48
  -2 -10   6    0.57    0.77
  -2 -10   6    0.86    0.65
  -2 -10   5    2.27    0.38
  -2 -10   5    1.37    0.44
  -2 -10   4    1.07    0.55
  -2 -10   4    1.03    0.39
   2  10  -3    2.95    0.44
  -2 -10   3    3.38    0.41
  -2 -10   3    3.49    0.59
   2  10  -2    8.04    0.37
  -2 -10   2    9.06    0.42
  -2 -10   2    8.18    0.72
   2  10  -1    0.77    0.39
  -2 -10   1    0.67    0.49
  -2 -10   1    1.01    0.41
   2  10   0    3.82    0.49
  -2 -10   0    4.42    0.57
  -2 -10   0    4.00    0.47
   2  10   1    8.68    0.40
  -2 -10  -1    9.31    0.42
   2  10   2    0.17    0.41
  -2 -10  -2    0.19    0.39
   2  10   3    0.18    0.27
   2  10   3    2.67    0.54
  -2 -10  -3    2.76    0.46
   2  10   4    4.29    0.70
   2  10   4    3.84    0.30
  -2 -10  -4    3.59    0.51
   2  10   5    0.47    0.22
  -2 -10  -5    0.40    0.38
   2  10   6    4.32    0.31
  -2 -10  -6    4.54    0.50
   2  10   7    2.57    0.49
  -2 -10  -7    2.39    0.46
   2  10   8   10.20    0.45
  -2 -10  -8    9.95    0.65
   2  10   9    0.26    0.52
  -2 -10  -9    0.45    0.44
   2  10  10    7.54    0.53
  -2 -10 -10    7.97    0.72
   2  10  11    9.53    0.95
  -2 -10 -11    9.67    0.53
   2  10  12    0.07    0.63
  -2 -10 -12   -0.32    0.50
   2  10  13    0.45    0.65
  -2 -10 -13    0.16    0.30
   2  10  14   -0.11    0.36
  -2 -10 -14    0.10    0.51
   2  10  15    0.41    0.76
  -2 -10 -15    0.48    0.67
   2  10  16    0.32    0.49
  -2 -10 -16    0.62    0.73
  -2 -11   6   -0.36    0.45
  -2 -11   6   -0.14    0.65
  -2 -11   5    0.20    0.63
  -2 -11   5   -0.01    0.31
  -2 -11   4    0.02    0.28
  -2 -11   4    0.05    0.58
   2  11  -3   -0.10    0.19
  -2 -11   3   -0.27    0.47
  -2 -11   3    0.03    0.55
   2  11  -2    1.35    0.40
  -2 -11   2    1.08    0.30
  -2 -11   2    0.92    0.59
   2  11  -1    0.45    0.38
  -2 -11   1    0.37    0.42
  -2 -11   1    0.38    0.29
   2  11   0    0.13    0.20
  -2 -11   0    0.16    0.44
  -2 -11   0    0.03    0.36
   2  11   1    3.31    0.51
  -2 -11  -1    3.37    0.57
   2  11   2   11.49    0.71
  -2 -11  -2   11.31    0.46
   2  11   3    2.22    0.34
  -2 -11  -3    1.71    0.47
   2  11   4    5.39    0.54
   2  11   4    6.26    0.45
  -2 -11  -4    6.23    0.56
   2  11   5    0.84    0.62
   2  11   5    0.36    0.39
  -2 -11  -5    0.61    0.23
   2  11   6    0.32    0.40
  -2 -11  -6    0.69    0.39
   2  11   7    0.49    0.40
  -2 -11  -7    0.06    0.38
   2  11   8    0.05    0.40
  -2 -11  -8   -0.16    0.38
   2  11   9    0.39    0.48
  -2 -11  -9    0.17    0.43
   2  11  10    1.49    0.60
  -2 -11 -10    1.28    0.52
   2  11  11    3.23    0.43
  -2 -11 -11    3.29    0.37
   2  11  12    8.02    0.90
  -2 -11 -12    8.52    0.75
   2  11  13   -0.05    0.60
  -2 -11 -13    0.11    0.28
   2  11  14    0.28    0.67
  -2 -11 -14    0.14    0.55
   2  11  15    9.90    1.10
  -2 -11 -15    8.92    0.98
  -2 -12   5    0.00    0.38
  -2 -12   5    0.06    0.58
  -2 -12   4    0.34    0.34
  -2 -12   4    0.15    0.69
  -2 -12   3    4.19    0.84
  -2 -12   3    6.83    0.75
   2  12  -2    2.36    0.44
  -2 -12   2    1.46    0.69
  -2 -12   2    2.01    0.58
   2  12  -1    0.29    0.38
  -2 -12   1    0.20    0.32
  -2 -12   1    0.57    0.45
   2  12   0    2.72    0.30
  -2 -12   0    3.83    0.33
  -2 -12   0    3.69    0.62
   2  12   1    2.23    0.49
  -2 -12  -1    2.56    0.47
  -2 -12  -1    2.22    0.56
   2  12   2    5.62    0.39
  -2 -12  -2    5.39    0.62
   2  12   3    0.30    0.28
  -2 -12  -3    0.41    0.26
   2  12   4    0.48    0.31
   2  12   4    0.03    0.28
  -2 -12  -4    0.90    0.43
   2  12   5    1.03    0.66
   2  12   5    1.33    0.47
  -2 -12  -5    0.79    0.45
   2  12   6    4.39    0.49
   2  12   6    3.32    0.34
  -2 -12  -6    3.91    0.53
   2  12   7    4.80    0.58
  -2 -12  -7    4.86    0.57
   2  12   8    5.56    0.64
  -2 -12  -8    5.93    0.60
   2  12   9    0.80    0.51
  -2 -12  -9    0.66    0.46
   2  12  10    0.01    0.46
  -2 -12 -10   -0.04    0.40
   2  12  11    0.29    0.32
  -2 -12 -11    0.39    0.47
   2  12  12    1.37    0.71
  -2 -12 -12    2.40    0.36
   2  12  13   -0.11    0.63
  -2 -12 -13   -0.30    0.52
   2  12  14    0.14    0.65
  -2 -12 -14   -0.14    0.52
   2  12  15    0.15    0.42
  -2 -12 -15    0.01    0.34
  -2 -13   3    0.94    0.43
  -2 -13   3    0.76    0.37
   2  13  -2    4.50    0.33
  -2 -13   2    5.26    0.72
  -2 -13   2    4.13    0.49
   2  13  -1    0.55    0.44
  -2 -13   1    0.87    0.61
  -2 -13   1    0.83    0.52
   2  13   0    2.98    0.50
  -2 -13   0    3.52    0.57
  -2 -13   0    3.30    0.67
   2  13   1    0.13    0.42
  -2 -13  -1    0.25    0.25
  -2 -13  -1    0.28    0.50
   2  13   2    0.11    0.25
  -2 -13  -2    0.19    0.46
   2  13   3    0.33    0.30
  -2 -13  -3    0.50    0.48
   2  13   4    0.96    0.35
  -2 -13  -4    0.57    0.50
   2  13   5    2.67    0.61
   2  13   5    3.94    0.76
  -2 -13  -5    2.71    0.56
   2  13   6    0.88    0.43
   2  13   6    1.25    0.52
  -2 -13  -6    1.28    0.29
  -2 -13  -7    7.90    0.43
   2  13   8    0.64    0.53
  -2 -13  -8    1.60    0.51
   2  13   9    1.03    0.54
  -2 -13  -9    0.55    0.50
   2  13  10    4.52    0.70
  -2 -13 -10    5.08    0.40
   2  13  11    0.55    0.58
  -2 -13 -11    0.33    0.50
   2  13  12    0.90    0.38
  -2 -13 -12    1.02    0.56
   2  13  13    1.65    0.75
  -2 -13 -13    2.27    0.64
   2  13  14    5.62    0.98
  -2 -13 -14    6.29    0.51
  -2 -14   2    0.12    0.69
  -2 -14   2    0.61    0.35
   2  14  -1    0.31    0.41
  -2 -14   1    0.40    0.53
  -2 -14   1   -0.02    0.61
   2  14   0   -0.05    0.40
  -2 -14   0   -0.39    0.48
  -2 -14   0   -0.14    0.56
   2  14   1    7.50    0.68
  -2 -14  -1    8.50    0.73
  -2 -14  -1    7.68    0.79
   2  14   2    0.31    0.26
  -2 -14  -2    0.03    0.30
  -2 -14  -2    0.20    0.25
   2  14   3    3.74    0.40
  -2 -14  -3    4.86    0.65
   2  14   4    0.48    0.32
  -2 -14  -4    0.58    0.51
   2  14   5    0.37    0.66
  -2 -14  -5    0.63    0.49
   2  14   6   -0.06    0.46
   2  14   6   -0.34    0.38
  -2 -14  -6   -0.06    0.45
   2  14   7   -0.22    0.71
   2  14   7   -0.10    0.48
  -2 -14  -7   -0.18    0.26
   2  14   8   -0.15    0.46
  -2 -14  -8    0.28    0.44
   2  14   9    3.32    0.65
  -2 -14  -9    4.06    0.64
   2  14  10    3.11    0.70
  -2 -14 -10    4.62    0.66
   2  14  11    4.90    0.79
  -2 -14 -11    6.37    0.45
   2  14  12    0.48    0.36
  -2 -14 -12    0.23    0.55
   2  14  13    1.53    0.78
  -2 -14 -13    1.78    0.39
   2  15   1    0.79    0.47
  -2 -15  -1    0.38    0.36
  -2 -15  -1    0.71    0.53
   2  15   2    2.50    0.35
  -2 -15  -2    2.89    0.36
  -2 -15  -2    1.54    0.66
   2  15   3    0.77    0.32
  -2 -15  -3    0.73    0.58
   2  15   4    2.61    0.67
  -2 -15  -4    2.18    0.64
   2  15   5    0.01    0.59
  -2 -15  -5    0.10    0.28
   2  15   6    1.82    0.45
   2  15   6    0.25    0.37
  -2 -15  -6    1.55    0.34
   2  15   7    0.05    0.37
   2  15   7   -0.06    0.45
  -2 -15  -7    0.03    0.43
   2  15   8   -0.08    0.78
   2  15   8    0.19    0.30
  -2 -15  -8    0.12    0.48
   2  15   9   -0.20    0.48
  -2 -15  -9    0.20    0.45
   2  15  10    1.04    0.64
  -2 -15 -10    1.64    0.62
   2  15  11    0.54    0.60
  -2 -15 -11    0.15    0.55
   2  16   5   10.92    0.96
  -2 -16  -5    9.68    0.87
   2  16   6   -0.02    0.73
  -2 -16  -6   -0.36    0.31
   2  16   7   -0.27    0.35
   2  16   7   -0.14    0.42
  -2 -16  -7    0.08    0.51
   3 -15  -8    0.41    0.58
  -3  15   8    0.98    1.06
   3 -15  -7   -0.04    0.88
  -3  15   7    0.22    0.92
   3 -15  -6    0.12    0.90
  -3  15   6    0.14    0.93
   3 -15  -5    0.43    0.57
  -3  15   5    0.74    0.58
   3 -15  -4    1.15    1.08
  -3  15   4    0.71    0.59
   3 -15  -3    4.22    0.74
  -3  15   3    1.81    1.20
   3 -15  -2    1.73    0.68
  -3  15   2    1.63    0.72
   3 -15  -1    3.36    1.29
   3 -15   0    0.56    1.11
   3 -14 -10    0.56    0.56
  -3  14  10    0.43    0.62
   3 -14  -9    0.25    0.91
  -3  14   9    0.25    0.59
   3 -14  -8    0.29    0.56
  -3  14   8    1.19    0.58
   3 -14  -7    0.80    0.97
  -3  14   7    1.01    0.58
   3 -14  -6   -0.15    0.48
  -3  14   6   -0.08    0.87
   3 -14  -5    0.11    0.90
  -3  14   5    0.57    0.92
   3 -14  -4    2.51    1.10
  -3  14   4    2.64    0.65
   3 -14  -3    2.80    0.65
  -3  14   3    2.23    1.09
   3 -14  -2   -0.17    0.89
  -3  14   2    0.17    0.48
   3 -14  -1    1.26    0.66
  -3  14   1    2.56    0.70
   3 -14   0   -0.14    0.54
   3 -14   1    0.82    1.07
   3 -14   2   -0.10    0.98
   3 -14   3   -0.17    0.60
   3 -13 -11    2.97    0.64
  -3  13  11    1.39    1.26
   3 -13 -10    5.37    1.19
  -3  13  10    4.39    1.32
   3 -13  -9   13.81    0.90
  -3  13   9   13.94    1.56
   3 -13  -8    9.85    1.27
  -3  13   8    9.36    1.35
   3 -13  -7    0.86    0.51
  -3  13   7    0.50    0.99
   3 -13  -6    0.26    0.85
  -3  13   6    0.33    0.49
   3 -13  -5   -0.10    0.75
  -3  13   5    0.15    0.76
   3 -13  -4    2.42    0.60
  -3  13   4    2.72    0.60
   3 -13  -3    5.80    1.14
  -3  13   3    4.97    1.16
   3 -13  -2    0.06    0.48
  -3  13   2    0.14    0.45
   3 -13  -1    0.19    0.79
  -3  13   1    0.03    0.23
  -3  13   1   -0.26    0.74
   3 -13   0    0.40    0.94
   3 -13   1    0.12    0.51
   3 -13   2    0.36    0.55
   3 -13   3    0.48    0.59
   3 -13   4   -0.56    0.63
   3 -13   4   -0.30    0.50
   3 -13   5    1.31    0.98
   3 -13   5    0.63    1.25
   3 -12 -12    7.09    0.77
  -3  12  12    6.72    1.46
   3 -12 -11    0.62    0.96
  -3  12  11    0.70    0.64
   3 -12 -10   -0.02    0.47
  -3  12  10   -0.07    0.52
   3 -12  -9   12.98    1.37
  -3  12   9   12.49    0.93
   3 -12  -8    5.82    0.67
  -3  12   8    5.84    0.75
   3 -12  -7    0.25    0.47
  -3  12   7    0.24    0.89
   3 -12  -6    6.80    1.10
  -3  12   6    6.14    1.14
   3 -12  -5    2.35    0.55
  -3  12   5    3.17    0.56
   3 -12  -4    6.07    0.65
  -3  12   4    5.89    1.05
   3 -12  -3    0.25    0.76
  -3  12   3    0.06    0.43
   3 -12  -2    4.18    0.61
  -3  12   2    3.64    1.00
   3 -12  -1    0.65    0.91
  -3  12   1    1.15    0.86
   3 -12   0   -0.25    0.43
  -3  12   0    0.02    0.16
  -3  12   0    0.20    0.44
   3 -12   1    0.19    0.82
  -3  12  -1    0.07    0.15
   3 -12   2    0.47    0.94
   3 -12   3    9.62    1.38
   3 -12   4    0.32    1.04
   3 -12   5    0.87    0.53
   3 -12   5    0.99    1.15
   3 -12   6    1.09    0.97
   3 -12   6    1.00    0.73
   3 -11 -13   13.64    1.48
  -3  11  13   12.74    1.72
   3 -11 -12    6.71    1.24
  -3  11  12    6.81    0.86
   3 -11 -11   -0.11    0.44
  -3  11  11    0.12    0.52
   3 -11 -10   23.37    1.57
  -3  11  10   22.19    1.72
   3 -11  -9   11.77    0.79
  -3  11   9   12.81    1.39
   3 -11  -8   10.67    1.23
  -3  11   8   11.45    1.36
   3 -11  -7   57.65    2.15
  -3  11   7   55.04    1.68
   3 -11  -6    6.47    0.62
  -3  11   6    5.70    0.64
   3 -11  -5   -0.07    0.41
  -3  11   5   -0.22    0.73
   3 -11  -4   -0.06    0.75
  -3  11   4    0.34    0.42
   3 -11  -3    3.57    0.93
   3 -11  -3    3.73    0.92
  -3  11   3    2.75    0.53
   3 -11  -2    0.20    0.43
  -3  11   2    0.15    0.75
   3 -11  -1    6.15    0.63
  -3  11   1    6.22    1.00
   3 -11   0    0.48    0.86
  -3  11   0    0.82    0.46
   3 -11   1    0.12    0.43
  -3  11  -1    0.03    0.15
   3 -11   2    1.05    0.95
   3 -11   3    0.30    0.91
   3 -11   5    0.31    0.77
   3 -11   5   -0.39    0.96
   3 -11   6    0.09    0.62
   3 -11   6    0.25    0.47
   3 -11   7    0.20    0.62
   3 -11   7    0.21    0.85
   3 -11   8    0.13    1.15
   3 -11   8   -0.15    0.51
   3 -10 -14    4.30    1.30
  -3  10  14    4.31    0.89
   3 -10 -13    5.66    1.21
  -3  10  13    3.94    0.82
   3 -10 -12    6.77    0.72
  -3  10  12    7.00    1.39
   3 -10 -11   21.69    1.53
  -3  10  11   22.42    1.70
   3 -10 -10   11.78    0.80
  -3  10  10   11.93    0.91
   3 -10  -9    0.42    0.80
  -3  10   9    0.11    0.52
   3 -10  -8    1.45    0.50
  -3  10   8    1.34    0.56
   3 -10  -7   10.18    0.68
  -3  10   7    9.26    1.16
   3 -10  -6    2.66    0.87
  -3  10   6    2.10    0.94
   3 -10  -5    7.71    1.01
  -3  10   5    7.73    0.63
   3 -10  -4    2.60    0.86
  -3  10   4    1.91    0.51
   3 -10  -3   36.13    1.64
  -3  10   3   35.15    1.58
   3 -10  -2   50.83    1.93
  -3  10   2   48.53    1.88
   3 -10  -1    0.31    0.46
  -3  10   1    0.58    0.78
   3 -10   0   14.73    0.78
  -3  10   0   13.17    0.73
   3 -10   1    0.32    0.79
  -3  10  -1    0.27    0.46
  -3  10  -1    0.21    0.13
   3 -10   2    1.75    0.57
   3 -10   3    8.87    0.78
   3 -10   4    7.14    1.28
   3 -10   5   14.33    0.80
   3 -10   5   13.18    0.96
   3 -10   6    0.07    0.83
   3 -10   6    0.31    0.61
   3 -10   7    0.10    1.09
   3 -10   7    0.25    0.47
   3 -10   8    0.46    0.91
   3 -10   8    0.76    1.18
   3 -10   9    0.58    1.14
   3 -10   9   -0.01    0.50
   3  -9 -14    7.32    1.34
  -3   9  14    6.03    1.54
   3  -9 -13    2.48    0.64
  -3   9  13    2.08    0.71
   3  -9 -12    9.83    0.75
  -3   9  12    9.00    1.41
   3  -9 -11    6.09    1.13
  -3   9  11    6.07    0.77
   3  -9 -10   33.81    1.19
  -3   9  10   34.01    1.91
   3  -9  -9    7.49    1.07
  -3   9   9    7.20    1.19
   3  -9  -8   23.34    1.34
  -3   9   8   23.63    1.49
   3  -9  -7    8.24    0.60
  -3   9   7    8.53    1.09
   3  -9  -6    7.59    0.59
  -3   9   6    7.37    0.63
   3  -9  -5    1.86    0.47
  -3   9   5    1.38    0.86
   3  -9  -4   10.27    0.64
  -3   9   4   10.19    1.05
   3  -9  -3    6.68    0.57
  -3   9   3    6.03    0.56
   3  -9  -2    2.09    0.48
  -3   9   2    2.18    0.47
   3  -9  -1    1.15    0.47
  -3   9   1    1.16    0.79
   3  -9   0    0.85    0.46
  -3   9   0    1.03    0.76
   3  -9   1    6.59    0.64
  -3   9  -1    5.95    0.97
   3  -9   2   16.64    1.40
   3  -9   3  251.49    5.74
   3  -9   4   48.24    1.63
   3  -9   5   16.54    0.81
   3  -9   5   17.69    0.98
   3  -9   6    4.54    0.73
   3  -9   6    4.33    1.01
   3  -9   7    0.11    1.02
   3  -9   7    0.08    0.44
   3  -9   8   -0.04    1.13
   3  -9   8    0.46    0.86
   3  -9   9    0.82    0.53
   3  -9   9    0.62    1.25
   3  -9  10    0.36    0.74
   3  -9  10    0.78    0.56
   3  -8 -14    4.90    1.19
  -3   8  14    3.71    1.40
   3  -8 -13    0.07    0.44
  -3   8  13   -0.36    0.89
   3  -8 -12    0.71    0.51
  -3   8  12    0.74    0.60
   3  -8 -11   22.56    1.45
  -3   8  11   21.88    1.62
   3  -8 -10   40.36    1.27
  -3   8  10   39.98    1.37
   3  -8  -9   61.56    2.11
  -3   8   9   62.73    1.72
   3  -8  -8    1.77    0.83
  -3   8   8    2.01    0.51
   3  -8  -7    0.48    0.72
  -3   8   7    0.74    0.47
   3  -8  -6    0.28    0.38
  -3   8   6   -0.11    0.72
   3  -8  -5   -0.31    0.62
  -3   8   5    0.20    0.37
   3  -8  -4   19.65    1.17
  -3   8   4   21.24    0.81
   3  -8  -3    9.08    0.95
  -3   8   3    8.46    0.58
   3  -8  -2   77.17    1.82
  -3   8   2   76.02    1.79
   3  -8  -1  249.18    5.22
  -3   8   1  247.76    5.16
   3  -8   0    5.33    0.94
  -3   8   0    5.90    0.91
   3  -8   1   12.23    0.68
  -3   8  -1   11.18    1.02
   3  -8   2   61.85    1.64
  -3   8  -2   68.38    1.15
   3  -8   3    4.88    1.10
   3  -8   4   35.04    1.37
   3  -8   5    7.32    0.84
   3  -8   6    0.93    0.59
   3  -8   6   -0.14    0.80
   3  -8   7    0.65    0.46
   3  -8   7    0.56    1.08
   3  -8   8    0.63    1.09
   3  -8   8    0.15    0.83
   3  -8   9   11.22    1.00
   3  -8   9   12.97    0.82
   3  -8  10    0.38    0.50
   3  -8  10    0.17    0.64
   3  -8  11    1.21    1.32
   3  -8  11    1.48    1.02
   3  -7 -14    0.75    0.99
  -3   7  14    0.89    0.67
   3  -7 -13   16.39    0.86
  -3   7  13   14.21    1.56
   3  -7 -12   -0.10    0.44
  -3   7  12   -0.01    0.87
   3  -7 -11   -0.01    0.70
  -3   7  11   -0.03    0.46
   3  -7 -10    6.32    0.60
  -3   7  10    5.79    1.15
   3  -7  -9    1.35    0.80
  -3   7   9    0.86    0.89
   3  -7  -8    8.85    0.95
  -3   7   8    7.80    0.65
   3  -7  -7    0.53    0.39
  -3   7   7    0.78    0.77
   3  -7  -6    2.82    0.44
  -3   7   6    3.01    0.87
   3  -7  -5   89.85    2.36
  -3   7   5   88.63    2.44
   3  -7  -4   92.19    2.38
  -3   7   4   88.15    1.97
   3  -7  -3  172.57    3.52
  -3   7   3  174.41    3.56
   3  -7  -2   34.27    1.34
  -3   7   2   32.66    1.33
   3  -7  -1   10.32    0.56
  -3   7   1    9.91    0.54
   3  -7   0   10.46    0.93
  -3   7   0   11.27    0.92
   3  -7   1    8.32    0.94
  -3   7  -1    7.70    0.86
  -3   7  -2   13.09    0.31
  -3   7  -2   13.01    0.69
   3  -7   3   60.62    1.58
   3  -7   4   17.91    1.45
   3  -7   5 1078.80   25.41
   3  -7   6   65.30    2.14
   3  -7   6   69.92    2.48
   3  -7   7    3.84    0.55
   3  -7   7    2.44    1.21
   3  -7   8   43.10    2.19
   3  -7   8   45.43    1.87
   3  -7   9    2.19    0.52
   3  -7   9    0.92    0.66
   3  -7  10    4.20    0.63
   3  -7  10    3.31    0.78
   3  -7  11   -0.26    1.07
   3  -7  11    0.00    0.83
   3  -7  12    0.12    1.08
   3  -7  12    0.03    0.87
   3  -6 -15    2.51    1.21
  -3   6  15    3.26    0.82
   3  -6 -14    2.60    1.06
  -3   6  14    2.68    0.73
   3  -6 -13    0.24    0.46
  -3   6  13   -0.03    0.54
   3  -6 -12    0.26    0.45
  -3   6  12    0.31    0.52
   3  -6 -11    1.52    0.83
  -3   6  11    1.25    0.96
   3  -6 -10    7.36    0.59
  -3   6  10    8.24    0.66
   3  -6  -9   23.37    1.24
  -3   6   9   22.83    1.37
   3  -6  -8    6.77    0.54
  -3   6   8    7.78    1.01
   3  -6  -7    0.62    0.37
  -3   6   7    0.43    0.74
   3  -6  -6    9.17    0.52
  -3   6   6    8.80    0.58
   3  -6  -5    5.49    0.45
  -3   6   5    6.48    0.82
   3  -6  -4   22.77    1.05
  -3   6   4   23.85    1.10
   3  -6  -3    5.99    0.44
  -3   6   3    6.36    0.76
   3  -6  -2   65.63    1.44
  -3   6   2   65.42    1.45
   3  -6  -1  149.47    3.31
  -3   6   1  143.98    3.22
   3  -6   0   89.77    1.86
  -3   6   0   90.10    1.86
   3  -6   1  123.55    2.88
  -3   6  -1  120.27    2.43
   3  -6   2   24.51    0.81
  -3   6  -2   23.37    1.15
  -3   6  -2   27.70    0.54
   3  -6   3   62.97    1.52
   3  -6   4   11.15    1.12
   3  -6   5   26.26    1.04
   3  -6   6   22.24    1.44
   3  -6   6   22.17    1.11
   3  -6   7   49.38    1.43
   3  -6   7   51.51    1.68
   3  -6   8   12.82    1.15
   3  -6   8   11.76    1.44
   3  -6   9    3.01    0.54
   3  -6   9    3.31    0.65
   3  -6  10    4.36    1.24
   3  -6  10    4.22    0.97
   3  -6  11   25.13    1.59
   3  -6  11   26.08    2.08
   3  -6  12    0.27    1.25
   3  -6  12    0.25    0.51
   3  -6  13    0.67    1.36
   3  -6  13    0.39    0.55
   3  -5 -15    0.14    0.90
  -3   5  15   -0.09    0.60
   3  -5 -14    0.11    0.85
  -3   5  14   -0.37    1.01
   3  -5 -13   -0.09    0.79
  -3   5  13    0.27    0.53
   3  -5 -12    7.21    0.64
  -3   5  12    7.40    0.73
   3  -5 -11    0.23    0.40
  -3   5  11    0.13    0.46
   3  -5 -10    6.25    0.93
  -3   5  10    6.93    1.04
   3  -5  -9   11.04    0.60
  -3   5   9    9.48    0.67
   3  -5  -8    4.64    0.82
  -3   5   8    5.55    0.93
   3  -5  -7    2.24    0.68
  -3   5   7    1.58    0.76
   3  -5  -6    5.75    0.74
  -3   5   6    6.29    0.49
   3  -5  -5   25.74    1.05
  -3   5   5   26.12    1.11
   3  -5  -4   54.94    1.21
  -3   5   4   56.33    1.59
   3  -5  -3  256.00    4.94
  -3   5   3  262.51    5.44
   3  -5  -2   54.04    1.18
  -3   5   2   54.47    1.19
   3  -5  -1  120.20    2.36
  -3   5   1  121.59    2.37
   3  -5   0   -0.08    0.25
  -3   5   0   -0.06    0.23
   3  -5   1    3.48    0.36
  -3   5  -1    3.52    0.35
   3  -5   2    1.05    0.56
  -3   5  -2    1.13    0.31
  -3   5  -2    0.76    0.13
   3  -5   3    1.31    0.65
   3  -5   4    0.11    0.65
   3  -5   5    5.69    0.55
   3  -5   6    4.43    0.77
   3  -5   6    3.33    0.57
   3  -5   7  340.66    7.21
   3  -5   7  354.57    7.81
   3  -5   8   15.80    1.68
   3  -5   8   14.04    0.73
   3  -5   9   10.31    0.85
   3  -5   9    9.37    1.01
   3  -5  10    0.63    0.72
   3  -5  10    6.54    0.92
   3  -5  11   -0.09    0.63
   3  -5  11    0.35    0.44
   3  -5  12    0.50    0.51
   3  -5  13    3.27    0.65
   3  -4 -14    3.06    1.11
  -3   4  14    2.61    1.25
   3  -4 -13    0.23    0.84
  -3   4  13    0.49    0.96
   3  -4 -12    0.92    0.84
  -3   4  12    1.37    0.97
   3  -4 -11    5.12    0.55
  -3   4  11    5.50    0.63
   3  -4 -10   -0.14    0.34
  -3   4  10    0.12    0.39
   3  -4  -9   15.89    1.09
  -3   4   9   16.41    1.19
   3  -4  -8   60.21    1.44
  -3   4   8   59.54    1.50
   3  -4  -7   45.40    1.12
  -3   4   7   45.48    1.17
   3  -4  -6    0.07    0.28
  -3   4   6    0.23    0.31
   3  -4  -5  124.89    2.45
  -3   4   5  127.79    2.84
   3  -4  -4   33.05    1.06
  -3   4   4   34.03    0.85
   3  -4  -3   12.38    0.72
  -3   4   3   11.31    0.73
   3  -4  -2    2.56    0.51
  -3   4   2    2.25    0.31
   3  -4  -1    0.13    0.22
  -3   4   1   -0.06    0.41
   3  -4   0    5.37    0.58
  -3   4   0    5.83    0.55
   3  -4   1   13.26    0.70
  -3   4  -1   11.69    0.34
  -3   4  -1   12.35    0.45
   3  -4   2   86.63    1.96
  -3   4  -2   82.66    1.88
  -3   4  -2   84.86    1.46
   3  -4   3   62.27    1.32
   3  -4   4    0.06    0.32
   3  -4   5    2.22    0.35
   3  -4   5    2.54    0.45
   3  -4   6   93.92    1.99
   3  -4   6  103.00    2.28
   3  -4   7    6.27    0.68
   3  -4   7    5.85    0.80
   3  -4   7    5.31    0.15
   3  -4   8    0.11    0.07
   3  -4   8    0.29    0.64
   3  -4   9    0.69    0.07
   3  -4   9    1.09    0.41
   3  -4  10    2.17    0.17
   3  -4  10    1.90    0.47
   3  -4  11    0.20    0.71
   3  -4  11    0.12    0.15
   3  -4  12    2.83    0.97
   3  -4  12    2.95    0.24
   3  -4  13    8.84    1.20
   3  -4  14    0.27    0.93
   3  -3 -14    0.36    0.96
  -3   3  14    0.83    1.11
   3  -3 -13   -0.05    0.76
  -3   3  13    0.15    0.88
   3  -3 -12   12.66    1.19
  -3   3  12   12.02    1.33
   3  -3 -11   13.14    1.14
  -3   3  11   13.36    1.31
   3  -3 -10   16.06    1.11
  -3   3  10   16.03    1.28
   3  -3  -9   10.84    0.60
  -3   3   9   11.49    0.70
   3  -3  -8   15.96    1.01
  -3   3   8   15.87    1.12
   3  -3  -7   42.44    1.05
  -3   3   7   41.57    1.09
   3  -3  -6    1.68    0.33
  -3   3   6    2.43    0.36
   3  -3  -5    2.25    0.31
  -3   3   5    2.19    0.34
   3  -3  -4   28.31    0.92
  -3   3   4   26.72    0.69
   3  -3  -3    3.29    0.28
  -3   3   3    0.24    0.27
   3  -3  -2    0.84    0.40
  -3   3   2    0.82    0.25
   3  -3  -1    0.02    0.37
  -3   3   1    0.21    0.21
   3  -3   0  128.43    2.59
  -3   3   0  126.31    2.33
   3  -3   1   34.77    0.99
  -3   3  -1   33.20    0.73
  -3   3  -1   33.65    0.69
   3  -3   2   33.08    0.74
  -3   3  -2   33.37    0.73
  -3   3  -2   33.85    0.62
   3  -3   3    8.75    0.39
   3  -3   4    3.29    0.34
   3  -3   4    2.65    0.13
   3  -3   5    1.63    0.15
   3  -3   5    1.56    0.36
   3  -3   5    1.52    0.29
   3  -3   6   48.31    1.26
   3  -3   6   52.13    0.95
   3  -3   6   50.54    1.42
   3  -3   7   19.61    0.95
   3  -3   8    0.06    0.30
   3  -3   9    4.42    0.78
   3  -3  10    0.40    0.65
   3  -3  11    0.49    0.42
   3  -3  12    7.21    0.64
   3  -3  13    0.69    0.49
   3  -3  14    0.98    0.55
   3  -3  15    3.14    0.65
   3  -2 -14    2.23    0.64
  -3   2  14    1.67    1.23
   3  -2 -13    0.68    0.52
  -3   2  13    0.72    1.02
   3  -2 -12    0.30    0.47
  -3   2  12    0.44    0.92
   3  -2 -11   14.95    0.79
  -3   2  11   15.59    0.86
   3  -2 -10   31.77    1.05
  -3   2  10   33.22    1.13
   3  -2  -9    2.01    0.44
  -3   2   9    1.81    0.87
   3  -2  -8    2.58    0.71
  -3   2   8    2.70    0.81
   3  -2  -7   10.18    0.51
  -3   2   7   10.89    0.55
   3  -2  -6    5.66    0.63
  -3   2   6    6.59    0.69
   3  -2  -5   96.83    2.12
  -3   2   5   95.83    1.89
   3  -2  -4   17.51    0.50
  -3   2   4   17.62    0.53
   3  -2  -3  112.35    2.27
  -3   2   3  109.31    2.26
   3  -2  -2   88.67    1.63
  -3   2   2   89.32    1.66
   3  -2  -1    0.05    0.17
  -3   2   1   -0.08    0.17
   3  -2   0    4.98    0.47
  -3   2   0    5.12    0.46
  -3   2   0    4.89    0.37
   3  -2   1   31.04    0.86
  -3   2  -1   30.60    0.68
  -3   2  -1   30.87    0.66
   3  -2   2   13.27    0.36
   3  -2   2   13.73    0.40
  -3   2  -2   13.84    0.58
  -3   2  -2   14.04    0.37
   3  -2   3  170.11    3.32
   3  -2   3  166.73    2.87
   3  -2   4   25.56    0.50
   3  -2   4   25.29    0.62
   3  -2   5    5.96    0.41
   3  -2   5    5.19    0.22
   3  -2   5    5.22    0.30
   3  -2   6    0.11    0.37
   3  -2   7    8.75    0.43
   3  -2   8    0.59    0.30
   3  -2   9    0.22    0.31
   3  -2  10    0.26    0.61
   3  -2  11    2.09    0.78
   3  -2  12    1.66    0.47
   3  -2  13    0.42    0.45
   3  -2  14    0.05    0.44
   3  -2  15    0.69    0.98
   3  -1 -14   -0.08    0.95
  -3   1  14    0.06    0.61
  -3   1  14    0.33    0.46
   3  -1 -13    1.14    0.95
  -3   1  13    0.88    1.07
   3  -1 -12   14.84    1.33
  -3   1  12   13.42    0.92
   3  -1 -11    0.29    0.86
  -3   1  11    1.01    0.55
   3  -1 -10    8.81    1.09
  -3   1  10    8.09    0.71
   3  -1  -9  102.22    2.80
  -3   1   9   97.09    2.31
   3  -1  -8   48.73    1.60
  -3   1   8   48.78    1.29
   3  -1  -7   35.84    0.92
  -3   1   7   37.23    1.33
   3  -1  -6    2.37    0.53
  -3   1   6    2.07    0.58
   3  -1  -5    1.69    0.27
  -3   1   5    2.00    0.50
   3  -1  -4   29.26    0.68
  -3   1   4   29.35    0.93
   3  -1  -3   -0.04    0.30
  -3   1   3   -0.05    0.33
   3  -1  -2    6.74    0.44
  -3   1   2    6.60    0.29
  -3   1   2    7.00    0.30
   3  -1  -1  577.37   11.33
  -3   1   1  575.14   11.32
  -3   1   1  566.09   11.17
   3  -1   0   65.12    1.34
  -3   1   0   64.50    1.18
  -3   1   0   65.56    1.35
   3  -1   1  364.68    6.71
   3  -1   1  387.38    7.32
  -3   1  -1  369.05    6.81
  -3   1  -1  401.45    7.57
   3  -1   2  368.19    6.96
   3  -1   2  350.02    6.50
  -3   1  -2  372.49    7.03
  -3   1  -2  360.76    6.70
   3  -1   3   23.47    0.44
   3  -1   3   23.61    0.53
  -3   1  -3   22.10    0.42
   3  -1   4   11.21    0.54
   3  -1   4   11.64    0.35
   3  -1   5    1.57    0.22
   3  -1   5    1.40    0.35
   3  -1   6    0.30    0.36
   3  -1   7    0.29    0.40
   3  -1   8    0.12    0.25
   3  -1   9   12.41    0.83
   3  -1  10    3.79    0.72
   3  -1  11    3.75    0.77
   3  -1  12    5.94    0.93
   3  -1  13    4.82    0.98
   3  -1  14    1.89    0.94
   3  -1  15    0.12    0.86
   3   0 -14   -0.06    0.96
  -3   0  14    0.43    0.62
  -3   0  14    0.13    0.46
   3   0 -13    1.18    1.01
  -3   0  13    1.46    1.12
  -3   0  13    1.05    0.83
   3   0 -12    4.18    0.64
  -3   0  12    3.29    1.20
  -3   0  12    4.49    0.56
   3   0 -11  104.69    2.67
  -3   0  11  108.56    2.83
   3   0 -10   48.48    1.49
  -3   0  10   52.32    2.20
   3   0  -9   14.01    1.18
  -3   0   9   12.85    1.28
   3   0  -8   11.87    0.98
  -3   0   8   11.86    1.08
   3   0  -7    0.58    0.57
  -3   0   7    0.94    0.64
   3   0  -6   80.57    1.66
  -3   0   6   80.82    1.70
   3   0  -5   54.77    1.14
  -3   0   5   56.17    1.43
   3   0  -4  419.54    8.33
  -3   0   4  409.68    7.91
  -3   0   4  393.51    7.63
   3   0  -3  652.45   13.21
  -3   0   3  647.25   13.19
  -3   0   3  642.45   13.10
   3   0  -2  184.74    3.47
  -3   0   2  181.84    3.32
  -3   0   2  188.98    3.56
   3   0  -1    8.91    0.27
  -3   0   1    9.05    0.28
  -3   0   1    9.02    0.34
   3   0   0  517.58    9.80
   3   0   0  554.89   10.85
  -3   0   0  553.20   10.79
  -3   0   0  572.00   10.97
   3   0   1    7.08    0.34
   3   0   1    6.84    0.27
  -3   0  -1    6.86    0.27
  -3   0  -1    7.17    0.22
   3   0   2    0.06    0.23
   3   0   2    0.06    0.20
  -3   0  -2    0.08    0.19
  -3   0  -2    0.07    0.24
   3   0   3    8.57    0.37
   3   0   3    8.83    0.38
   3   0   4   -0.03    0.16
   3   0   4    0.10    0.20
   3   0   4    0.07    0.20
   3   0   5    7.05    0.27
   3   0   6   57.58    1.29
   3   0   7   14.88    0.45
   3   0   8   24.34    0.90
   3   0   9    4.16    0.62
  -3   0  -9    3.36    0.36
   3   0  10    4.23    0.69
  -3   0 -10    3.41    0.40
   3   0  11    0.12    0.56
  -3   0 -11    0.05    0.32
   3   0  12    5.83    0.88
  -3   0 -12    4.49    0.53
   3   0  13    3.36    0.91
   3   0  14    0.01    0.70
   3   0  15    0.86    0.94
   3   0  16   -0.12    0.52
   3   1 -13    8.10    0.77
  -3  -1  13    6.71    1.06
  -3  -1  13    6.49    0.84
   3   1 -12    3.59    1.10
  -3  -1  12    4.24    1.17
  -3  -1  12    3.73    0.91
   3   1 -11    0.59    0.99
  -3  -1  11    0.57    0.49
  -3  -1  11    0.74    0.61
   3   1 -10  149.72    3.65
  -3  -1  10  158.03    4.24
  -3  -1  10  146.42    4.40
   3   1  -9   43.89    1.34
  -3  -1   9   44.69    1.79
  -3  -1   9   43.44    1.98
   3   1  -8   25.77    1.28
  -3  -1   8   26.72    1.29
  -3  -1   8   26.02    0.93
   3   1  -7   71.48    1.95
  -3  -1   7   73.22    2.01
  -3  -1   7   69.07    1.60
   3   1  -6    0.17    0.49
  -3  -1   6    0.55    0.31
  -3  -1   6    0.63    0.30
   3   1  -5  118.13    2.57
  -3  -1   5  121.82    2.39
  -3  -1   5  117.62    2.32
   3   1  -4   29.17    0.88
  -3  -1   4   30.20    0.75
  -3  -1   4   30.21    0.92
   3   1  -3   92.24    1.91
  -3  -1   3   94.56    1.85
  -3  -1   3   92.73    1.97
   3   1  -2   30.64    0.81
  -3  -1   2   35.13    0.80
  -3  -1   2   31.28    0.67
   3   1  -1    0.04    0.10
   3   1  -1    0.10    0.18
  -3  -1   1   -0.09    0.20
  -3  -1   1    0.01    0.17
   3   1   0    3.27    0.26
   3   1   0    3.25    0.14
  -3  -1   0    3.36    0.40
  -3  -1   0    3.48    0.23
   3   1   1  567.56   10.63
   3   1   1  546.78   10.47
  -3  -1  -1  560.50   10.75
  -3  -1  -1  552.06   10.37
   3   1   2   56.20    1.18
   3   1   2   56.10    0.97
  -3  -1  -2   56.17    1.01
  -3  -1  -2   56.20    1.18
   3   1   3   46.61    0.85
   3   1   3   46.08    0.86
   3   1   3   46.45    0.82
   3   1   4   49.26    0.94
   3   1   4   53.36    1.12
   3   1   5  196.82    3.51
   3   1   6    0.02    0.14
  -3  -1  -6   -0.06    0.14
   3   1   7    4.86    0.44
  -3  -1  -7    5.38    0.45
   3   1   8   -0.09    0.35
  -3  -1  -8   -0.04    0.20
   3   1   9    4.21    0.59
  -3  -1  -9    5.28    0.61
   3   1  10   14.51    0.86
  -3  -1 -10   14.48    0.90
   3   1  11    4.51    0.46
  -3  -1 -11    4.91    0.78
   3   1  12   10.39    0.63
  -3  -1 -12   11.41    0.63
   3   1  13   21.43    1.34
  -3  -1 -13   20.94    0.87
   3   1  14    1.19    0.88
  -3  -1 -14    1.44    0.84
   3   1  15    0.09    0.47
  -3  -1 -15    0.40    0.46
   3   1  16   -0.01    0.46
   3   2 -13    5.25    1.24
  -3  -2  13    5.68    0.79
  -3  -2  13    4.89    1.01
   3   2 -12    1.61    0.59
  -3  -2  12    2.01    0.49
  -3  -2  12    1.64    1.11
   3   2 -11   85.37    2.89
  -3  -2  11   80.72    2.29
  -3  -2  11   70.68    2.54
   3   2 -10    2.94    1.17
  -3  -2  10    3.77    1.04
  -3  -2  10    4.37    1.27
   3   2  -9  370.83    8.41
  -3  -2   9  379.03    9.17
  -3  -2   9  361.86    9.16
   3   2  -8   28.36    1.43
  -3  -2   8   29.35    1.41
  -3  -2   8   28.74    1.02
   3   2  -7    3.09    0.72
  -3  -2   7    2.75    0.74
  -3  -2   7    2.72    0.77
   3   2  -6    4.07    0.37
  -3  -2   6    3.23    0.65
  -3  -2   6    4.02    0.67
   3   2  -5    2.19    0.50
  -3  -2   5    2.05    0.56
  -3  -2   5    2.50    0.52
   3   2  -4  233.39    4.71
  -3  -2   4  235.00    4.52
  -3  -2   4  229.88    4.68
   3   2  -3  353.89    6.80
  -3  -2   3  370.29    7.10
  -3  -2   3  360.21    7.13
   3   2  -2  635.10   12.92
  -3  -2   2  657.36   13.25
  -3  -2   2  670.10   13.71
   3   2  -1 2256.52   51.72
   3   2  -1 2240.35   51.10
  -3  -2   1 2263.11   51.97
  -3  -2   1 2175.85   49.23
   3   2   0   17.14    0.37
   3   2   0   17.96    0.66
  -3  -2   0   17.68    0.66
  -3  -2   0   18.71    0.41
   3   2   1   59.45    1.27
   3   2   1   58.12    0.95
  -3  -2  -1   60.47    0.96
  -3  -2  -1   60.91    1.31
   3   2   2   43.13    0.84
   3   2   2   46.60    0.73
  -3  -2  -2   44.44    0.87
   3   2   3   17.16    0.35
   3   2   3   17.61    0.37
   3   2   3   17.77    0.44
   3   2   4    0.94    0.21
   3   2   4    0.98    0.16
   3   2   5   15.49    0.45
  -3  -2  -5   15.26    0.46
   3   2   6   36.99    0.85
  -3  -2  -6   37.90    0.87
   3   2   7   58.61    1.13
  -3  -2  -7   60.20    1.33
   3   2   8    1.15    0.39
  -3  -2  -8    1.32    0.23
   3   2   9   80.24    1.90
  -3  -2  -9   79.15    1.64
   3   2  10   57.30    1.32
  -3  -2 -10   57.63    1.33
   3   2  11    1.50    0.70
  -3  -2 -11    1.56    0.66
   3   2  12   21.32    1.20
  -3  -2 -12   20.73    1.15
   3   2  13    1.10    0.45
  -3  -2 -13    0.66    0.43
   3   2  14    0.38    0.79
  -3  -2 -14    0.33    0.74
   3   2  15    1.91    0.94
  -3  -2 -15    2.09    0.54
   3   2  16    3.02    0.62
  -3  -2 -16    3.52    1.05
   3   3 -12    0.84    0.95
  -3  -3  12    0.29    0.75
  -3  -3  12    0.56    0.57
   3   3 -11   12.54    0.85
  -3  -3  11   12.19    1.10
  -3  -3  11   11.68    1.39
   3   3 -10    1.45    1.02
  -3  -3  10    1.30    0.84
  -3  -3  10    1.65    0.61
   3   3  -9    7.99    0.72
  -3  -3   9    6.88    0.65
  -3  -3   9    6.69    1.30
   3   3  -8   94.78    2.75
  -3  -3   8   87.59    2.14
  -3  -3   8   91.22    2.25
   3   3  -7   81.63    1.87
  -3  -3   7   80.58    2.26
  -3  -3   7   79.19    2.30
   3   3  -6   24.12    1.01
  -3  -3   6   23.33    0.74
  -3  -3   6   25.67    1.07
   3   3  -5    3.56    0.31
  -3  -3   5    2.59    0.57
  -3  -3   5    2.17    0.55
   3   3  -4   19.91    0.55
  -3  -3   4   21.00    0.62
  -3  -3   4   20.23    0.80
   3   3  -3  248.99    4.94
  -3  -3   3  248.00    4.75
  -3  -3   3  248.95    4.96
   3   3  -2  141.34    2.71
   3   3  -2  138.22    2.85
  -3  -3   2  144.46    2.78
  -3  -3   2  146.18    2.96
   3   3  -1   39.29    1.11
   3   3  -1   38.77    0.82
  -3  -3   1   40.97    1.10
  -3  -3   1   39.23    0.85
   3   3   0    0.10    0.12
   3   3   0    0.18    0.34
  -3  -3   0    0.35    0.35
  -3  -3   0    0.09    0.19
   3   3   1    0.69    0.33
  -3  -3  -1    0.74    0.10
  -3  -3  -1    0.60    0.20
   3   3   2   77.15    1.59
  -3  -3  -2   79.54    1.47
   3   3   3    5.47    0.45
   3   3   4  684.32   13.18
   3   3   4  705.92   14.06
  -3  -3  -4  701.35   13.49
   3   3   5 2147.93   48.46
  -3  -3  -5 2080.50   47.12
   3   3   6  122.05    2.30
  -3  -3  -6  116.87    2.08
   3   3   7   54.90    1.23
  -3  -3  -7   55.72    1.07
   3   3   8   36.86    1.01
  -3  -3  -8   37.33    0.81
   3   3   9    1.80    0.28
  -3  -3  -9    1.66    0.27
   3   3  10    0.22    0.30
  -3  -3 -10    0.49    0.53
   3   3  11   20.26    1.13
  -3  -3 -11   19.17    0.73
   3   3  12    1.86    0.45
  -3  -3 -12    0.79    0.74
   3   3  13   32.15    1.51
  -3  -3 -13   32.45    1.05
   3   3  14    2.33    0.53
  -3  -3 -14    2.02    0.85
   3   3  15    6.68    1.08
  -3  -3 -15    6.64    0.63
   3   3  16    3.31    0.61
  -3  -3 -16    3.67    1.00
   3   3  17    0.34    0.94
  -3  -3 -17    0.24    0.52
   3   4 -12   -0.15    0.45
  -3  -4  12    0.10    0.61
  -3  -4  12    0.18    0.82
   3   4 -11    0.56    0.91
  -3  -4  11    0.59    0.40
  -3  -4  11    0.79    0.93
   3   4 -10   -0.22    0.44
  -3  -4  10    0.30    0.35
  -3  -4  10   -0.11    0.45
   3   4  -9  123.92    3.61
  -3  -4   9  117.21    2.82
  -3  -4   9  120.83    3.53
   3   4  -8    2.82    0.52
  -3  -4   8    3.25    0.46
  -3  -4   8    3.00    0.54
   3   4  -7   92.44    2.12
  -3  -4   7   92.43    2.45
  -3  -4   7   91.11    2.58
   3   4  -6    6.24    0.70
  -3  -4   6    5.69    0.70
  -3  -4   6    6.09    0.45
   3   4  -5   16.26    0.79
  -3  -4   5   15.69    0.81
  -3  -4   5   16.02    0.82
   3   4  -4    0.11    0.35
  -3  -4   4   -0.05    0.37
  -3  -4   4    0.12    0.23
   3   4  -3    0.97    0.21
  -3  -4   3    1.00    0.36
  -3  -4   3    1.34    0.45
   3   4  -2   35.72    1.04
   3   4  -2   33.89    0.84
  -3  -4   2   32.80    0.83
  -3  -4   2   32.89    0.99
   3   4  -1  169.72    3.40
   3   4  -1  167.00    2.96
  -3  -4   1  173.35    3.46
  -3  -4   1  171.11    3.16
   3   4   0   27.74    0.64
  -3  -4   0   26.91    0.55
  -3  -4   0   29.01    0.86
   3   4   1   15.11    0.42
  -3  -4  -1   17.05    0.37
  -3  -4  -1   14.94    0.33
  -3  -4  -1   15.95    0.45
   3   4   2    1.53    0.22
   3   4   3  499.49    9.90
   3   4   4  333.50    5.99
   3   4   4  339.87    6.43
  -3  -4  -4  326.38    5.82
   3   4   5   24.38    0.56
  -3  -4  -5   22.73    0.51
   3   4   6    5.24    0.35
  -3  -4  -6    5.27    0.32
   3   4   7   46.10    1.08
  -3  -4  -7   44.02    1.05
   3   4   8    3.50    0.26
  -3  -4  -8    3.43    0.41
   3   4   9    8.56    0.62
  -3  -4  -9    8.19    0.58
   3   4  10  306.09    6.79
  -3  -4 -10  310.79    6.33
   3   4  11  261.74    6.15
  -3  -4 -11  272.17    6.18
   3   4  12  333.17    7.29
  -3  -4 -12  352.05    7.57
   3   4  13    8.15    0.65
  -3  -4 -13    9.21    0.99
   3   4  14   24.59    1.41
  -3  -4 -14   23.07    0.90
   3   4  15    5.57    0.61
  -3  -4 -15    4.89    0.95
   3   4  16    3.45    1.04
  -3  -4 -16    3.81    0.98
   3   4  17    1.96    1.05
  -3  -4 -17    1.58    0.56
  -3  -5  11    0.38    0.38
  -3  -5  11    0.44    0.50
  -3  -5  10   -0.14    0.33
  -3  -5  10   -0.01    0.77
  -3  -5   9    1.08    0.48
  -3  -5   9    0.75    0.38
   3   5  -8    7.38    0.57
  -3  -5   8    6.94    0.50
  -3  -5   8    6.40    0.59
   3   5  -7    0.29    0.33
  -3  -5   7    0.00    0.61
  -3  -5   7    0.30    0.51
   3   5  -6    0.75    0.32
  -3  -5   6    0.76    0.52
  -3  -5   6    0.77    0.32
   3   5  -5   19.86    0.63
  -3  -5   5   18.91    0.86
  -3  -5   5   19.40    0.62
  -3  -5   4    5.68    0.57
  -3  -5   4    5.20    0.54
  -3  -5   3   56.18    1.43
  -3  -5   3   53.17    1.32
   3   5  -2  127.93    2.48
  -3  -5   2  136.16    2.87
  -3  -5   2  128.38    2.60
   3   5  -1   22.90    0.59
  -3  -5   1   23.07    0.61
  -3  -5   1   23.03    0.81
   3   5   0    1.72    0.39
  -3  -5   0    0.96    0.13
  -3  -5   0    1.30    0.20
  -3  -5   0    1.22    0.24
   3   5   1    3.10    0.42
  -3  -5  -1    3.75    0.46
  -3  -5  -1    3.31    0.26
  -3  -5  -1    2.99    0.17
   3   5   2    0.07    0.17
  -3  -5  -2    0.04    0.12
  -3  -5  -2   -0.02    0.09
   3   5   3   40.15    1.07
  -3  -5  -3   37.62    0.63
   3   5   4  170.19    2.87
   3   5   4  165.84    3.15
  -3  -5  -4  159.66    2.74
   3   5   5   95.19    1.71
  -3  -5  -5   93.73    1.63
   3   5   6  193.19    3.61
  -3  -5  -6  187.12    3.43
   3   5   7  630.48   12.84
  -3  -5  -7  604.41   12.30
   3   5   8   92.30    1.99
  -3  -5  -8   95.80    1.98
   3   5   9  184.76    3.95
  -3  -5  -9  185.21    3.86
   3   5  10   59.93    1.74
  -3  -5 -10   57.68    1.63
   3   5  11    0.72    0.39
  -3  -5 -11    0.47    0.35
   3   5  12    0.56    0.47
  -3  -5 -12    0.25    0.80
   3   5  13    4.31    0.57
  -3  -5 -13    5.06    0.90
   3   5  14   22.89    0.96
  -3  -5 -14   23.13    0.92
   3   5  15   16.44    1.27
  -3  -5 -15   16.98    1.21
   3   5  16    6.97    1.13
  -3  -5 -16    7.12    1.04
   3   5  17    0.74    0.54
  -3  -5 -17    0.64    0.49
  -3  -6  10    0.12    0.30
  -3  -6  10    0.15    0.44
  -3  -6   9    4.30    0.95
  -3  -6   9    4.45    0.44
  -3  -6   8    1.20    0.33
  -3  -6   8    0.21    0.73
  -3  -6   7    1.78    0.56
  -3  -6   7    1.68    0.40
  -3  -6   6   -0.20    0.27
  -3  -6   6    0.07    0.24
  -3  -6   5    9.13    0.69
  -3  -6   5   10.27    0.71
  -3  -6   4    7.88    0.64
  -3  -6   4    7.78    0.61
   3   6  -3    2.23    0.30
  -3  -6   3    1.87    0.44
  -3  -6   3    2.53    0.49
   3   6  -2    8.35    0.64
  -3  -6   2    7.50    0.48
  -3  -6   2    8.02    0.61
   3   6  -1    7.40    0.37
  -3  -6   1    7.41    0.27
  -3  -6   1    7.23    0.37
   3   6   0    0.50    0.22
  -3  -6   0    0.64    0.23
  -3  -6   0    0.53    0.20
  -3  -6   0    0.43    0.23
   3   6   1   49.78    1.24
  -3  -6  -1   53.70    1.13
  -3  -6  -1   50.31    0.95
   3   6   2   21.19    0.58
  -3  -6  -2   21.59    0.44
  -3  -6  -2   22.79    0.49
   3   6   3  169.75    3.49
  -3  -6  -3  174.64    3.02
   3   6   4   56.94    1.49
   3   6   4   56.55    1.00
  -3  -6  -4   55.49    1.04
   3   6   5  329.63    6.04
  -3  -6  -5  298.62    5.48
   3   6   6  162.91    3.05
  -3  -6  -6  151.04    2.78
   3   6   7    0.15    0.27
  -3  -6  -7    0.05    0.22
   3   6   8   12.64    0.58
  -3  -6  -8   12.66    0.51
   3   6   9   16.76    0.75
  -3  -6  -9   15.56    0.66
   3   6  10   14.67    0.57
  -3  -6 -10   15.62    0.77
   3   6  11  112.95    2.91
  -3  -6 -11  116.36    2.85
   3   6  12  483.76   10.77
  -3  -6 -12  499.99   11.63
   3   6  13   87.17    2.14
  -3  -6 -13   88.90    2.10
   3   6  14   74.81    1.95
  -3  -6 -14   83.39    2.04
   3   6  15    7.48    0.63
  -3  -6 -15    8.46    0.95
   3   6  16    1.09    0.49
  -3  -6 -16    0.73    0.79
   3   6  17   -0.18    0.74
  -3  -6 -17    0.04    0.39
  -3  -7  10    0.17    0.30
  -3  -7  10    0.00    0.77
  -3  -7   9    1.25    0.34
  -3  -7   9    1.11    0.47
  -3  -7   8    0.10    0.51
  -3  -7   8    0.59    0.39
  -3  -7   7    1.90    0.65
  -3  -7   7    1.17    0.54
  -3  -7   6    0.23    0.26
  -3  -7   6    0.11    0.50
  -3  -7   5    2.76    0.56
  -3  -7   5    2.39    0.52
  -3  -7   4    0.59    0.44
  -3  -7   4    0.48    0.43
   3   7  -3    0.30    0.25
  -3  -7   3    0.75    0.39
  -3  -7   3    0.50    0.44
   3   7  -2   11.88    0.72
  -3  -7   2   11.48    0.70
  -3  -7   2   13.06    0.69
  -3  -7   2   10.47    0.58
   3   7  -1   27.03    0.94
  -3  -7   1   26.71    0.72
  -3  -7   1   26.27    0.62
  -3  -7   1   26.23    0.76
   3   7   0    0.25    0.22
  -3  -7   0    0.19    0.27
  -3  -7   0    0.14    0.22
   3   7   1    0.59    0.41
  -3  -7  -1    0.81    0.20
  -3  -7  -1    0.81    0.25
   3   7   2   49.79    1.10
  -3  -7  -2   54.39    1.08
  -3  -7  -2   50.06    0.96
   3   7   3    9.29    0.42
  -3  -7  -3    8.96    0.33
   3   7   4    3.91    0.24
   3   7   4    3.97    0.36
  -3  -7  -4    3.46    0.23
   3   7   5   47.01    1.11
   3   7   5   45.37    0.93
  -3  -7  -5   45.05    0.89
   3   7   6   19.37    0.57
  -3  -7  -6   20.02    0.53
   3   7   7   14.25    0.55
  -3  -7  -7   14.40    0.49
   3   7   8    0.32    0.34
  -3  -7  -8    0.25    0.16
   3   7   9    2.06    0.46
  -3  -7  -9    1.79    0.38
   3   7  10    4.04    0.37
  -3  -7 -10    4.73    0.33
   3   7  11   17.15    0.66
  -3  -7 -11   16.72    0.59
   3   7  12   23.42    1.24
  -3  -7 -12   23.78    0.80
   3   7  13    2.41    0.45
  -3  -7 -13    2.13    0.41
   3   7  14    0.07    0.68
  -3  -7 -14    0.16    0.35
   3   7  15    0.29    0.68
  -3  -7 -15    0.07    0.63
   3   7  16    0.58    0.81
  -3  -7 -16    0.63    0.73
   3   7  17    1.77    0.94
  -3  -7 -17    1.25    0.86
  -3  -8   9    0.29    0.69
  -3  -8   9   -0.02    0.45
  -3  -8   8    0.16    0.62
  -3  -8   8    0.04    0.43
  -3  -8   7    0.60    0.36
  -3  -8   7    0.43    0.49
  -3  -8   6    0.10    0.25
  -3  -8   6    0.28    0.30
  -3  -8   5    4.60    0.39
  -3  -8   5    3.95    0.57
  -3  -8   4   -0.10    0.28
  -3  -8   4    0.14    0.22
  -3  -8   4   -0.15    0.39
   3   8  -3    0.78    0.47
  -3  -8   3    1.17    0.28
  -3  -8   3    1.24    0.49
  -3  -8   3    1.36    0.26
   3   8  -2    0.33    0.44
  -3  -8   2    0.32    0.45
  -3  -8   2    0.21    0.35
  -3  -8   2    0.16    0.40
   3   8  -1    7.12    0.40
  -3  -8   1    7.50    0.35
  -3  -8   1    7.77    0.47
   3   8   0    0.16    0.42
  -3  -8   0    0.26    0.26
  -3  -8   0    0.21    0.31
   3   8   1    0.12    0.23
  -3  -8  -1    0.24    0.21
  -3  -8  -1    0.09    0.28
   3   8   2    7.95    0.65
  -3  -8  -2    8.19    0.41
  -3  -8  -2    7.47    0.34
   3   8   3  103.48    2.44
  -3  -8  -3  100.59    1.95
   3   8   4   36.83    1.24
   3   8   4   34.82    0.80
  -3  -8  -4   35.67    0.80
   3   8   5   46.81    1.46
   3   8   5   45.57    0.98
  -3  -8  -5   45.19    0.96
   3   8   6    2.31    0.31
  -3  -8  -6    2.49    0.28
   3   8   7   10.24    0.49
  -3  -8  -7   11.59    0.45
   3   8   8    0.17    0.31
  -3  -8  -8    0.03    0.15
   3   8   9    0.02    0.21
  -3  -8  -9    0.13    0.29
   3   8  10    2.80    0.54
  -3  -8 -10    3.04    0.45
   3   8  11    3.27    0.37
  -3  -8 -11    4.57    0.54
   3   8  12   14.19    0.63
  -3  -8 -12   15.27    0.87
   3   8  13   29.28    1.33
  -3  -8 -13   30.18    1.22
   3   8  14   33.32    1.49
  -3  -8 -14   35.26    1.38
   3   8  15    1.47    0.75
  -3  -8 -15    1.34    0.68
   3   8  16    4.56    0.94
  -3  -8 -16    4.23    0.86
  -3  -9   8    0.12    0.47
  -3  -9   8   -1.17    0.51
  -3  -9   8    0.11    0.68
  -3  -9   7    0.43    0.46
  -3  -9   7    0.32    0.61
  -3  -9   7    0.27    0.46
  -3  -9   6    3.51    0.91
  -3  -9   6    3.71    0.71
  -3  -9   6    3.53    0.58
  -3  -9   5   10.17    0.74
  -3  -9   5    9.51    0.57
  -3  -9   5   10.49    0.81
  -3  -9   4    2.14    0.63
  -3  -9   4    2.45    0.56
  -3  -9   4    2.26    0.57
   3   9  -3    1.82    0.29
  -3  -9   3    1.95    0.56
  -3  -9   3    1.93    0.50
   3   9  -2   22.17    0.92
  -3  -9   2   18.22    0.62
  -3  -9   2   20.00    0.79
   3   9  -1    0.13    0.23
  -3  -9   1    0.16    0.36
  -3  -9   1   -0.11    0.30
   3   9   0    0.26    0.43
  -3  -9   0    0.31    0.34
  -3  -9   0    0.19    0.16
   3   9   1   22.38    0.91
  -3  -9  -1   22.48    0.76
  -3  -9  -1   22.41    0.53
   3   9   2   25.60    0.74
  -3  -9  -2   26.02    0.70
  -3  -9  -2   26.48    0.78
   3   9   3   16.08    0.58
  -3  -9  -3   15.52    0.57
   3   9   4    4.69    0.42
  -3  -9  -4    4.47    0.36
   3   9   5   -0.08    0.54
   3   9   5    0.11    0.24
  -3  -9  -5    0.14    0.23
   3   9   6    1.51    0.41
   3   9   6    1.59    0.31
  -3  -9  -6    1.68    0.30
   3   9   7    1.49    0.35
  -3  -9  -7    1.67    0.31
   3   9   8    6.33    0.50
  -3  -9  -8    7.27    0.45
   3   9   9    7.03    0.57
  -3  -9  -9    7.28    0.49
   3   9  10    5.75    0.37
  -3  -9 -10    6.22    0.51
   3   9  11    6.07    0.67
  -3  -9 -11    6.58    0.58
   3   9  12    0.93    0.58
  -3  -9 -12    1.38    0.51
   3   9  13   -0.26    0.54
  -3  -9 -13    0.01    0.47
   3   9  14   -0.28    0.34
  -3  -9 -14    0.07    0.51
   3   9  15    0.16    0.68
  -3  -9 -15    0.69    0.59
   3   9  16   -0.11    0.41
  -3  -9 -16   -0.28    0.65
  -3 -10   7    0.27    0.28
  -3 -10   7    0.27    0.66
  -3 -10   7    1.48    0.77
  -3 -10   6   -0.05    0.34
  -3 -10   6    0.08    0.51
  -3 -10   5    0.48    0.68
  -3 -10   5    1.03    0.59
  -3 -10   4    5.81    0.79
  -3 -10   4    6.87    0.73
   3  10  -3    3.78    0.35
  -3 -10   3    4.48    0.70
  -3 -10   3    4.36    0.60
   3  10  -2    2.76    0.57
  -3 -10   2    3.38    0.31
  -3 -10   2    3.41    0.58
   3  10  -1   17.91    0.88
  -3 -10   1   17.27    0.83
  -3 -10   1   19.64    0.78
   3  10   0    0.12    0.23
  -3 -10   0    0.17    0.29
  -3 -10   0   -0.10    0.35
   3  10   1    1.91    0.51
  -3 -10  -1    1.48    0.41
  -3 -10  -1    1.76    0.19
   3  10   2   -0.25    0.44
  -3 -10  -2    0.09    0.30
  -3 -10  -2    0.20    0.24
   3  10   3    0.06    0.51
  -3 -10  -3    0.38    0.31
   3  10   4    1.63    0.64
  -3 -10  -4    1.40    0.33
   3  10   5    2.10    0.34
   3  10   5    2.36    0.41
  -3 -10  -5    2.43    0.34
   3  10   6    5.79    0.84
   3  10   6    5.43    0.44
  -3 -10  -6    5.55    0.40
   3  10   7    0.40    0.31
  -3 -10  -7    0.23    0.29
   3  10   8   25.89    0.85
  -3 -10  -8   26.67    0.80
   3  10   9    2.98    0.47
  -3 -10  -9    3.45    0.41
   3  10  10    0.67    0.26
  -3 -10 -10    1.51    0.39
   3  10  11    3.10    0.57
  -3 -10 -11    2.80    0.29
   3  10  12    0.10    0.50
  -3 -10 -12    0.14    0.41
   3  10  13    0.10    0.50
  -3 -10 -13   -0.11    0.42
   3  10  14    0.12    0.33
  -3 -10 -14    0.12    0.29
   3  10  15    1.32    0.77
  -3 -10 -15    2.29    0.40
   3  10  16   15.24    0.83
  -3 -10 -16   17.92    0.79
  -3 -11   6    6.20    1.04
  -3 -11   6    7.28    0.88
  -3 -11   5    0.11    0.67
  -3 -11   5    0.12    0.56
  -3 -11   4    2.91    0.45
  -3 -11   4    1.64    0.67
  -3 -11   3   10.89    0.59
  -3 -11   3   12.44    0.85
   3  11  -2    1.14    0.54
  -3 -11   2    1.89    0.31
  -3 -11   2    1.24    0.35
   3  11  -1    0.55    0.28
  -3 -11   1    0.14    0.40
  -3 -11   1    0.34    0.48
   3  11   0    3.31    0.58
  -3 -11   0    3.71    0.29
  -3 -11   0    3.83    0.54
   3  11   1   -0.11    0.42
  -3 -11  -1   -0.06    0.28
  -3 -11  -1    0.09    0.34
   3  11   2   13.07    0.80
  -3 -11  -2   12.75    0.64
  -3 -11  -2   13.36    0.57
   3  11   3    2.47    0.62
  -3 -11  -3    1.72    0.39
   3  11   4    0.39    0.56
  -3 -11  -4    0.15    0.32
   3  11   5    3.97    0.27
   3  11   5    4.11    0.46
  -3 -11  -5    4.09    0.40
   3  11   6    1.10    0.74
   3  11   6    1.58    0.36
  -3 -11  -6    1.68    0.34
   3  11   7    1.15    0.45
   3  11   7    1.40    0.37
  -3 -11  -7    0.80    0.20
   3  11   8    0.03    0.32
  -3 -11  -8    0.05    0.29
   3  11   9    7.11    0.57
  -3 -11  -9    7.35    0.51
   3  11  10   11.76    0.72
  -3 -11 -10   12.56    0.65
   3  11  11    7.43    0.68
  -3 -11 -11    7.16    0.38
   3  11  12    4.15    0.66
  -3 -11 -12    4.38    0.54
   3  11  13    0.41    0.32
  -3 -11 -13    0.35    0.27
   3  11  14    4.82    0.49
  -3 -11 -14    4.52    0.43
   3  11  15    2.10    0.81
  -3 -11 -15    2.81    0.70
  -3 -12   4    2.79    0.82
  -3 -12   4    3.35    0.74
  -3 -12   3    2.68    0.76
  -3 -12   3    3.73    0.70
   3  12  -2   51.98    1.68
  -3 -12   2   49.92    1.38
  -3 -12   2   42.15    1.63
   3  12  -1    3.41    0.66
  -3 -12   1    3.79    0.40
  -3 -12   1    4.16    0.60
   3  12   0    0.46    0.52
  -3 -12   0    1.20    0.43
  -3 -12   0    0.51    0.51
   3  12   1    9.15    0.49
  -3 -12  -1    7.67    0.65
  -3 -12  -1    7.68    0.57
   3  12   2    0.55    0.30
  -3 -12  -2    0.55    0.33
  -3 -12  -2    0.66    0.41
   3  12   3   11.69    0.55
  -3 -12  -3    8.79    0.61
   3  12   4    3.53    0.44
  -3 -12  -4    3.04    0.45
   3  12   5    3.70    0.81
  -3 -12  -5    3.47    0.45
   3  12   6    0.11    0.38
   3  12   6    0.13    0.19
  -3 -12  -6    0.14    0.32
   3  12   7   10.12    0.67
   3  12   7    9.46    0.61
  -3 -12  -7    9.32    0.55
   3  12   8    6.42    0.57
  -3 -12  -8    7.67    0.54
   3  12   9    1.61    0.44
  -3 -12  -9    1.05    0.40
   3  12  10    1.92    0.50
  -3 -12 -10    1.83    0.43
   3  12  11    3.62    0.58
  -3 -12 -11    3.61    0.51
   3  12  12    0.69    0.54
  -3 -12 -12    0.89    0.46
   3  12  13    2.96    0.68
  -3 -12 -13    2.89    0.35
   3  12  14   -0.29    0.53
  -3 -12 -14    0.18    0.42
   3  12  15    0.85    0.67
  -3 -12 -15   -0.14    0.56
  -3 -13   3    0.65    0.62
  -3 -13   3    0.13    0.68
   3  13  -2    2.99    0.62
  -3 -13   2    3.79    0.68
  -3 -13   2    3.29    0.76
   3  13  -1   -0.01    0.27
  -3 -13   1   -0.13    0.52
  -3 -13   1    0.18    0.27
   3  13   0    1.33    0.35
  -3 -13   0    1.37    0.58
  -3 -13   0    1.69    0.50
   3  13   1    0.43    0.52
  -3 -13  -1    0.33    0.47
  -3 -13  -1    0.42    0.23
   3  13   2    2.52    0.61
  -3 -13  -2    2.15    0.43
  -3 -13  -2    2.11    0.51
   3  13   3    0.05    0.55
  -3 -13  -3    0.37    0.34
  -3 -13  -3    0.16    0.40
   3  13   4   41.53    1.23
  -3 -13  -4   38.53    1.24
   3  13   5    1.98    0.83
  -3 -13  -5    2.28    0.46
   3  13   6   29.80    1.05
  -3 -13  -6   26.79    0.96
   3  13   7    0.22    0.73
   3  13   7   -0.11    0.37
  -3 -13  -7   -0.24    0.35
   3  13   8    0.10    0.82
   3  13   8    0.30    0.41
  -3 -13  -8    0.39    0.38
   3  13   9    1.71    0.48
  -3 -13  -9    1.36    0.45
   3  13  10    0.03    0.41
  -3 -13 -10    0.11    0.36
   3  13  11    3.08    0.57
  -3 -13 -11    3.06    0.52
   3  13  12    1.34    0.35
  -3 -13 -12    1.55    0.31
   3  13  13    0.46    0.61
  -3 -13 -13    0.83    0.51
   3  13  14    3.33    0.80
  -3 -13 -14    3.90    0.65
   3  14  -1    2.89    0.39
  -3 -14   1    3.46    0.67
  -3 -14   1    2.94    0.73
   3  14   0   24.38    1.20
  -3 -14   0   24.11    1.19
  -3 -14   0   25.94    0.91
   3  14   1    0.15    0.44
  -3 -14  -1    0.15    0.42
  -3 -14  -1   -0.21    0.37
   3  14   2    2.96    0.64
  -3 -14  -2    2.41    0.56
  -3 -14  -2    2.61    0.29
   3  14   3    0.07    0.53
  -3 -14  -3    0.01    0.35
  -3 -14  -3    0.33    0.41
   3  14   4    0.30    0.34
  -3 -14  -4    0.00    0.40
   3  14   5    3.84    0.85
  -3 -14  -5    3.79    0.52
   3  14   6    0.07    0.36
  -3 -14  -6   -0.03    0.20
   3  14   7    5.66    1.01
   3  14   7    3.97    0.59
  -3 -14  -7    4.11    0.53
   3  14   8    3.64    1.01
   3  14   8    2.29    0.51
  -3 -14  -8    2.74    0.50
   3  14   9    0.18    0.89
   3  14   9    0.07    0.45
  -3 -14  -9    0.47    0.42
   3  14  10    6.00    0.65
  -3 -14 -10    6.32    0.62
   3  14  11    0.85    0.55
  -3 -14 -11    1.05    0.51
   3  14  12   10.95    0.90
  -3 -14 -12   12.66    0.87
   3  15   2    0.19    0.49
  -3 -15  -2   -0.02    0.44
  -3 -15  -2    0.01    0.38
   3  15   3    1.30    0.65
  -3 -15  -3    2.17    0.46
  -3 -15  -3    1.47    0.33
   3  15   4    0.39    0.34
  -3 -15  -4    0.17    0.37
  -3 -15  -4    0.18    0.25
   3  15   5    0.02    0.60
  -3 -15  -5   -0.01    0.22
   3  15   6   10.27    0.70
  -3 -15  -6    8.93    0.46
   3  15   7    0.67    0.87
  -3 -15  -7    1.02    0.47
   3  15   8   10.36    0.78
   3  15   8   14.26    1.34
  -3 -15  -8   12.94    0.77
   3  15   9   -0.04    0.93
   3  15   9    0.14    0.47
  -3 -15  -9    0.34    0.26
   3  15  10    0.54    1.07
   3  15  10    0.51    0.55
  -3 -15 -10    0.93    0.50
   4 -15  -6    0.31    1.06
   4 -15  -5    0.64    1.09
   4 -15  -4    0.67    0.63
  -4  15   4    0.67    1.09
   4 -15  -3    0.66    1.12
  -4  15   3    0.72    0.62
  -4  15   2    0.10    0.55
  -4  15   1    0.28    0.68
   4 -14  -9    9.36    0.87
  -4  14   9    8.02    0.95
   4 -14  -8    2.68    1.26
  -4  14   8    3.41    0.78
   4 -14  -7    5.66    0.76
  -4  14   7    5.41    0.80
   4 -14  -6   15.28    1.60
  -4  14   6   15.05    1.03
   4 -14  -5    5.16    0.74
  -4  14   5    3.81    1.26
   4 -14  -4    0.08    0.51
   4 -14  -3    0.14    0.94
  -4  14   3   -0.22    0.52
   4 -14  -2    0.60    0.61
  -4  14   2    0.72    0.58
   4 -14  -1    0.32    0.60
  -4  14   1    0.57    1.08
   4 -14   0    2.71    1.28
   4 -14   1   -0.13    1.03
   4 -14   2    0.10    1.06
   4 -13 -10    5.93    1.32
  -4  13  10    4.54    1.49
   4 -13  -9   10.12    0.88
  -4  13   9    9.34    1.55
   4 -13  -8    0.20    1.01
  -4  13   8    0.75    1.10
   4 -13  -7    0.25    0.88
  -4  13   7   -0.41    0.94
   4 -13  -6    5.58    1.21
  -4  13   6    4.37    0.73
   4 -13  -5    1.07    1.00
  -4  13   5    0.51    0.58
   4 -13  -4    3.25    0.65
  -4  13   4    2.86    1.13
   4 -13  -3   -0.17    0.92
  -4  13   3   -0.26    0.92
   4 -13  -2    4.35    0.71
  -4  13   2    4.59    0.68
   4 -13  -1    9.32    1.35
  -4  13   1    8.88    1.30
[truncated: 702,549 more chars]
