# Supplementary material for: Crystal structures of three co-crystals of 1,2-bis­(pyridin-4-yl)ethane with 4-alk­oxy­benzoic acids: 4-eth­oxy­benzoic acid–1,2-bis­(pyridin-4-yl)ethane (2/1), 4-n-propoxybenzoic acid–1,2-bis(pyridin-4-yl)ethane (2/1) and 4-n-but­oxy­benzoic acid–1,2-bis­(pyridin-4-yl)ethane (2/1)
Source: Acta Crystallogr E Crystallogr Commun. 2015 Oct 17;71(Pt 11):1340–4. doi: 10.1107/S2056989015019349 (PMC4645034; doi:10.1107/S2056989015019349)
Supplement: Supplementary file 2 [file e-71-01340-Isup2.hkl]

data_I                                                                          
_shelx_title ' 05063001'                                                        
_shelx_refln_list_code          4                                               
_shelx_F_calc_maximum      165.09                                               
_exptl_crystal_F_000       274.00                                               
_reflns_d_resolution_high  0.7701                                               
                                                                                
loop_                                                                           
 _space_group_symop_operation_xyz                                               
 'x, y, z'                                                                      
 '-x, -y, -z'                                                                   
                                                                                
_cell_length_a     6.9670                                                       
_cell_length_b     9.1631                                                       
_cell_length_c    10.8127                                                       
_cell_angle_alpha  75.412                                                       
_cell_angle_beta   74.975                                                       
_cell_angle_gamma  77.801                                                       
                                                                                
_shelx_F_squared_multiplier     1.000                                           
                                                                                
loop_                                                                           
 _refln_index_h                                                                 
 _refln_index_k                                                                 
 _refln_index_l                                                                 
 _refln_F_squared_calc                                                          
 _refln_F_squared_meas                                                          
 _refln_F_squared_sigma                                                         
 _refln_observed_status                                                         
   1   0   0        487.74        423.35         5.34 o                         
   2   0   0        110.39        112.10         0.94 o                         
   3   0   0          0.78          1.13         0.10 o                         
   4   0   0         45.15         48.30         0.56 o                         
   5   0   0        182.49        173.13         1.84 o                         
   6   0   0        422.11        443.74         5.19 o                         
   7   0   0          9.23          9.64         0.33 o                         
   8   0   0         55.78         55.82         1.23 o                         
  -8   1   0         33.63         34.53         0.73 o                         
  -7   1   0         19.95         19.77         0.40 o                         
  -6   1   0         17.00         16.21         0.35 o                         
  -5   1   0         63.09         65.41         0.81 o                         
  -4   1   0          1.41          3.76         0.18 o                         
  -3   1   0         39.59         40.04         0.38 o                         
  -2   1   0         37.76         41.53         0.39 o                         
  -1   1   0         72.10         83.68         1.69 o                         
   1   1   0        193.81        168.65         6.16 o                         
   2   1   0        215.29        234.39         3.60 o                         
   3   1   0        224.75        220.77         6.06 o                         
   4   1   0        344.58        351.88        11.67 o                         
   5   1   0         17.69         21.42         0.30 o                         
   6   1   0        159.12        160.11         1.73 o                         
   7   1   0         62.08         65.22         3.67 o                         
   8   1   0        236.42        247.29         4.35 o                         
  -8   2   0          0.01          0.23         0.20 o                         
  -7   2   0         16.55         16.21         0.32 o                         
  -6   2   0         27.70         28.89         0.42 o                         
  -5   2   0        109.84        116.41         1.28 o                         
  -4   2   0         22.06         23.95         0.45 o                         
  -3   2   0          0.56          1.37         0.12 o                         
  -2   2   0       1860.87       1754.83        18.27 o                         
  -1   2   0        523.78        468.66         4.07 o                         
   0   2   0         93.45         93.57         1.04 o                         
   1   2   0         28.03         25.51         0.39 o                         
   2   2   0        226.61        201.76        20.93 o                         
   3   2   0        581.53        596.41         9.55 o                         
   4   2   0        465.51        537.64         8.68 o                         
   5   2   0          0.32          0.69         0.31 o                         
   6   2   0          3.45          2.82         0.68 o                         
   7   2   0          1.66          1.83         0.43 o                         
   8   2   0         13.74         13.51         0.68 o                         
  -7   3   0         39.70         39.40         0.62 o                         
  -6   3   0         47.98         49.63         0.70 o                         
  -5   3   0          7.56          9.28         0.23 o                         
  -4   3   0        220.45        256.62         8.11 o                         
  -3   3   0         40.89         32.33         0.38 o                         
  -2   3   0         18.73         19.31         0.21 o                         
  -1   3   0          6.27          8.62         0.28 o                         
   0   3   0       1131.62       1051.58        12.44 o                         
   1   3   0         82.62         81.56         2.46 o                         
   2   3   0          8.91          6.48         0.14 o                         
   3   3   0        135.65        152.92         2.30 o                         
   4   3   0        247.48        271.02         4.22 o                         
   5   3   0         94.12        103.61         2.07 o                         
   6   3   0         11.72          9.90         0.51 o                         
   7   3   0         13.01         16.82         0.67 o                         
   8   3   0          3.96          3.81         0.56 o                         
  -7   4   0         31.20         24.49         0.39 o                         
  -6   4   0         11.93         11.39         0.33 o                         
  -5   4   0         39.07         37.73         0.60 o                         
  -4   4   0         80.97         79.76         0.92 o                         
  -3   4   0        161.62        164.46         1.92 o                         
  -2   4   0         48.34         46.20         0.39 o                         
  -1   4   0         34.37         42.37         0.64 o                         
   0   4   0        197.72        216.37         2.25 o                         
   1   4   0       3488.95       3348.68        38.84 o                         
   2   4   0        137.22        154.07         1.60 o                         
   3   4   0        220.27        206.03         4.23 o                         
   4   4   0         99.84         95.53         1.58 o                         
   5   4   0          0.00          0.10         0.32 o                         
   6   4   0         15.85         14.33         0.94 o                         
   7   4   0         18.86         19.21         0.75 o                         
   8   4   0         79.47         76.27         1.24 o                         
  -7   5   0         17.19         16.77         0.89 o                         
  -6   5   0          0.00          0.08         0.14 o                         
  -5   5   0          0.83          0.33         0.13 o                         
  -4   5   0          0.74          0.78         0.15 o                         
  -3   5   0          8.78          8.54         0.16 o                         
  -2   5   0        244.52        228.73         3.58 o                         
  -1   5   0          3.32          2.65         0.08 o                         
   0   5   0         40.71         44.08         0.41 o                         
   1   5   0        156.62        168.83         1.43 o                         
   2   5   0        426.85        460.54         4.14 o                         
   3   5   0        110.66        118.08         1.60 o                         
   4   5   0         30.51         27.99         0.65 o                         
   5   5   0         30.62         34.66         0.83 o                         
   6   5   0          0.21          0.35         0.67 o                         
   7   5   0         10.78         10.73         0.65 o                         
   8   5   0        190.74        177.19         2.36 o                         
  -6   6   0         39.40         38.60         1.31 o                         
  -5   6   0          7.63          7.93         0.47 o                         
  -4   6   0        803.80        783.51        24.58 o                         
  -3   6   0         28.74         26.29         1.16 o                         
  -2   6   0         47.06         44.83         0.97 o                         
  -1   6   0        694.15        696.30        11.63 o                         
   0   6   0        179.01        183.47         2.01 o                         
   1   6   0          7.28          6.41         0.15 o                         
   2   6   0          2.88          4.03         0.26 o                         
   3   6   0        151.66        153.24         2.47 o                         
   4   6   0        120.78        112.79         2.62 o                         
   5   6   0        143.78        143.81         4.02 o                         
   6   6   0         39.44         37.67         1.05 o                         
   7   6   0          4.36          4.71         0.54 o                         
   8   6   0          6.31          5.94         0.59 o                         
  -6   7   0          2.18          2.43         0.49 o                         
  -5   7   0         21.91         22.28         0.76 o                         
  -4   7   0          1.15          1.04         0.42 o                         
  -3   7   0         76.84         78.58         1.48 o                         
  -2   7   0         23.51         21.82         0.67 o                         
  -1   7   0         73.41         68.53         1.29 o                         
   0   7   0         62.15         59.35         1.19 o                         
   1   7   0          0.00          0.13         0.10 o                         
   2   7   0          3.94          3.40         0.18 o                         
   3   7   0         19.33         18.74         0.29 o                         
   4   7   0        779.95        778.25        16.40 o                         
   5   7   0         80.47         80.39         2.80 o                         
   6   7   0        531.90        532.40        14.33 o                         
   7   7   0          7.00          6.75         0.76 o                         
  -5   8   0          8.16          8.11         1.10 o                         
  -4   8   0          3.78          4.99         0.53 o                         
  -3   8   0          3.50          2.91         0.48 o                         
  -2   8   0          1.29          0.92         0.42 o                         
  -1   8   0         13.23         11.49         0.84 o                         
   0   8   0         53.90         40.54         0.87 o                         
   1   8   0          1.16          0.64         0.14 o                         
   2   8   0         52.82         46.97         0.47 o                         
   3   8   0         10.14          9.27         0.25 o                         
   4   8   0          0.30          0.60         0.20 o                         
   5   8   0          9.47          9.74         0.58 o                         
   6   8   0         41.23         42.39         1.69 o                         
   7   8   0          5.58          5.11         0.53 o                         
  -4   9   0         49.17         54.02         1.82 o                         
  -3   9   0          0.12          0.12         0.46 o                         
  -2   9   0         38.41         34.07         1.35 o                         
  -1   9   0          3.02          3.18         0.76 o                         
   0   9   0         35.52         34.84         0.55 o                         
   1   9   0         56.71         53.93         0.55 o                         
   2   9   0         62.32         49.40         0.74 o                         
   3   9   0         29.98         25.48         0.39 o                         
   4   9   0          0.06          0.47         0.19 o                         
   5   9   0         19.16         19.10         0.45 o                         
   6   9   0          6.91          7.02         0.39 o                         
  -3  10   0        117.76        124.20         2.44 o                         
  -2  10   0         83.79         96.79         2.44 o                         
  -1  10   0          2.46          1.88         0.82 o                         
   0  10   0         18.25         17.54         0.66 o                         
   1  10   0         13.00         13.46         0.19 o                         
   2  10   0          9.53          8.28         0.27 o                         
   3  10   0         28.69         30.55         0.49 o                         
   4  10   0         78.56         81.18         1.15 o                         
   5  10   0         22.16         23.30         1.01 o                         
  -1  11   0          2.50          3.25         0.98 o                         
   0  11   0         16.76         16.28         1.10 o                         
   1  11   0         17.98         23.93         1.07 o                         
   2  11   0          0.96          3.28         0.63 o                         
   3  11   0          0.22          0.35         0.19 o                         
  -3 -11   1          0.99          1.47         0.18 o                         
  -2 -11   1          2.14          3.09         0.61 o                         
  -1 -11   1         18.51         13.72         0.59 o                         
   0 -11   1         22.19         22.40         1.19 o                         
  -4 -10   1         96.31        117.30         1.18 o                         
  -3 -10   1          6.00          6.95         0.25 o                         
  -2 -10   1          2.08          2.85         0.17 o                         
  -1 -10   1         26.04         27.20         0.37 o                         
   0 -10   1        100.74        107.47         2.32 o                         
   1 -10   1         48.94         60.08         1.33 o                         
   2 -10   1        246.82        277.88         4.89 o                         
  -6  -9   1          0.16          0.36         0.55 o                         
  -5  -9   1         12.70         12.15         0.48 o                         
  -4  -9   1          1.18          1.13         0.28 o                         
  -3  -9   1         30.35         33.31         0.51 o                         
  -2  -9   1          0.32          0.18         0.11 o                         
  -1  -9   1          6.93          7.18         0.33 o                         
   0  -9   1         22.94         21.08         0.29 o                         
   1  -9   1          0.22          0.35         0.40 o                         
   2  -9   1          0.73          1.41         0.46 o                         
   3  -9   1         53.47         57.07         1.81 o                         
   4  -9   1         11.47         12.20         0.74 o                         
  -6  -8   1          7.69          8.18         0.93 o                         
  -5  -8   1          7.53          7.52         0.43 o                         
  -4  -8   1          0.53          0.63         0.16 o                         
  -3  -8   1         26.74         22.99         0.37 o                         
  -2  -8   1          0.11          0.58         0.16 o                         
  -1  -8   1        450.98        381.23         3.63 o                         
   0  -8   1         63.40         46.52         0.45 o                         
   1  -8   1         64.53         56.19         0.85 o                         
   2  -8   1         15.09         14.87         0.64 o                         
   3  -8   1         16.48         16.00         1.09 o                         
   4  -8   1          4.85          5.96         0.56 o                         
   5  -8   1        116.74        123.86         2.38 o                         
  -7  -7   1          5.16          5.09         0.74 o                         
  -6  -7   1          0.51          0.29         0.38 o                         
  -5  -7   1        434.40        425.15        14.58 o                         
  -4  -7   1          0.16          0.13         0.14 o                         
  -3  -7   1        141.00        142.64         1.74 o                         
  -2  -7   1         33.92         28.74         0.39 o                         
  -1  -7   1         49.98         54.50         0.52 o                         
   0  -7   1         32.09         35.08         0.39 o                         
   1  -7   1        100.24        103.43         1.17 o                         
   2  -7   1        134.36        127.94         2.19 o                         
   3  -7   1        139.22        135.82         2.74 o                         
   4  -7   1          1.21          1.06         0.76 o                         
   5  -7   1          0.17          0.19         0.71 o                         
   6  -7   1         29.53         35.12         1.41 o                         
  -7  -6   1          0.49          0.65         0.62 o                         
  -6  -6   1         61.16         60.37         0.94 o                         
  -5  -6   1        302.44        289.40         5.81 o                         
  -4  -6   1         14.55         15.41         0.28 o                         
  -3  -6   1       1281.58       1189.91        12.21 o                         
  -2  -6   1        108.70        115.17         1.05 o                         
  -1  -6   1        115.69        114.73         1.34 o                         
   0  -6   1          2.11          3.68         0.20 o                         
   1  -6   1        108.90        102.64         1.20 o                         
   2  -6   1        192.47        185.13         2.70 o                         
   3  -6   1       2596.55       2187.29        79.63 o                         
   4  -6   1          0.20          0.27         0.14 o                         
   5  -6   1          2.16          2.74         0.44 o                         
   6  -6   1          1.89          1.94         0.44 o                         
  -8  -5   1          0.08          0.21         0.46 o                         
  -7  -5   1         73.22         68.84         1.20 o                         
  -6  -5   1          4.94          4.28         0.44 o                         
  -5  -5   1        155.72        148.93         1.91 o                         
  -4  -5   1          4.37          4.03         0.60 o                         
  -3  -5   1         74.66         76.38         1.22 o                         
  -2  -5   1        107.62        111.16         1.56 o                         
  -1  -5   1         11.93         11.44         0.25 o                         
   0  -5   1        147.92        146.75         4.02 o                         
   1  -5   1          0.53          0.08         0.08 o                         
   2  -5   1         32.01         25.09         0.26 o                         
   3  -5   1         79.94         78.04         1.42 o                         
   4  -5   1        487.40        478.87         4.82 o                         
   5  -5   1         12.14         11.77         0.35 o                         
   6  -5   1         17.27         16.77         0.31 o                         
   7  -5   1         71.64         68.99         1.37 o                         
  -8  -4   1         60.67         56.60         1.01 o                         
  -7  -4   1          7.43          7.30         0.55 o                         
  -6  -4   1         38.02         36.19         0.78 o                         
  -5  -4   1          5.91          4.13         0.89 o                         
  -4  -4   1        111.09        104.14         3.99 o                         
  -3  -4   1        100.02         90.60         2.00 o                         
  -2  -4   1        476.00        484.64         5.39 o                         
  -1  -4   1         25.42         30.79         0.52 o                         
   0  -4   1         12.52         18.18         3.23 o                         
   1  -4   1        602.74        602.86         6.62 o                         
   2  -4   1         20.93         19.83         0.46 o                         
   3  -4   1          4.59          6.38         0.16 o                         
   4  -4   1         18.89         19.01         0.24 o                         
   5  -4   1         26.05         24.12         0.43 o                         
   6  -4   1         69.45         62.87         0.84 o                         
   7  -4   1          3.69          4.20         0.24 o                         
  -8  -3   1          0.15          0.15         0.39 o                         
  -7  -3   1         59.75         59.33         2.13 o                         
  -6  -3   1         55.39         47.91         2.06 o                         
  -5  -3   1         12.85         11.05         0.79 o                         
  -4  -3   1        138.10        155.78         2.46 o                         
  -3  -3   1        370.94        410.58        15.80 o                         
  -2  -3   1         33.02         31.29         2.42 o                         
  -1  -3   1        423.20        395.64         6.08 o                         
   0  -3   1          3.55          7.09         0.19 o                         
   1  -3   1        359.10        341.86         3.53 o                         
   2  -3   1          4.05          5.81         0.15 o                         
   3  -3   1        205.80        240.70         2.52 o                         
   4  -3   1        127.27        127.77         1.64 o                         
   5  -3   1          4.52          4.03         0.20 o                         
   6  -3   1          5.62          5.85         0.51 o                         
   7  -3   1        115.29        106.65         1.61 o                         
   8  -3   1         42.24         40.56         0.67 o                         
  -8  -2   1          1.77          1.91         0.43 o                         
  -7  -2   1          2.50          1.77         0.39 o                         
  -6  -2   1         24.99         23.54         0.99 o                         
  -5  -2   1        103.93        120.40         2.00 o                         
  -4  -2   1        151.31        187.75         2.91 o                         
  -3  -2   1        329.03        366.41         5.66 o                         
  -2  -2   1        422.18        426.35         6.59 o                         
  -1  -2   1        110.39        106.84         1.69 o                         
   0  -2   1        736.52        643.11         7.14 o                         
   1  -2   1        266.20        256.55         3.05 o                         
   2  -2   1         20.70         19.83         0.22 o                         
   3  -2   1          0.01          0.07         0.08 o                         
   4  -2   1        328.51        371.30         4.76 o                         
   5  -2   1         17.95         17.55         0.30 o                         
   6  -2   1          7.56          7.24         0.27 o                         
   7  -2   1          6.23          6.07         0.54 o                         
   8  -2   1          7.25          6.96         0.45 o                         
  -8  -1   1          5.31          6.17         0.63 o                         
  -7  -1   1         66.80         62.73         1.12 o                         
  -6  -1   1         71.18         72.37         1.67 o                         
  -5  -1   1          0.72          0.38         0.23 o                         
  -4  -1   1        115.71        123.63         5.66 o                         
  -3  -1   1        209.04        224.42         3.53 o                         
  -2  -1   1         36.66         32.97         0.42 o                         
  -1  -1   1         88.78         98.80         1.56 o                         
   0  -1   1          0.48          0.70         0.08 o                         
   1  -1   1        823.22        728.72         8.17 o                         
   2  -1   1         21.98         22.45         0.30 o                         
   3  -1   1        205.50        217.84         2.29 o                         
   4  -1   1          0.01          0.02         0.21 o                         
   5  -1   1        793.98        871.08        14.41 o                         
   6  -1   1         11.91         13.05         0.27 o                         
   7  -1   1          0.13         -0.02         0.19 o                         
   8  -1   1         19.34         18.52         0.42 o                         
  -8   0   1         22.11         20.46         0.80 o                         
  -7   0   1        874.39        924.04        16.90 o                         
  -6   0   1        480.98        508.79         7.94 o                         
  -5   0   1        250.26        261.44         2.94 o                         
  -4   0   1         17.51         18.17         0.37 o                         
  -3   0   1        240.95        259.90         2.74 o                         
  -2   0   1        197.29        188.60         3.65 o                         
  -1   0   1      10442.46       7854.44       151.51 o                         
   1   0   1       1112.09       1009.50        11.76 o                         
   2   0   1        135.07        160.06         2.20 o                         
   3   0   1        104.62        107.32         2.31 o                         
   4   0   1          1.86          3.63         0.21 o                         
   5   0   1         31.18         34.49         0.43 o                         
   6   0   1          3.22          3.28         0.25 o                         
   7   0   1         74.99         74.29         1.01 o                         
   8   0   1          6.78          6.88         0.86 o                         
  -8   1   1         20.87         18.84         0.53 o                         
  -7   1   1          3.95          4.79         0.23 o                         
  -6   1   1         43.32         43.67         0.68 o                         
  -5   1   1        151.03        147.58         1.60 o                         
  -4   1   1         13.15         13.15         0.32 o                         
  -3   1   1        159.71        171.63         1.82 o                         
  -2   1   1         89.13         75.63         0.66 o                         
  -1   1   1          0.22          0.14         0.09 o                         
   1   1   1        371.01        356.58         8.92 o                         
   2   1   1          5.87          4.24         0.18 o                         
   3   1   1        444.93        483.08         6.24 o                         
   4   1   1         89.06         89.23         1.05 o                         
   5   1   1         22.38         22.67         0.31 o                         
   6   1   1         44.80         42.63         0.76 o                         
   7   1   1        317.57        340.74         3.99 o                         
   8   1   1        224.07        231.19         4.60 o                         
  -8   2   1          0.46          1.31         0.40 o                         
  -7   2   1         12.97         12.94         0.28 o                         
  -6   2   1         14.13         14.71         0.33 o                         
  -5   2   1          0.06         -0.05         0.16 o                         
  -4   2   1          0.46          1.61         0.37 o                         
  -3   2   1       2778.72       2727.37        37.85 o                         
  -2   2   1          0.77          1.29         0.12 o                         
  -1   2   1         81.14         81.60         0.82 o                         
   0   2   1         73.03         81.50         1.80 o                         
   1   2   1        446.55        402.55         3.01 o                         
   2   2   1        125.49        112.66         1.93 o                         
   3   2   1          0.59          0.51         0.14 o                         
   4   2   1          3.00          2.80         0.34 o                         
   5   2   1         21.86         22.28         0.70 o                         
   6   2   1         25.87         27.03         0.37 o                         
   7   2   1         17.42         20.16         1.05 o                         
   8   2   1         79.02         81.25         2.13 o                         
  -7   3   1         84.54         85.09         0.88 o                         
  -6   3   1         12.48         11.02         0.27 o                         
  -5   3   1          0.35          0.20         0.14 o                         
  -4   3   1         16.72         17.72         0.28 o                         
  -3   3   1         88.35         88.64         0.95 o                         
  -2   3   1        522.42        579.77         6.62 o                         
  -1   3   1        215.99        241.28         3.19 o                         
   0   3   1         74.53         76.31         0.73 o                         
   1   3   1        597.67        553.48         4.28 o                         
   2   3   1        135.49        136.22         1.31 o                         
   3   3   1        186.42        199.37         3.20 o                         
   4   3   1        568.67        597.06         9.76 o                         
   5   3   1        100.58        113.95         1.91 o                         
   6   3   1         76.14         83.82         1.53 o                         
   7   3   1          3.91          4.94         0.49 o                         
   8   3   1         17.80         16.88         0.74 o                         
  -7   4   1          2.17          2.17         0.21 o                         
  -6   4   1        101.46         96.82         0.97 o                         
  -5   4   1        175.75        150.13         1.38 o                         
  -4   4   1          7.02          6.99         0.18 o                         
  -3   4   1         38.32         34.75         0.34 o                         
  -2   4   1        123.36        123.42         3.32 o                         
  -1   4   1         58.82         68.59         1.26 o                         
   0   4   1        468.79        490.50         9.31 o                         
   1   4   1        755.88        754.38         7.08 o                         
   2   4   1          3.32          3.84         0.15 o                         
   3   4   1          2.82          2.53         0.13 o                         
   4   4   1         21.42         22.28         0.80 o                         
   5   4   1        134.36        142.88         2.68 o                         
   6   4   1         36.84         35.66         0.87 o                         
   7   4   1         50.47         48.35         1.54 o                         
   8   4   1         46.06         41.78         1.62 o                         
  -7   5   1          1.28          0.83         0.57 o                         
  -6   5   1         19.78         19.14         0.30 o                         
  -5   5   1          0.01          0.16         0.09 o                         
  -4   5   1         87.06         71.20         0.70 o                         
  -3   5   1         52.35         48.41         1.66 o                         
  -2   5   1         29.21         29.96         0.65 o                         
  -1   5   1         15.19         19.32         0.47 o                         
   0   5   1          0.30          0.41         0.06 o                         
   1   5   1       1003.35       1022.71        12.24 o                         
   2   5   1         30.89         31.63         0.47 o                         
   3   5   1          0.31          0.26         0.14 o                         
   4   5   1         27.03         25.61         0.87 o                         
   5   5   1         26.29         24.80         0.69 o                         
   6   5   1         15.41         15.11         0.61 o                         
   7   5   1         62.33         57.39         1.29 o                         
   8   5   1         26.14         27.41         0.98 o                         
  -6   6   1         23.32         22.77         1.05 o                         
  -5   6   1         44.97         44.31         0.98 o                         
  -4   6   1         30.03         27.34         0.75 o                         
  -3   6   1        134.85        129.71         2.55 o                         
  -2   6   1        903.59        871.69        15.01 o                         
  -1   6   1         59.43         52.31         0.99 o                         
   0   6   1         15.72         11.15         0.14 o                         
   1   6   1         74.24         82.26         1.02 o                         
   2   6   1        116.23        115.48         1.22 o                         
   3   6   1         11.06         10.10         0.26 o                         
   4   6   1          6.89          6.64         0.65 o                         
   5   6   1         48.59         47.35         1.00 o                         
   6   6   1          8.00          8.56         0.55 o                         
   7   6   1         96.94         97.59         1.92 o                         
   8   6   1          6.26          5.40         0.51 o                         
  -5   7   1          3.07          4.13         0.82 o                         
  -4   7   1         10.83         11.59         0.56 o                         
  -3   7   1         41.68         43.20         0.98 o                         
  -2   7   1         17.75         19.88         0.69 o                         
  -1   7   1       2185.85       1970.80        37.65 o                         
   0   7   1        261.08        245.93         3.33 o                         
   1   7   1        174.21        167.79         1.63 o                         
   2   7   1          2.05          2.69         0.33 o                         
   3   7   1         10.10          9.24         0.37 o                         
   4   7   1        103.04        109.00         1.35 o                         
   5   7   1       1344.07       1366.91        25.88 o                         
   6   7   1          0.68          0.55         0.79 o                         
   7   7   1        224.42        216.95         5.74 o                         
  -5   8   1          6.91          7.46         0.61 o                         
  -4   8   1         30.89         33.73         0.95 o                         
  -3   8   1          0.87          0.85         0.75 o                         
  -2   8   1          0.66          0.93         0.70 o                         
  -1   8   1        151.86        149.78         2.83 o                         
   0   8   1        101.74         91.70         1.85 o                         
   1   8   1        106.56        112.07         1.15 o                         
   2   8   1          1.97          2.56         0.15 o                         
   3   8   1          5.89          6.48         0.27 o                         
   4   8   1         20.27         18.64         0.45 o                         
   5   8   1         42.79         40.52         1.66 o                         
   6   8   1          2.50          2.14         0.44 o                         
   7   8   1         72.38         70.73         2.01 o                         
  -4   9   1          0.26          0.95         0.54 o                         
  -3   9   1         21.33         24.39         1.29 o                         
  -2   9   1         20.31         20.42         0.75 o                         
  -1   9   1          2.68          2.72         0.45 o                         
   0   9   1         49.90         50.56         1.39 o                         
   1   9   1        141.09        126.34         1.46 o                         
   2   9   1         40.41         31.38         0.39 o                         
   3   9   1        276.15        244.53         2.33 o                         
   4   9   1          1.68          2.42         0.20 o                         
   5   9   1         23.28         21.60         0.67 o                         
   6   9   1          0.20         -0.07         0.27 o                         
  -3  10   1         34.58         36.79         1.11 o                         
  -2  10   1         19.17         20.92         0.85 o                         
  -1  10   1         26.37         29.65         0.88 o                         
   0  10   1          0.38          0.09         0.37 o                         
   1  10   1         15.70         15.28         0.29 o                         
   2  10   1         20.60         19.01         0.34 o                         
   3  10   1          6.97          6.85         0.20 o                         
   4  10   1          1.32          2.00         0.21 o                         
   5  10   1         42.14         42.18         1.08 o                         
  -1  11   1         35.06         43.46         1.64 o                         
   0  11   1        150.86        172.28         3.07 o                         
   1  11   1         26.56         31.48         1.20 o                         
   2  11   1         74.47         80.25         1.47 o                         
   3  11   1          4.17          3.73         0.20 o                         
   4  11   1         25.09         26.50         0.48 o                         
  -4 -10   2          2.20          2.56         0.35 o                         
  -3 -10   2        114.78        129.33         1.32 o                         
  -2 -10   2         13.19         18.28         0.35 o                         
  -1 -10   2         21.52         21.16         0.35 o                         
   0 -10   2          0.07          0.44         0.39 o                         
   1 -10   2         56.11         68.25         1.45 o                         
   2 -10   2         26.67         28.90         0.96 o                         
  -5  -9   2         14.80         14.35         0.69 o                         
  -4  -9   2         51.73         51.80         1.90 o                         
  -3  -9   2         21.52         24.05         0.40 o                         
  -2  -9   2         48.74         46.43         0.56 o                         
  -1  -9   2         24.13         22.42         0.38 o                         
   0  -9   2         24.74         21.01         0.38 o                         
   1  -9   2          5.97          6.15         0.51 o                         
   2  -9   2          0.65          0.78         0.46 o                         
   3  -9   2          4.01          4.80         1.04 o                         
   4  -9   2         49.37         54.63         1.38 o                         
  -6  -8   2          0.00          0.05         0.30 o                         
  -5  -8   2          0.10          0.24         0.33 o                         
  -4  -8   2          0.46          0.39         0.18 o                         
  -3  -8   2         22.83         23.78         0.44 o                         
  -2  -8   2         54.41         42.07         0.54 o                         
  -1  -8   2         34.79         23.45         0.40 o                         
   0  -8   2        155.31        121.67         1.41 o                         
   1  -8   2         44.40         43.31         1.06 o                         
   2  -8   2          6.14          5.72         0.14 o                         
   3  -8   2         10.68         10.11         0.62 o                         
   4  -8   2         14.76         13.69         0.70 o                         
   5  -8   2          0.04         -0.12         0.47 o                         
  -7  -7   2          0.65          0.83         0.48 o                         
  -6  -7   2          3.72          3.63         0.46 o                         
  -5  -7   2          4.98          5.82         0.35 o                         
  -4  -7   2          2.98          3.04         0.23 o                         
  -3  -7   2          4.08          4.95         0.23 o                         
  -2  -7   2          0.07          0.79         0.28 o                         
  -1  -7   2          3.40          1.94         0.18 o                         
   0  -7   2        120.49        106.92         1.31 o                         
   1  -7   2          7.76          5.16         0.22 o                         
   2  -7   2          2.44          3.79         0.13 o                         
   3  -7   2          1.73          1.70         0.08 o                         
   4  -7   2          1.58          1.38         0.46 o                         
   5  -7   2          8.04          8.77         0.60 o                         
  -7  -6   2          4.69          4.53         0.53 o                         
  -6  -6   2        202.45        198.60         4.11 o                         
  -5  -6   2          7.39          7.77         0.94 o                         
  -4  -6   2       1441.74       1372.18        14.34 o                         
  -3  -6   2        254.29        263.66         3.71 o                         
  -2  -6   2        604.12        600.17         8.60 o                         
  -1  -6   2         31.94         28.08         0.45 o                         
   0  -6   2         35.30         32.55         0.43 o                         
   1  -6   2         17.04         17.73         0.27 o                         
   2  -6   2        455.56        458.25         5.13 o                         
   3  -6   2         32.77         30.44         0.33 o                         
   4  -6   2        119.47        120.07         1.07 o                         
   5  -6   2         35.06         34.97         0.52 o                         
   6  -6   2          0.09         -0.14         0.39 o                         
  -7  -5   2          0.29          0.15         0.41 o                         
  -6  -5   2         43.31         40.67         0.73 o                         
  -5  -5   2          8.90          9.76         0.45 o                         
  -4  -5   2         90.06         88.05         1.99 o                         
  -3  -5   2         77.07         74.54         1.34 o                         
  -2  -5   2        231.64        224.63         3.43 o                         
  -1  -5   2        182.03        180.23         2.69 o                         
   0  -5   2        118.91        124.26         1.36 o                         
   1  -5   2         23.39         24.18         0.38 o                         
   2  -5   2          5.15          5.87         0.27 o                         
   3  -5   2        860.84        806.95        17.75 o                         
   4  -5   2         51.25         49.56         1.22 o                         
   5  -5   2          0.03          0.05         0.15 o                         
   6  -5   2        125.96        123.78         1.59 o                         
   7  -5   2         15.78         16.63         0.62 o                         
  -8  -4   2         38.48         38.28         0.95 o                         
  -7  -4   2         43.28         40.18         1.23 o                         
  -6  -4   2        223.18        196.52         2.73 o                         
  -5  -4   2          2.92          1.98         0.35 o                         
  -4  -4   2         15.57         14.03         0.77 o                         
  -3  -4   2         70.42         69.51         2.89 o                         
  -2  -4   2         20.84         20.00         0.65 o                         
  -1  -4   2         59.18         62.06         0.97 o                         
   0  -4   2       1070.43       1070.53        12.87 o                         
   1  -4   2         50.52         55.73         0.63 o                         
   2  -4   2         59.02         61.20         0.55 o                         
   3  -4   2         15.57         17.03         0.30 o                         
   4  -4   2        130.51        127.95         1.42 o                         
   5  -4   2          0.14          0.04         0.15 o                         
   6  -4   2          2.95          2.51         0.18 o                         
   7  -4   2          8.61          9.54         0.32 o                         
  -8  -3   2          7.20          6.87         0.45 o                         
  -7  -3   2         50.94         47.17         1.11 o                         
  -6  -3   2        161.73        155.21         1.91 o                         
  -5  -3   2         10.84         10.21         0.36 o                         
  -4  -3   2        149.30        153.58         2.10 o                         
  -3  -3   2          5.39          4.68         0.31 o                         
  -2  -3   2         75.27         79.30         1.41 o                         
  -1  -3   2        358.02        370.33         4.94 o                         
   0  -3   2        570.07        575.54         6.46 o                         
   1  -3   2       2959.30       2889.48        40.04 o                         
   2  -3   2         11.55         11.49         0.17 o                         
   3  -3   2         15.28         15.51         0.33 o                         
   4  -3   2         53.76         51.44         0.63 o                         
   5  -3   2         57.80         58.24         0.60 o                         
   6  -3   2         84.87         81.10         0.85 o                         
   7  -3   2         71.61         73.82         1.23 o                         
   8  -3   2          7.66          7.59         0.33 o                         
  -8  -2   2         20.45         21.07         0.77 o                         
  -7  -2   2         38.37         37.31         0.80 o                         
  -6  -2   2         11.23         11.26         0.38 o                         
  -5  -2   2         21.04         25.50         0.57 o                         
  -4  -2   2         12.90         23.87         4.05 o                         
  -3  -2   2        334.42        354.09         8.90 o                         
  -2  -2   2        653.79        664.73        10.70 o                         
  -1  -2   2         45.33         53.40         0.64 o                         
   0  -2   2        325.28        314.08         3.32 o                         
   1  -2   2        101.69        104.04         1.03 o                         
   2  -2   2        486.33        470.90         5.13 o                         
   3  -2   2         20.43         27.40         0.42 o                         
   4  -2   2         61.96         61.63         1.14 o                         
   5  -2   2          0.20          0.13         0.18 o                         
   6  -2   2         31.12         31.98         0.45 o                         
   7  -2   2          0.22          0.13         0.21 o                         
   8  -2   2         43.52         45.13         1.48 o                         
  -8  -1   2          3.74          4.16         0.36 o                         
  -7  -1   2         38.91         37.24         0.85 o                         
  -6  -1   2         65.10         65.59         1.15 o                         
  -5  -1   2          5.19          5.80         0.30 o                         
  -4  -1   2          0.01          0.17         0.23 o                         
  -3  -1   2          1.35          2.19         0.11 o                         
  -2  -1   2        583.03        603.40         7.30 o                         
  -1  -1   2       1529.35       1273.78        18.10 o                         
   0  -1   2         99.26         91.42         2.04 o                         
   1  -1   2        117.19        127.86         1.35 o                         
   2  -1   2          0.06          0.23         0.13 o                         
   3  -1   2         22.36         30.59         8.81 o                         
   4  -1   2       1366.05       1378.76        17.51 o                         
   5  -1   2         18.46         22.80         0.55 o                         
   6  -1   2          0.27          0.27         0.18 o                         
   7  -1   2         12.16         12.40         0.35 o                         
   8  -1   2         16.71         16.70         0.56 o                         
  -8   0   2         44.32         43.89         0.85 o                         
  -7   0   2        162.32        162.17         2.48 o                         
  -6   0   2        638.50        663.20         8.44 o                         
  -5   0   2         33.62         31.40         0.51 o                         
  -4   0   2         72.85         63.66         0.87 o                         
  -3   0   2         44.61         50.86         0.95 o                         
  -2   0   2        776.49        767.47         8.83 o                         
  -1   0   2        319.30        296.42         3.10 o                         
   0   0   2         59.77         58.66         0.69 o                         
   1   0   2        316.85        286.08         2.95 o                         
   2   0   2         55.26         51.32         1.01 o                         
   3   0   2         26.53         34.22         0.62 o                         
   4   0   2         54.32         51.92         1.53 o                         
   5   0   2         12.70         11.35         0.89 o                         
   6   0   2         16.89         15.40         0.29 o                         
   7   0   2         37.89         39.71         0.67 o                         
   8   0   2          0.20          0.24         0.20 o                         
  -8   1   2          3.51          4.30         0.51 o                         
  -7   1   2          5.97          6.76         0.25 o                         
  -6   1   2        141.55        142.04         1.40 o                         
  -5   1   2         11.67         11.37         0.29 o                         
  -4   1   2        121.95        120.04         1.15 o                         
  -3   1   2        226.18        223.53         1.68 o                         
  -2   1   2        215.93        229.24         1.90 o                         
  -1   1   2          5.63          4.00         0.11 o                         
   0   1   2         78.90         94.81         0.77 o                         
   1   1   2        195.19        190.35         1.92 o                         
   2   1   2      27254.20      19207.35       377.72 o                         
   3   1   2        218.55        252.23         2.73 o                         
   4   1   2        224.18        233.51         2.55 o                         
   5   1   2          0.71          0.66         0.24 o                         
   6   1   2          8.67          8.49         0.30 o                         
   7   1   2        132.56        131.00         3.42 o                         
   8   1   2        515.40        552.87         9.81 o                         
  -7   2   2         35.92         35.71         0.50 o                         
  -6   2   2         15.61         17.38         0.38 o                         
  -5   2   2          8.33          9.51         0.25 o                         
  -4   2   2        207.19        236.44         2.70 o                         
  -3   2   2         25.03         31.64         0.28 o                         
  -2   2   2         88.70        105.21         0.91 o                         
  -1   2   2         48.76         53.15         0.40 o                         
   0   2   2        273.66        275.06         3.54 o                         
   1   2   2        102.33        111.78         0.94 o                         
   2   2   2        447.50        427.11         4.62 o                         
   3   2   2          0.27          0.08         0.13 o                         
   4   2   2        196.67        201.80         2.19 o                         
   5   2   2         62.05         62.11         0.80 o                         
   6   2   2         57.55         56.50         1.31 o                         
   7   2   2          0.65          0.87         0.11 o                         
   8   2   2        115.44        116.18         2.22 o                         
  -7   3   2          3.47          3.03         0.19 o                         
  -6   3   2         19.90         20.30         0.39 o                         
  -5   3   2         35.63         38.88         0.44 o                         
  -4   3   2          9.90         10.13         0.19 o                         
  -3   3   2        453.85        511.20         6.90 o                         
  -2   3   2         12.60         12.29         0.17 o                         
  -1   3   2          4.03          3.78         0.14 o                         
   0   3   2        323.04        323.60         7.52 o                         
   1   3   2        733.59        688.24         5.48 o                         
   2   3   2         38.63         42.00         0.39 o                         
   3   3   2         36.32         42.35         0.39 o                         
   4   3   2        234.09        256.47         2.27 o                         
   5   3   2        179.03        216.66         4.17 o                         
   6   3   2        218.29        238.36         4.65 o                         
   7   3   2          1.57          1.42         0.74 o                         
   8   3   2          0.00          0.02         0.72 o                         
  -7   4   2          3.90          3.13         0.22 o                         
  -6   4   2         49.12         36.40         0.49 o                         
  -5   4   2         51.65         48.31         0.50 o                         
  -4   4   2         25.47         22.46         0.32 o                         
  -3   4   2         47.72         53.87         0.51 o                         
  -2   4   2        548.96        603.58        12.47 o                         
  -1   4   2        107.14         91.07         1.20 o                         
   0   4   2         39.93         40.08         0.59 o                         
   1   4   2          4.84          5.41         0.12 o                         
   2   4   2        696.28        666.09         5.36 o                         
   3   4   2         78.62         81.47         0.74 o                         
   4   4   2         51.51         60.23         0.56 o                         
   5   4   2         85.53         89.58         0.84 o                         
   6   4   2         28.73         32.06         0.82 o                         
   7   4   2          0.59          0.78         0.45 o                         
   8   4   2         25.72         23.89         0.86 o                         
  -6   5   2         14.79         13.23         0.24 o                         
  -5   5   2         84.09         63.71         0.62 o                         
  -4   5   2          7.20          6.89         0.15 o                         
  -3   5   2          0.01          0.16         0.05 o                         
  -2   5   2         86.69         98.25         1.84 o                         
  -1   5   2        114.72        114.87         1.33 o                         
   0   5   2          9.80         10.49         0.16 o                         
   1   5   2         86.20         91.76         0.82 o                         
   2   5   2        132.93        144.32         1.07 o                         
   3   5   2        931.83        912.44         8.36 o                         
   4   5   2          7.43         10.13         0.35 o                         
   5   5   2         94.96         92.31         1.93 o                         
   6   5   2          7.91          7.41         0.50 o                         
   7   5   2          4.11          4.75         0.91 o                         
   8   5   2          1.07          1.12         0.93 o                         
  -6   6   2         44.64         38.05         0.92 o                         
  -5   6   2         31.62         28.46         0.77 o                         
  -4   6   2          1.44          0.66         0.60 o                         
  -3   6   2         54.05         49.45         1.01 o                         
  -2   6   2         49.57         43.67         1.23 o                         
  -1   6   2         61.09         50.44         1.24 o                         
   0   6   2        184.88        172.35         1.23 o                         
   1   6   2          4.60          3.96         0.18 o                         
   2   6   2         13.74         14.63         0.23 o                         
   3   6   2        164.24        170.98         1.56 o                         
   4   6   2        103.00        106.89         1.76 o                         
   5   6   2         44.11         44.81         1.27 o                         
   6   6   2         39.83         38.05         0.93 o                         
   7   6   2         12.85         13.96         1.10 o                         
   8   6   2          6.89          7.42         1.13 o                         
  -5   7   2          1.58          1.83         0.77 o                         
  -4   7   2         23.92         24.30         1.12 o                         
  -3   7   2          4.18          4.53         0.46 o                         
  -2   7   2       2016.82       1874.18        35.80 o                         
  -1   7   2        204.17        192.87         3.20 o                         
   0   7   2          1.16          0.97         0.57 o                         
   1   7   2        252.84        259.08         3.55 o                         
   2   7   2        197.95        200.54         2.21 o                         
   3   7   2          0.00          0.11         0.22 o                         
   5   7   2         82.59         86.40         1.92 o                         
   6   7   2         68.33         67.12         1.38 o                         
   7   7   2        115.33        115.13         2.75 o                         
   8   7   2          6.14          6.41         1.15 o                         
  -5   8   2         23.59         30.96         1.40 o                         
  -4   8   2          0.33          0.24         0.42 o                         
  -3   8   2         30.97         31.70         1.28 o                         
  -2   8   2         19.16         17.25         0.65 o                         
  -1   8   2        101.68        101.89         1.80 o                         
   0   8   2          7.26          8.23         0.75 o                         
   1   8   2         52.98         51.92         0.77 o                         
   2   8   2          0.22          0.38         0.15 o                         
   3   8   2         25.79         26.19         0.51 o                         
   4   8   2         65.49         64.58         0.81 o                         
   5   8   2         28.13         28.35         0.75 o                         
   6   8   2        442.72        460.71         7.91 o                         
   7   8   2         11.76         11.71         0.75 o                         
  -4   9   2        365.91        418.34         8.02 o                         
  -3   9   2          6.00          6.65         0.59 o                         
  -2   9   2         27.31         28.30         1.28 o                         
  -1   9   2          0.00          0.14         0.65 o                         
   0   9   2          6.39          6.14         0.46 o                         
   1   9   2          7.67          5.66         0.15 o                         
   2   9   2        194.15        167.84         1.54 o                         
   3   9   2          0.79          1.30         0.24 o                         
   4   9   2         29.98         27.45         0.42 o                         
   5   9   2          3.25          3.24         0.49 o                         
   6   9   2          1.44          1.10         0.55 o                         
  -3  10   2          3.06          2.55         1.05 o                         
  -2  10   2         99.98        107.61         2.10 o                         
  -1  10   2          0.60          0.72         0.46 o                         
   0  10   2         16.11         13.22         0.97 o                         
   1  10   2          0.19          0.36         0.58 o                         
   2  10   2         27.14         26.12         0.55 o                         
   3  10   2         37.50         35.88         0.59 o                         
   4  10   2          1.30          0.94         0.23 o                         
   5  10   2         17.59         16.81         0.71 o                         
   6  10   2          8.83          9.09         0.48 o                         
  -1  11   2        179.88        193.40         3.48 o                         
   0  11   2         89.51        109.52         2.09 o                         
   1  11   2         28.30         27.44         0.81 o                         
   2  11   2         27.98         27.46         0.73 o                         
   3  11   2          4.52          5.71         0.21 o                         
   4  11   2          0.00          0.13         0.18 o                         
  -3 -10   3         98.27        114.44         1.23 o                         
  -2 -10   3         25.46         28.38         0.41 o                         
  -1 -10   3          6.32          9.24         0.32 o                         
  -4  -9   3         41.07         47.24         0.85 o                         
  -3  -9   3         99.22        109.47         1.15 o                         
  -2  -9   3         61.58         78.08         0.86 o                         
  -1  -9   3          0.04          0.00         0.20 o                         
   0  -9   3          3.46          2.47         0.71 o                         
   1  -9   3         36.16         37.41         0.62 o                         
   2  -9   3         49.58         51.62         1.23 o                         
   3  -9   3         63.59         77.22         1.68 o                         
  -5  -8   3         47.86         50.06         2.09 o                         
  -4  -8   3         13.07         12.38         0.30 o                         
  -3  -8   3         35.40         35.75         0.50 o                         
  -2  -8   3          4.11          2.51         0.18 o                         
  -1  -8   3          0.14          0.17         0.21 o                         
   0  -8   3          4.95          4.73         0.43 o                         
   1  -8   3         30.12         29.67         0.48 o                         
   2  -8   3         12.88         12.92         0.64 o                         
   3  -8   3          8.16          7.19         0.59 o                         
   4  -8   3          1.02          1.21         0.51 o                         
  -6  -7   3          1.20          0.78         0.61 o                         
  -5  -7   3         42.79         41.24         0.72 o                         
  -4  -7   3          0.10          0.25         0.18 o                         
  -3  -7   3          2.33          2.31         0.19 o                         
  -2  -7   3          5.96          6.22         0.36 o                         
  -1  -7   3         24.94         17.78         0.39 o                         
   0  -7   3          2.02          1.63         0.17 o                         
   1  -7   3        348.25        294.99         2.66 o                         
   2  -7   3         92.44         77.36         0.72 o                         
   3  -7   3          6.01          5.58         0.20 o                         
   4  -7   3          1.47          1.55         0.17 o                         
   5  -7   3          7.74          7.58         1.01 o                         
  -7  -6   3          2.11          2.72         0.54 o                         
  -6  -6   3          5.83          4.80         0.41 o                         
  -5  -6   3         27.71         27.53         0.68 o                         
  -4  -6   3         21.40         20.90         0.57 o                         
  -3  -6   3       1235.58       1192.13        15.01 o                         
  -2  -6   3          5.90          5.55         0.39 o                         
  -1  -6   3        116.98        118.72         1.87 o                         
   0  -6   3         13.90          9.36         0.27 o                         
   1  -6   3         38.53         39.18         0.73 o                         
   2  -6   3         40.08         37.90         0.52 o                         
   3  -6   3          4.06          4.49         0.19 o                         
   4  -6   3        101.14        103.45         0.99 o                         
   5  -6   3         61.54         58.73         0.65 o                         
   6  -6   3          0.61          0.61         0.44 o                         
  -7  -5   3          3.56          3.61         0.70 o                         
  -6  -5   3          1.64          2.79         0.44 o                         
  -5  -5   3          8.55          8.03         0.43 o                         
  -4  -5   3        165.99        170.21         4.04 o                         
  -3  -5   3        346.36        332.46         5.36 o                         
  -2  -5   3         47.84         47.95         0.92 o                         
  -1  -5   3        484.39        471.05         5.35 o                         
   0  -5   3         31.03         33.55         0.45 o                         
   1  -5   3        261.42        258.34         2.71 o                         
   2  -5   3         61.10         60.96         0.68 o                         
   3  -5   3          2.44          2.63         0.21 o                         
   4  -5   3         57.19         55.64         0.57 o                         
   5  -5   3       1612.74       1581.62        17.21 o                         
   6  -5   3          0.65          0.53         0.19 o                         
   7  -5   3         10.91         11.48         0.94 o                         
  -7  -4   3        176.75        159.43         2.08 o                         
  -6  -4   3         17.34         17.24         0.80 o                         
  -5  -4   3         80.92         66.53         1.20 o                         
  -4  -4   3         28.60         30.04         0.65 o                         
  -3  -4   3        197.17        184.60         2.95 o                         
  -2  -4   3         38.63         49.07         0.89 o                         
  -1  -4   3        146.55        165.16         5.32 o                         
   0  -4   3        166.12        173.53         2.88 o                         
   1  -4   3         31.85         35.05         0.41 o                         
   2  -4   3         63.02         60.72         0.92 o                         
   3  -4   3         39.51         35.91         1.12 o                         
   4  -4   3         40.70         41.80         0.54 o                         
   5  -4   3         16.10         16.14         0.50 o                         
   6  -4   3        160.56        154.58         1.56 o                         
   7  -4   3          0.01          0.06         0.14 o                         
  -7  -3   3         76.87         70.16         1.39 o                         
  -6  -3   3         62.57         57.26         1.24 o                         
  -5  -3   3          9.28          8.54         0.51 o                         
  -4  -3   3         12.12          9.70         0.18 o                         
  -3  -3   3         29.79         30.62         0.95 o                         
  -2  -3   3        303.21        287.55         4.62 o                         
  -1  -3   3         75.07         73.47         1.09 o                         
   0  -3   3       1825.11       1758.56        24.16 o                         
   1  -3   3         75.02         84.01         0.88 o                         
   2  -3   3         77.34         82.30         0.95 o                         
   3  -3   3         71.86         82.23         0.99 o                         
   4  -3   3         51.61         50.45         0.71 o                         
   5  -3   3          0.77          0.81         0.26 o                         
   6  -3   3          0.04          0.09         0.18 o                         
   7  -3   3         16.49         16.12         0.36 o                         
   8  -3   3         30.74         28.94         0.57 o                         
  -8  -2   3          0.00         -0.16         0.41 o                         
  -7  -2   3         15.86         15.16         0.74 o                         
  -6  -2   3          3.67          3.86         0.32 o                         
  -5  -2   3         98.31         92.43         3.56 o                         
  -4  -2   3          9.31          6.48         0.13 o                         
  -3  -2   3         40.97         47.90         0.70 o                         
  -2  -2   3        352.51        429.26         5.22 o                         
  -1  -2   3        217.27        266.83         4.23 o                         
   0  -2   3         31.41         28.49         0.60 o                         
   1  -2   3        793.40        717.82         8.23 o                         
   2  -2   3          1.50          1.61         0.26 o                         
   3  -2   3         21.02         22.77         0.60 o                         
   4  -2   3          6.16          5.83         0.32 o                         
   5  -2   3        119.91        129.25         1.52 o                         
   6  -2   3         35.87         35.77         0.58 o                         
   7  -2   3          3.33          4.17         0.22 o                         
   8  -2   3         17.64         19.99         0.58 o                         
  -8  -1   3         39.16         40.57         0.77 o                         
  -7  -1   3          0.29          0.27         0.27 o                         
  -6  -1   3          2.56          2.97         0.54 o                         
  -5  -1   3          9.83          9.45         0.40 o                         
  -4  -1   3         14.12         12.35         0.67 o                         
  -3  -1   3        486.53        559.84        11.74 o                         
  -2  -1   3        330.29        399.49         7.86 o                         
  -1  -1   3        222.35        233.29         7.10 o                         
   0  -1   3         47.88         60.06         0.92 o                         
   1  -1   3          3.95          5.20         0.28 o                         
   2  -1   3        358.41        364.05         3.94 o                         
   3  -1   3          9.89         12.22         0.40 o                         
   4  -1   3          0.12          0.42         0.18 o                         
   5  -1   3         21.82         22.95         0.57 o                         
   6  -1   3        133.06        137.82         1.68 o                         
   7  -1   3          0.11          0.11         0.17 o                         
   8  -1   3          4.34          4.45         0.37 o                         
  -7   0   3         83.81         84.74         1.26 o                         
  -6   0   3         10.43         10.30         0.36 o                         
  -5   0   3        241.02        232.83         2.66 o                         
  -4   0   3         71.86         63.68         0.72 o                         
  -3   0   3        148.84        178.72         3.96 o                         
  -2   0   3        311.81        328.10         9.14 o                         
  -1   0   3        440.44        438.64         8.57 o                         
   0   0   3          8.52          7.75         0.22 o                         
   1   0   3        110.51        114.49         1.33 o                         
   2   0   3        191.72        214.53         2.29 o                         
   3   0   3        250.27        284.28         5.38 o                         
   4   0   3          6.01          6.59         0.22 o                         
   5   0   3         50.13         52.04         0.76 o                         
   6   0   3         14.27         15.56         0.45 o                         
   7   0   3        189.24        194.88         1.92 o                         
   8   0   3          1.69          2.06         0.26 o                         
  -7   1   3         41.26         41.71         0.66 o                         
  -6   1   3         35.71         35.49         0.68 o                         
  -5   1   3       1189.34       1219.73        12.71 o                         
  -4   1   3        730.65        738.79         6.23 o                         
  -3   1   3         17.03         16.91         0.22 o                         
  -2   1   3         12.34         14.32         0.20 o                         
  -1   1   3        341.58        356.39         3.28 o                         
   0   1   3         74.45         62.35         8.43 o                         
   1   1   3      20066.92      14529.97       270.49 o                         
   2   1   3        554.25        547.98         6.17 o                         
   3   1   3        320.74        346.73         5.61 o                         
   4   1   3         41.37         49.61         0.69 o                         
   5   1   3         69.23         71.94         0.97 o                         
   6   1   3          0.19         -0.03         0.20 o                         
   7   1   3         11.30         10.67         0.38 o                         
   8   1   3          2.03          2.19         0.25 o                         
  -7   2   3         47.71         53.75         0.71 o                         
  -6   2   3         27.02         26.86         0.37 o                         
  -5   2   3         10.16         10.44         0.28 o                         
  -4   2   3         96.59        100.90         1.19 o                         
  -3   2   3        124.58        111.83         0.99 o                         
  -2   2   3         35.27         36.92         0.39 o                         
  -1   2   3         93.94         96.91         0.70 o                         
   0   2   3        264.09        236.51         3.42 o                         
   1   2   3         10.06         10.30         0.53 o                         
   2   2   3        428.58        449.47         7.06 o                         
   3   2   3          0.63          0.82         0.25 o                         
   4   2   3         10.13          8.95         0.28 o                         
   5   2   3          2.76          1.15         0.40 o                         
   6   2   3         69.93         74.40         1.22 o                         
   7   2   3         22.22         22.35         0.61 o                         
   8   2   3         60.19         59.81         1.37 o                         
   9   2   3        190.44        202.89         4.38 o                         
  -7   3   3         24.81         28.56         0.50 o                         
  -6   3   3          3.82          3.42         0.18 o                         
  -5   3   3         62.65         64.90         0.63 o                         
  -4   3   3          0.22          0.37         0.21 o                         
  -3   3   3         10.63         10.73         0.20 o                         
  -2   3   3         24.82         24.46         0.39 o                         
  -1   3   3       3928.38       3913.30        54.09 o                         
   0   3   3         18.30         16.61         0.18 o                         
   1   3   3          4.14          3.63         0.16 o                         
   2   3   3        239.99        250.96         2.18 o                         
   3   3   3        174.56        187.94         2.28 o                         
   4   3   3         65.59         67.93         0.88 o                         
   5   3   3         61.31         67.29         1.08 o                         
   6   3   3          3.27          3.11         0.30 o                         
   7   3   3          0.65          0.62         0.11 o                         
   8   3   3          9.66          9.57         0.63 o                         
   9   3   3          9.60          9.68         0.73 o                         
  -7   4   3         16.42         18.37         0.34 o                         
  -6   4   3         21.08         19.07         0.47 o                         
  -5   4   3        148.49        142.64         1.31 o                         
  -4   4   3          6.73          5.53         0.19 o                         
  -3   4   3         67.30         79.21         0.63 o                         
  -2   4   3         51.03         48.74         1.06 o                         
  -1   4   3         83.75         81.34         0.60 o                         
   0   4   3        151.08        192.78         2.06 o                         
   1   4   3        538.92        531.86         5.65 o                         
   2   4   3         72.92         75.27         0.70 o                         
   3   4   3        114.23        116.24         1.05 o                         
   4   4   3          0.30          0.39         0.13 o                         
   5   4   3        150.35        166.60         1.48 o                         
   6   4   3        209.90        223.46         2.03 o                         
   7   4   3          3.99          4.98         3.27 o                         
   8   4   3         34.54         35.66         1.50 o                         
  -6   5   3          2.05          0.80         0.28 o                         
  -5   5   3          9.91          7.93         0.22 o                         
  -4   5   3         88.81         80.10         0.76 o                         
  -3   5   3        173.34        141.35         1.19 o                         
  -2   5   3         91.93         92.09         1.38 o                         
  -1   5   3         63.92         56.26         0.77 o                         
   0   5   3         21.47         20.99         0.33 o                         
   1   5   3         13.98         12.30         0.18 o                         
   2   5   3        726.41        722.55         5.94 o                         
   3   5   3        367.49        413.92         3.81 o                         
   4   5   3          9.72          7.40         0.20 o                         
   5   5   3         17.52         16.12         0.37 o                         
   6   5   3          3.89          5.42         0.13 o                         
   7   5   3         28.42         26.17         1.24 o                         
   8   5   3         16.69         14.63         0.75 o                         
  -6   6   3         15.18         15.32         0.61 o                         
  -5   6   3          2.04          2.30         0.40 o                         
  -4   6   3         28.49         25.93         0.74 o                         
  -3   6   3          0.01          0.06         0.31 o                         
  -2   6   3         53.94         42.14         0.89 o                         
  -1   6   3        110.79        105.21         1.23 o                         
   0   6   3          6.09          7.30         0.15 o                         
   1   6   3         10.80         12.23         0.20 o                         
   2   6   3          6.04          6.71         0.18 o                         
   3   6   3        474.72        531.82         3.98 o                         
   4   6   3        114.89        118.53         1.19 o                         
   5   6   3          2.10          2.47         0.31 o                         
   6   6   3          1.07          1.02         0.69 o                         
   7   6   3          5.80          6.26         0.56 o                         
   8   6   3          0.02          0.46         0.50 o                         
  -5   7   3          2.44          2.32         0.45 o                         
  -4   7   3         24.07         25.74         1.13 o                         
  -3   7   3          9.40          8.55         0.52 o                         
  -2   7   3         10.97         10.46         0.53 o                         
  -1   7   3        282.37        277.50         4.55 o                         
   0   7   3        791.06        804.18        10.00 o                         
   1   7   3          0.01          0.05         0.09 o                         
   2   7   3          5.20          5.36         0.19 o                         
   3   7   3         99.17        101.25         0.98 o                         
   4   7   3         95.29         93.94         1.06 o                         
   5   7   3          3.10          2.65         0.65 o                         
   6   7   3         18.03         18.34         0.69 o                         
   7   7   3         22.14         21.44         0.81 o                         
   8   7   3         15.83         16.02         0.82 o                         
  -5   8   3          0.04          0.14         0.45 o                         
  -4   8   3          2.95          4.35         0.88 o                         
  -3   8   3         15.34         17.03         0.69 o                         
  -2   8   3         22.14         24.19         0.73 o                         
  -1   8   3         38.98         40.32         0.94 o                         
   0   8   3         49.93         47.44         1.39 o                         
   1   8   3        788.56        770.03        12.60 o                         
   2   8   3        136.50        130.12         1.47 o                         
   3   8   3         66.70         67.16         0.92 o                         
   4   8   3          4.28          5.36         0.55 o                         
   5   8   3        130.88        132.16         2.26 o                         
   6   8   3         53.02         56.15         1.26 o                         
   7   8   3        787.62        828.02        15.83 o                         
  -4   9   3          4.66          4.40         0.64 o                         
  -3   9   3          3.87          4.18         0.94 o                         
  -2   9   3         24.35         25.92         0.83 o                         
  -1   9   3          7.94          8.31         0.90 o                         
   0   9   3          1.24          0.95         0.39 o                         
   1   9   3         59.56         61.93         0.58 o                         
   2   9   3         56.04         53.47         0.56 o                         
   3   9   3         44.05         44.96         0.66 o                         
   4   9   3          4.39          4.76         0.21 o                         
   5   9   3          0.16          0.19         0.52 o                         
   6   9   3          0.09          0.22         0.66 o                         
   7   9   3          0.05         -0.48         0.83 o                         
  -3  10   3         27.06         28.21         1.01 o                         
  -2  10   3          0.30          0.77         0.89 o                         
  -1  10   3          2.34          1.97         0.48 o                         
   0  10   3         22.80         21.97         0.73 o                         
   1  10   3          6.48          7.17         0.48 o                         
   2  10   3         72.29         73.40         0.72 o                         
   3  10   3        103.39         95.82         1.28 o                         
   4  10   3         31.02         29.26         0.41 o                         
   5  10   3         74.72         70.06         2.57 o                         
   6  10   3          2.57          2.39         0.33 o                         
  -1  11   3         64.60         69.32         1.54 o                         
   0  11   3          9.74         12.74         1.08 o                         
   1  11   3          2.15          3.16         0.79 o                         
   2  11   3          4.67          4.07         0.71 o                         
   3  11   3         17.29         17.41         0.32 o                         
   4  11   3         20.32         19.99         0.58 o                         
   5  11   3         34.77         35.10         1.13 o                         
  -2 -10   4          9.71         13.86         0.36 o                         
  -1 -10   4          3.64          3.85         0.21 o                         
  -4  -9   4         38.48         45.65         1.05 o                         
  -3  -9   4        165.23        197.96         1.89 o                         
  -2  -9   4          3.86          3.91         0.30 o                         
  -1  -9   4         59.32         65.16         0.92 o                         
   0  -9   4          0.21          0.18         0.24 o                         
   1  -9   4         70.46         73.47         1.34 o                         
   2  -9   4          2.89          3.44         0.55 o                         
   3  -9   4        118.85        135.97         2.62 o                         
  -5  -8   4         13.08         12.24         0.58 o                         
  -4  -8   4         10.33         11.54         1.04 o                         
  -3  -8   4          6.10          6.52         0.30 o                         
  -2  -8   4         92.89         90.42         1.15 o                         
  -1  -8   4         14.20         16.55         0.40 o                         
   0  -8   4          3.34          2.89         0.39 o                         
   1  -8   4         22.86         19.24         0.35 o                         
   2  -8   4         15.99         14.13         0.30 o                         
   3  -8   4          0.14          0.14         0.44 o                         
   4  -8   4          5.59          6.37         1.13 o                         
  -6  -7   4          7.39          8.96         0.60 o                         
  -5  -7   4         74.82         80.81         2.36 o                         
  -4  -7   4          9.36         11.34         0.31 o                         
  -3  -7   4          0.94          1.06         0.23 o                         
  -2  -7   4          5.68          5.11         0.39 o                         
  -1  -7   4         11.45         13.35         0.64 o                         
   0  -7   4        225.84        188.45         2.15 o                         
   1  -7   4         65.93         49.60         0.63 o                         
   2  -7   4        128.86        110.28         1.44 o                         
   3  -7   4         13.27         13.45         0.24 o                         
   4  -7   4          1.44          1.44         0.13 o                         
   5  -7   4         10.16         11.13         1.12 o                         
  -6  -6   4         39.72         37.51         1.87 o                         
  -5  -6   4          1.91          2.32         0.42 o                         
  -4  -6   4         46.08         45.84         1.33 o                         
  -3  -6   4         24.77         25.78         0.71 o                         
  -2  -6   4         41.04         42.99         0.89 o                         
  -1  -6   4          0.53          1.25         0.48 o                         
   0  -6   4         10.45         13.60         0.33 o                         
   1  -6   4          0.81          1.65         0.25 o                         
   2  -6   4        176.01        166.33         3.90 o                         
   3  -6   4         29.04         27.69         0.43 o                         
   4  -6   4         45.62         45.99         0.86 o                         
   5  -6   4          4.59          4.12         0.24 o                         
   6  -6   4          0.24          0.30         0.78 o                         
  -7  -5   4         57.09         60.31         1.50 o                         
  -6  -5   4         22.88         21.19         0.57 o                         
  -5  -5   4          0.35          0.36         0.29 o                         
  -4  -5   4        284.54        283.18        11.90 o                         
  -3  -5   4          0.37          1.20         0.40 o                         
  -2  -5   4       1973.32       1757.91        32.92 o                         
  -1  -5   4        393.70        407.33         4.63 o                         
   0  -5   4         90.08         81.25         0.93 o                         
   1  -5   4         32.60         28.04         0.44 o                         
   2  -5   4         64.89         61.47         0.70 o                         
   3  -5   4         22.34         21.77         0.35 o                         
   4  -5   4        887.67        907.44        11.22 o                         
   5  -5   4          3.56          3.14         0.20 o                         
   6  -5   4         84.30         82.38         0.86 o                         
  -7  -4   4          1.31          1.11         0.69 o                         
  -6  -4   4        123.80        102.41         1.73 o                         
  -5  -4   4          7.50          7.76         1.04 o                         
  -4  -4   4        125.77         80.04        24.81 o                         
  -3  -4   4          0.23          0.46         0.61 o                         
  -2  -4   4         99.85        100.24         1.67 o                         
  -1  -4   4         10.97          8.76         0.44 o                         
   0  -4   4        250.32        250.29         3.79 o                         
   1  -4   4        153.50        150.77         1.67 o                         
   2  -4   4        113.98        119.63         1.69 o                         
   3  -4   4          7.27          7.44         0.25 o                         
   4  -4   4         27.26         26.82         0.41 o                         
   5  -4   4        683.69        704.52         9.12 o                         
   6  -4   4          3.15          3.08         0.23 o                         
   7  -4   4          0.85          0.95         0.17 o                         
  -7  -3   4         38.05         31.09         1.00 o                         
  -6  -3   4         36.70         35.41         0.79 o                         
  -5  -3   4         95.11         87.22         2.72 o                         
  -4  -3   4        100.94         80.66         2.19 o                         
  -3  -3   4         10.37         15.39         0.53 o                         
  -2  -3   4        109.36         94.50         1.44 o                         
  -1  -3   4          9.37          7.06         0.40 o                         
   0  -3   4         20.94         21.32         0.33 o                         
   1  -3   4          7.94          7.96         0.33 o                         
   2  -3   4        744.82        767.29         8.96 o                         
   3  -3   4          9.73          9.66         0.27 o                         
   4  -3   4         10.54         11.17         0.31 o                         
   5  -3   4         23.31         22.93         0.79 o                         
   6  -3   4         44.89         44.29         0.67 o                         
   7  -3   4          2.80          2.90         0.26 o                         
  -7  -2   4          1.96          2.34         0.46 o                         
  -6  -2   4         50.82         49.68         0.80 o                         
  -5  -2   4         97.87         91.10         2.52 o                         
  -4  -2   4        171.92        167.46         1.89 o                         
  -3  -2   4         33.66         24.82         7.17 o                         
  -2  -2   4        537.14        606.67         7.09 o                         
  -1  -2   4          4.11          2.90         0.44 o                         
   0  -2   4          1.56          1.24         0.16 o                         
   1  -2   4         56.22         54.33         1.14 o                         
   2  -2   4        455.44        489.14         5.87 o                         
   3  -2   4        558.83        576.27         6.55 o                         
   4  -2   4         23.62         26.40         0.40 o                         
   5  -2   4         52.68         53.39         1.31 o                         
   6  -2   4         21.37         22.26         0.46 o                         
   7  -2   4          6.90          6.76         0.28 o                         
   8  -2   4         77.65         76.67         0.93 o                         
  -7  -1   4          6.19          6.08         0.38 o                         
  -6  -1   4         12.65         13.25         0.41 o                         
  -5  -1   4         72.52         72.53         0.96 o                         
  -4  -1   4          0.42          0.50         0.10 o                         
  -3  -1   4         13.38         21.00         0.38 o                         
  -2  -1   4        157.09        175.65         3.20 o                         
  -1  -1   4        347.68        383.45         5.61 o                         
   0  -1   4        377.37        400.34         4.48 o                         
   1  -1   4         14.85         15.71         0.39 o                         
   2  -1   4        207.51        207.49         4.16 o                         
   3  -1   4         45.47         44.53         1.34 o                         
   4  -1   4         37.51         36.59         0.66 o                         
   5  -1   4         45.08         48.93         0.66 o                         
   6  -1   4         27.86         28.10         0.60 o                         
   7  -1   4          0.02         -0.02         0.25 o                         
   8  -1   4          4.23          3.77         0.26 o                         
  -7   0   4          0.02          0.04         0.30 o                         
  -6   0   4          8.45          8.03         0.41 o                         
  -5   0   4        112.40        111.26         1.34 o                         
  -4   0   4        120.13        113.98         2.54 o                         
  -3   0   4         35.49         36.62         0.49 o                         
  -2   0   4         50.75         47.28         0.86 o                         
  -1   0   4          0.01          0.03         0.15 o                         
   0   0   4        195.14        210.66         2.58 o                         
   1   0   4        982.73        901.02        10.61 o                         
   2   0   4        115.91        128.07         2.89 o                         
   3   0   4         82.85         80.82         1.31 o                         
   4   0   4         44.18         42.37         0.67 o                         
   5   0   4          1.18          1.59         0.28 o                         
   6   0   4        689.30        737.36         9.29 o                         
   7   0   4         51.83         51.27         1.60 o                         
   8   0   4          2.17          2.33         0.26 o                         
  -7   1   4          0.38          0.09         0.28 o                         
  -6   1   4        363.87        379.57         6.78 o                         
  -5   1   4        455.03        470.21         5.66 o                         
  -4   1   4        812.78        825.21         9.99 o                         
  -3   1   4          0.69          1.11         0.18 o                         
  -2   1   4          1.52          4.62         0.18 o                         
  -1   1   4        110.33        117.59         1.38 o                         
   0   1   4          8.28          6.94         0.35 o                         
   1   1   4         72.98         65.84         0.73 o                         
   2   1   4        887.85        846.28        10.00 o                         
   3   1   4         47.76         54.85         1.01 o                         
   4   1   4         46.32         44.06         1.35 o                         
   5   1   4          3.96          4.73         0.32 o                         
   6   1   4         37.78         38.23         0.78 o                         
   7   1   4          2.94          3.17         0.30 o                         
   8   1   4         17.25         17.15         0.32 o                         
  -7   2   4          0.14          0.19         0.26 o                         
  -6   2   4          2.55          2.56         0.27 o                         
  -5   2   4         19.29         20.04         0.44 o                         
  -4   2   4        272.97        276.90         2.22 o                         
  -3   2   4         11.81         10.66         0.29 o                         
  -2   2   4          0.35          1.30         0.11 o                         
  -1   2   4         39.28         38.88         0.41 o                         
   0   2   4         20.34         19.73         0.25 o                         
   1   2   4         41.96         51.43         0.67 o                         
   2   2   4        318.84        332.08         5.76 o                         
   3   2   4         11.28         14.23         0.31 o                         
   4   2   4       3569.74       3408.28        49.77 o                         
   5   2   4         23.24         30.01         1.10 o                         
   6   2   4         92.58         97.52         1.33 o                         
   7   2   4          4.13          3.78         0.41 o                         
   8   2   4         63.19         64.93         2.26 o                         
   9   2   4         82.58         83.93         1.87 o                         
  -7   3   4         23.55         28.04         0.51 o                         
  -6   3   4          5.70          7.45         0.32 o                         
  -5   3   4         65.81         65.95         0.68 o                         
  -4   3   4          9.09          8.15         0.21 o                         
  -3   3   4         22.76         25.50         0.30 o                         
  -2   3   4        971.72       1038.90         9.99 o                         
  -1   3   4          0.26          0.14         0.11 o                         
   0   3   4        350.93        378.51         4.43 o                         
   1   3   4          4.04          4.49         0.72 o                         
   2   3   4         89.45         99.26         1.13 o                         
   3   3   4         39.05         45.83         1.34 o                         
   4   3   4        159.84        164.05         1.83 o                         
   5   3   4          5.44          4.43         0.37 o                         
   6   3   4         29.25         41.87         4.20 o                         
   7   3   4         13.92         14.79         0.46 o                         
   8   3   4          5.72          4.81         0.48 o                         
   9   3   4          9.72          9.42         0.74 o                         
  -6   4   4         99.58        104.90         1.07 o                         
  -5   4   4          9.88          9.68         0.33 o                         
  -4   4   4         39.33         37.63         0.45 o                         
  -3   4   4         55.08         70.71         0.62 o                         
  -2   4   4         13.38         14.80         0.23 o                         
  -1   4   4        674.19        754.43        15.92 o                         
   0   4   4         21.03         26.17         0.33 o                         
   1   4   4         26.29         29.41         0.30 o                         
   2   4   4         29.47         25.30         0.34 o                         
   3   4   4        211.77        227.17         2.01 o                         
   4   4   4          0.51          0.47         0.12 o                         
   5   4   4        126.40        132.29         1.34 o                         
   6   4   4         96.44        105.61         1.22 o                         
   7   4   4         64.27         70.33         0.78 o                         
   8   4   4         65.42         64.63         7.44 o                         
  -6   5   4          1.40          1.89         0.59 o                         
  -5   5   4         43.04         38.66         0.49 o                         
  -4   5   4        126.50         91.59         1.56 o                         
  -3   5   4         15.99         13.52         0.41 o                         
  -2   5   4          0.51          0.11         0.06 o                         
  -1   5   4        118.43        127.79         0.94 o                         
   0   5   4        356.94        397.25         5.80 o                         
   1   5   4          0.01          0.21         0.08 o                         
   2   5   4        162.79        178.79         2.17 o                         
   3   5   4         14.14         15.51         0.29 o                         
   4   5   4        113.52        113.26         1.07 o                         
   5   5   4         24.26         24.26         0.35 o                         
   6   5   4         56.41         59.70         0.67 o                         
   7   5   4         50.99         47.72         1.03 o                         
   8   5   4          0.54         -0.09         0.81 o                         
  -6   6   4          1.69          1.39         0.39 o                         
  -5   6   4          2.12          2.20         0.39 o                         
  -4   6   4          8.70          6.90         0.23 o                         
  -3   6   4        161.43        119.50         2.11 o                         
  -2   6   4          3.36          4.40         0.29 o                         
  -1   6   4          8.85         11.27         0.40 o                         
   0   6   4         39.57         46.44         0.44 o                         
   1   6   4          2.98          2.89         0.13 o                         
   2   6   4        158.95        175.39         1.32 o                         
   3   6   4          6.47          4.99         0.19 o                         
   4   6   4         19.62         19.39         0.43 o                         
   5   6   4        188.95        181.71         2.69 o                         
   6   6   4          0.06         -0.04         0.09 o                         
   7   6   4         29.41         29.95         0.90 o                         
   8   6   4          5.93          6.26         0.63 o                         
  -5   7   4          0.22          0.57         0.41 o                         
  -4   7   4        130.06        121.86         2.58 o                         
  -3   7   4         59.29         50.58         1.09 o                         
  -2   7   4         58.40         55.79         0.80 o                         
  -1   7   4        216.95        203.37         2.37 o                         
   0   7   4        104.37        101.57         1.19 o                         
   1   7   4        134.58        133.99         1.04 o                         
   2   7   4         23.59         22.09         0.26 o                         
   3   7   4          1.51          0.97         0.26 o                         
   4   7   4          0.97          1.13         0.20 o                         
   5   7   4         64.77         66.19         0.70 o                         
   6   7   4         37.26         36.67         1.44 o                         
   7   7   4          0.20          0.53         0.46 o                         
   8   7   4         44.46         43.77         1.24 o                         
  -4   8   4          0.79          1.09         0.79 o                         
  -3   8   4          6.53          6.84         0.55 o                         
  -2   8   4          0.05          0.19         0.39 o                         
  -1   8   4          9.23          8.48         0.55 o                         
   0   8   4       2176.49       2084.88        33.19 o                         
   1   8   4        401.35        404.35         4.43 o                         
   2   8   4         73.40         71.09         0.72 o                         
   3   8   4         65.01         63.24         1.44 o                         
   4   8   4         51.09         50.55         0.65 o                         
   5   8   4          4.84          5.36         0.27 o                         
   6   8   4        355.94        372.16         6.36 o                         
   7   8   4         19.81         21.92         0.86 o                         
  -3   9   4         32.15         39.09         1.07 o                         
  -2   9   4          0.49          0.37         0.45 o                         
  -1   9   4         24.32         24.67         0.78 o                         
   0   9   4         80.12         75.66         1.85 o                         
   1   9   4         85.43         83.70         0.76 o                         
   2   9   4         29.74         30.48         0.40 o                         
   3   9   4          7.86          7.87         0.20 o                         
   4   9   4          1.22          1.38         0.47 o                         
   5   9   4         51.36         54.16         1.38 o                         
   6   9   4         80.89         82.39         1.60 o                         
   7   9   4         35.80         37.09         1.07 o                         
  -2  10   4        207.02        231.34         4.13 o                         
  -1  10   4          0.21          0.35         0.46 o                         
   0  10   4         26.83         25.42         1.20 o                         
   1  10   4          4.39          4.67         0.78 o                         
   2  10   4         46.36         44.43         0.51 o                         
   3  10   4          4.32          3.76         0.21 o                         
   4  10   4        215.66        204.41         3.28 o                         
   5  10   4          0.48          0.72         0.32 o                         
   6  10   4         22.68         22.08         1.07 o                         
  -1  11   4          8.35          8.71         1.17 o                         
   0  11   4         86.72         92.41         1.87 o                         
   1  11   4          0.15          0.42         0.70 o                         
   2  11   4          0.01         -0.20         0.35 o                         
   3  11   4          3.29          3.34         0.23 o                         
   4  11   4          2.94          2.17         0.97 o                         
   5  11   4          9.55          9.18         0.39 o                         
  -3  -9   5          3.34          3.94         0.56 o                         
  -2  -9   5        191.56        211.94         3.90 o                         
  -1  -9   5         60.16         69.58         1.52 o                         
   0  -9   5          2.63          4.03         0.30 o                         
   1  -9   5         10.73         16.95         0.58 o                         
  -4  -8   5         29.18         28.93         0.74 o                         
  -3  -8   5          8.17          8.23         0.30 o                         
  -2  -8   5         36.94         43.42         0.81 o                         
  -1  -8   5         89.00         90.93         1.58 o                         
   0  -8   5         26.12         31.39         0.87 o                         
   1  -8   5          6.48          5.67         0.34 o                         
   2  -8   5          5.26          5.78         0.18 o                         
   3  -8   5         16.85         16.00         0.75 o                         
   4  -8   5          6.56          5.85         0.67 o                         
  -5  -7   5          8.99         10.19         0.59 o                         
  -4  -7   5          8.70          9.38         0.46 o                         
  -3  -7   5         13.96         14.04         0.33 o                         
  -2  -7   5         33.68         32.22         0.77 o                         
  -1  -7   5         10.52         11.79         0.46 o                         
   0  -7   5          8.14          5.58         0.29 o                         
   1  -7   5         50.10         36.74         0.55 o                         
   2  -7   5          8.94          9.51         0.26 o                         
   3  -7   5         13.22         12.85         0.25 o                         
   4  -7   5          2.37          2.64         0.17 o                         
   5  -7   5         14.07         13.44         1.23 o                         
  -6  -6   5          1.02          0.53         0.47 o                         
  -5  -6   5        116.35        116.77         2.58 o                         
  -4  -6   5          1.41          0.95         0.19 o                         
  -3  -6   5         40.36         39.08         1.28 o                         
  -2  -6   5          5.57          5.95         0.71 o                         
  -1  -6   5          0.77          0.48         0.26 o                         
   0  -6   5          3.80          4.06         0.26 o                         
   1  -6   5         64.09         53.02         0.80 o                         
   2  -6   5          3.04          2.80         0.20 o                         
   3  -6   5        111.18         96.07         1.11 o                         
   4  -6   5         61.25         56.89         0.71 o                         
   5  -6   5          0.40          0.51         0.22 o                         
   6  -6   5          0.28          0.32         0.82 o                         
  -6  -5   5          1.98          1.46         0.48 o                         
  -5  -5   5         25.33         23.41         0.64 o                         
  -4  -5   5          0.46          0.07         0.68 o                         
  -3  -5   5        342.01        328.31         5.42 o                         
  -2  -5   5        137.21        133.54         2.62 o                         
  -1  -5   5       1505.26       1396.01        17.97 o                         
   0  -5   5          5.35          4.69         0.42 o                         
   1  -5   5          4.54          4.77         0.40 o                         
   2  -5   5          2.07          2.12         0.21 o                         
   3  -5   5          0.17          0.11         0.23 o                         
   4  -5   5         22.76         20.64         0.33 o                         
   5  -5   5         38.84         37.14         0.55 o                         
   6  -5   5         56.65         58.64         1.29 o                         
  -6  -4   5          0.09          0.11         0.33 o                         
  -5  -4   5          0.00         -0.09         0.35 o                         
  -4  -4   5          0.89          0.84         1.32 o                         
  -3  -4   5         52.98         48.59         1.05 o                         
  -2  -4   5        227.11        225.32         2.74 o                         
  -1  -4   5        489.93        483.38         5.67 o                         
   0  -4   5         62.79         62.92         0.97 o                         
   1  -4   5         16.33         13.59         0.36 o                         
   2  -4   5          3.13          3.10         0.33 o                         
   3  -4   5         85.01         83.80         3.26 o                         
   4  -4   5        165.72        163.98         1.87 o                         
   5  -4   5          4.23          4.41         0.22 o                         
   6  -4   5          6.41          5.91         0.41 o                         
   7  -4   5        617.11        612.55         9.63 o                         
  -7  -3   5         37.48         35.71         0.77 o                         
  -6  -3   5         31.37         28.24         0.64 o                         
  -5  -3   5        265.92        228.91         2.63 o                         
  -4  -3   5         45.67         40.22         0.57 o                         
  -3  -3   5         30.40         20.38         0.65 o                         
  -2  -3   5        117.08        117.15         1.49 o                         
  -1  -3   5        124.43        122.20         1.46 o                         
   0  -3   5         23.48         28.55         0.43 o                         
   1  -3   5        220.05        235.34         3.68 o                         
   2  -3   5         79.71         83.98         1.03 o                         
   3  -3   5        147.00        154.75         1.70 o                         
   4  -3   5          6.60          6.92         0.36 o                         
   5  -3   5         46.20         43.48         0.81 o                         
   6  -3   5         18.50         19.72         0.45 o                         
   7  -3   5          0.09          0.16         0.25 o                         
  -7  -2   5          0.75          1.17         0.36 o                         
  -6  -2   5         20.30         17.88         0.60 o                         
  -5  -2   5        189.69        178.71         6.24 o                         
  -4  -2   5         26.27         16.32         0.34 o                         
  -3  -2   5         44.75         41.36         1.23 o                         
  -2  -2   5          0.00          0.42         0.26 o                         
  -1  -2   5        112.31        114.97         1.64 o                         
   0  -2   5        314.31        301.06         3.28 o                         
   1  -2   5         19.65         22.19         0.46 o                         
   2  -2   5       1480.05       1424.64        18.07 o                         
   3  -2   5         12.55         11.85         0.28 o                         
   4  -2   5          6.53          5.71         0.54 o                         
   5  -2   5          0.02          0.24         0.31 o                         
   6  -2   5         44.76         44.23         0.71 o                         
   7  -2   5          4.26          4.08         0.26 o                         
   8  -2   5          9.01         10.60         0.32 o                         
  -7  -1   5         28.73         33.72         0.80 o                         
  -6  -1   5         13.44         13.94         0.63 o                         
  -5  -1   5          0.00          0.17         0.13 o                         
  -4  -1   5          8.31          6.51         0.27 o                         
  -3  -1   5         35.92         33.37         0.48 o                         
  -2  -1   5         19.44         23.50         0.59 o                         
  -1  -1   5        284.91        316.76         3.63 o                         
   0  -1   5        195.77        193.10         2.23 o                         
   1  -1   5          0.23          1.40         0.21 o                         
   2  -1   5         71.19         72.79         0.90 o                         
   3  -1   5        345.06        341.92         3.77 o                         
   4  -1   5          0.46          1.34         0.21 o                         
   5  -1   5          4.31          4.50         0.31 o                         
   6  -1   5          1.66          1.77         0.70 o                         
   7  -1   5         37.16         36.17         1.67 o                         
   8  -1   5          3.89          3.24         0.37 o                         
  -7   0   5          3.15          2.77         0.32 o                         
  -6   0   5         18.75         20.14         0.56 o                         
  -5   0   5         12.49         12.58         0.27 o                         
  -4   0   5          1.26          1.35         0.24 o                         
  -3   0   5         13.96         15.41         0.34 o                         
  -2   0   5          0.53          1.45         0.47 o                         
  -1   0   5        638.40        726.35        13.88 o                         
   0   0   5        999.74       1033.02        12.67 o                         
   1   0   5         51.37         49.37         1.48 o                         
   2   0   5          8.48          6.50         0.27 o                         
   3   0   5         12.33         13.24         0.29 o                         
   4   0   5         55.59         58.68         1.49 o                         
   5   0   5        147.34        158.75         2.04 o                         
   6   0   5          8.81          9.06         0.41 o                         
   7   0   5          6.94          6.27         0.45 o                         
   8   0   5         38.61         37.51         1.14 o                         
  -7   1   5         44.47         42.71         0.96 o                         
  -6   1   5         12.96         12.34         0.58 o                         
  -5   1   5        440.22        447.05         4.39 o                         
  -4   1   5          0.02          0.10         0.21 o                         
  -3   1   5        289.40        276.96         7.27 o                         
  -2   1   5         45.35         35.96         0.41 o                         
  -1   1   5        485.44        534.61         5.50 o                         
   0   1   5        248.88        262.26         4.18 o                         
   1   1   5        109.60        119.53         3.60 o                         
   2   1   5          0.13          0.66         0.30 o                         
   3   1   5         22.60         21.87         0.38 o                         
   4   1   5        177.59        189.17         2.21 o                         
   5   1   5         42.90         47.35         0.68 o                         
   6   1   5          1.42          1.72         0.32 o                         
   7   1   5          0.30          0.28         0.32 o                         
   8   1   5         19.30         20.53         0.65 o                         
  -7   2   5          5.34          4.96         0.34 o                         
  -6   2   5         14.04         14.24         0.44 o                         
  -5   2   5         78.25         77.34         0.85 o                         
  -4   2   5         48.62         47.86         0.64 o                         
  -3   2   5        814.04        826.05        10.15 o                         
  -2   2   5        796.60        780.38         7.60 o                         
  -1   2   5         49.81         49.47         0.50 o                         
   0   2   5         14.86         14.44         0.23 o                         
   1   2   5         18.02         16.92         0.56 o                         
   2   2   5          4.83          3.24         0.20 o                         
   3   2   5       8724.29       7814.92       131.04 o                         
   4   2   5        387.89        432.73         5.79 o                         
   5   2   5          0.01         -0.05         0.22 o                         
   6   2   5          7.64          8.86         0.45 o                         
   7   2   5         13.05         14.56         0.45 o                         
   8   2   5          2.29          2.34         0.36 o                         
  -6   3   5          2.41          2.34         0.25 o                         
  -5   3   5         43.11         45.43         0.67 o                         
  -4   3   5         20.04         22.18         0.29 o                         
  -3   3   5          1.10          0.67         0.15 o                         
  -2   3   5         59.16         68.72         0.66 o                         
  -1   3   5          6.51          3.04         0.17 o                         
   0   3   5         38.14         37.68         1.43 o                         
   1   3   5         17.44         15.57         0.27 o                         
   2   3   5         70.03         63.37         1.42 o                         
   3   3   5         24.38         23.99         0.46 o                         
   4   3   5        101.86        119.80         1.47 o                         
   5   3   5         78.76         78.42         1.02 o                         
   6   3   5          2.57          3.24         0.39 o                         
   7   3   5         17.33         15.89         0.57 o                         
   8   3   5         43.93         45.00         0.92 o                         
  -6   4   5          0.45          0.29         0.16 o                         
  -5   4   5          1.37          0.69         0.14 o                         
  -4   4   5         19.49         20.41         0.28 o                         
  -3   4   5         71.76         75.23         0.98 o                         
  -2   4   5         45.98         47.70         0.48 o                         
  -1   4   5         33.67         33.77         0.34 o                         
   0   4   5         37.36         34.88         0.55 o                         
   1   4   5       1175.77       1193.85        11.99 o                         
   2   4   5         49.29         54.16         0.54 o                         
   3   4   5         11.53         13.35         0.28 o                         
   4   4   5         43.45         42.60         0.47 o                         
   5   4   5         98.91        104.19         1.29 o                         
   6   4   5         24.39         27.30         0.80 o                         
   7   4   5         87.94         93.03         1.04 o                         
   8   4   5          4.44          4.97         0.51 o                         
  -6   5   5          4.05          4.08         0.40 o                         
  -5   5   5          0.12          1.47         0.27 o                         
  -4   5   5         52.55         45.38         0.74 o                         
  -3   5   5        142.05        127.49         1.00 o                         
  -2   5   5          0.04          0.20         0.15 o                         
  -1   5   5        209.75        232.61         2.20 o                         
   0   5   5         24.52         20.02         0.32 o                         
   1   5   5          6.03          5.48         0.17 o                         
   2   5   5         10.15         13.71         0.37 o                         
   3   5   5        344.69        351.66         3.32 o                         
   4   5   5         30.60         31.28         0.61 o                         
   5   5   5          1.77          2.03         0.16 o                         
   6   5   5         11.70         11.10         0.35 o                         
   7   5   5         62.50         64.01         0.71 o                         
   8   5   5         43.51         48.03         1.02 o                         
  -5   6   5          9.55          9.07         0.51 o                         
  -4   6   5         16.65          8.35         0.24 o                         
  -3   6   5          6.83          6.45         0.13 o                         
  -2   6   5         21.82         16.49         0.65 o                         
  -1   6   5        131.17        118.97         0.93 o                         
   0   6   5         98.06        102.18         0.82 o                         
   1   6   5         14.39         12.75         0.21 o                         
   2   6   5          7.35          6.91         0.23 o                         
   3   6   5         73.39         70.59         0.68 o                         
   4   6   5        355.06        348.80         3.26 o                         
   5   6   5         90.35         92.89         0.93 o                         
   6   6   5         22.06         20.29         0.46 o                         
   7   6   5          2.14          2.89         0.42 o                         
   8   6   5          0.42          0.60         0.36 o                         
  -5   7   5         13.95         20.59         0.74 o                         
  -4   7   5         17.90         15.13         0.65 o                         
  -3   7   5          8.52         10.08         0.55 o                         
  -2   7   5          6.66          7.06         0.35 o                         
  -1   7   5         12.79         12.21         0.46 o                         
   0   7   5          1.18          0.49         0.08 o                         
   1   7   5        148.77        147.71         1.67 o                         
   2   7   5          1.16          1.61         0.18 o                         
   3   7   5          2.80          2.93         0.18 o                         
   4   7   5         42.02         42.12         0.50 o                         
   5   7   5        172.24        174.20         1.63 o                         
   6   7   5        102.66        102.53         1.58 o                         
   7   7   5          0.05         -0.01         0.36 o                         
   8   7   5          0.00         -0.03         0.85 o                         
  -4   8   5          1.51          1.92         0.49 o                         
  -3   8   5         20.20         20.29         1.16 o                         
  -2   8   5         11.56         12.03         0.98 o                         
  -1   8   5        307.35        306.40         3.64 o                         
   0   8   5         12.29         12.95         0.80 o                         
   1   8   5        166.24        165.97         1.33 o                         
   2   8   5        353.59        360.65         2.89 o                         
   3   8   5         30.52         29.59         0.47 o                         
   4   8   5          0.08          0.03         0.18 o                         
   5   8   5          5.99          6.32         0.30 o                         
   6   8   5         78.20         77.20         1.70 o                         
   7   8   5          0.05          0.16         0.77 o                         
  -3   9   5          0.10          0.38         0.83 o                         
  -1   9   5         20.45         21.41         1.16 o                         
   0   9   5         14.11         14.42         0.53 o                         
   1   9   5          3.41          3.64         0.22 o                         
   2   9   5         45.79         44.70         0.53 o                         
   3   9   5        174.53        177.52         2.00 o                         
   4   9   5         11.87         10.46         0.29 o                         
   5   9   5          0.61          0.68         0.30 o                         
   6   9   5         12.99         13.58         0.60 o                         
   7   9   5        156.44        160.53         2.94 o                         
  -2  10   5         16.28         18.21         1.38 o                         
  -1  10   5          0.88          1.29         0.50 o                         
   0  10   5         12.95         13.18         0.64 o                         
   1  10   5          4.10          4.45         0.47 o                         
   2  10   5          4.31          4.34         0.20 o                         
   3  10   5          0.16          0.91         0.19 o                         
   4  10   5         30.98         32.27         0.57 o                         
   5  10   5          9.41         10.06         0.46 o                         
   6  10   5          4.64          4.99         0.79 o                         
  -1  11   5         75.05         82.29         1.78 o                         
   0  11   5          0.34          0.22         0.82 o                         
   1  11   5         11.06         11.13         0.62 o                         
   2  11   5         11.53         10.27         0.55 o                         
   3  11   5         22.11         21.87         0.94 o                         
   4  11   5         60.79         61.89         1.31 o                         
   5  11   5         26.42         26.95         0.69 o                         
  -1  -9   6         13.58         12.52         0.52 o                         
   0  -9   6          1.83          3.45         0.54 o                         
   1  -9   6          0.47          0.21         0.24 o                         
  -3  -8   6         57.32         63.06         1.79 o                         
  -2  -8   6         79.87         89.21         2.04 o                         
  -1  -8   6        132.92        157.03         2.66 o                         
   0  -8   6          0.81          0.18         0.27 o                         
   1  -8   6          9.84         10.60         0.34 o                         
   2  -8   6         10.26          8.89         0.28 o                         
  -4  -7   6         45.01         52.73         1.74 o                         
  -3  -7   6          0.53          0.95         0.44 o                         
  -2  -7   6          3.82          4.07         0.74 o                         
  -1  -7   6          1.66          2.34         0.36 o                         
   0  -7   6         43.03         43.07         0.70 o                         
   1  -7   6          2.43          2.92         0.35 o                         
   2  -7   6          5.85          5.62         0.48 o                         
   3  -7   6         20.31         17.86         0.36 o                         
   4  -7   6          2.18          2.38         0.20 o                         
  -5  -6   6         27.20         25.29         0.91 o                         
  -4  -6   6          0.76          0.42         0.46 o                         
  -3  -6   6         67.55         68.34         1.40 o                         
  -2  -6   6         18.03         19.19         0.64 o                         
  -1  -6   6          0.13          0.45         0.24 o                         
   0  -6   6          4.34          4.00         0.25 o                         
   1  -6   6          0.07          0.33         0.22 o                         
   2  -6   6        284.64        256.87         2.89 o                         
   3  -6   6        114.98        103.40         1.84 o                         
   4  -6   6         38.82         36.77         0.76 o                         
   5  -6   6          1.71          1.99         0.28 o                         
  -5  -5   6         26.61         16.86        10.62 o                         
  -4  -5   6         45.48         43.78         1.10 o                         
  -3  -5   6          0.06         -0.03         0.64 o                         
  -2  -5   6        445.03        448.63         5.33 o                         
  -1  -5   6         70.22         70.67         2.06 o                         
   0  -5   6         86.14         87.89         2.12 o                         
   1  -5   6          0.04          0.28         0.32 o                         
   2  -5   6         18.24         19.14         0.41 o                         
   3  -5   6          2.30          2.63         0.44 o                         
   4  -5   6         89.08         86.53         1.47 o                         
   5  -5   6         32.19         32.77         0.54 o                         
   6  -5   6         42.09         41.01         0.64 o                         
  -6  -4   6          3.74          3.22         0.53 o                         
  -5  -4   6         24.77         29.11         0.93 o                         
  -4  -4   6         14.46          6.08         5.00 o                         
  -3  -4   6         11.19         11.74         0.58 o                         
  -2  -4   6        294.17        288.42         3.49 o                         
  -1  -4   6          4.41          4.39         0.39 o                         
   0  -4   6       1274.75       1199.54        15.30 o                         
   1  -4   6        235.91        242.49         2.83 o                         
   2  -4   6         10.15         10.29         0.35 o                         
   3  -4   6         14.07         14.92         0.47 o                         
   4  -4   6         12.49         12.10         0.34 o                         
   5  -4   6          6.61          6.27         0.30 o                         
   6  -4   6        925.37        956.54        16.71 o                         
   7  -4   6          0.31          0.49         0.26 o                         
  -6  -3   6         71.69         67.35         1.22 o                         
  -5  -3   6          4.87          5.28         0.57 o                         
  -4  -3   6        251.97        202.75         2.42 o                         
  -3  -3   6          5.61          3.83         0.78 o                         
  -2  -3   6        178.05        171.87         2.35 o                         
  -1  -3   6         11.63         11.91         0.36 o                         
   0  -3   6         88.83         89.34         1.07 o                         
   1  -3   6          0.98          1.05         0.26 o                         
   2  -3   6         32.74         29.23         0.54 o                         
   3  -3   6         74.42         72.45         1.08 o                         
   4  -3   6         12.07         11.37         0.44 o                         
   5  -3   6          0.50          0.53         0.19 o                         
   6  -3   6         26.56         25.49         0.65 o                         
   7  -3   6        403.31        398.21         5.17 o                         
  -6  -2   6         14.26         11.92         0.56 o                         
  -5  -2   6         87.89         72.73         0.91 o                         
  -4  -2   6         22.55         20.20         0.83 o                         
  -3  -2   6         64.62         56.16         1.54 o                         
  -2  -2   6          3.34          1.39         0.32 o                         
  -1  -2   6         99.19        106.37         1.35 o                         
   0  -2   6        121.65        108.55         1.34 o                         
   1  -2   6         56.83         56.54         0.72 o                         
   2  -2   6         37.38         36.93         0.62 o                         
   3  -2   6         59.35         59.95         0.77 o                         
   4  -2   6        249.34        260.18         3.05 o                         
   5  -2   6         14.18         14.21         0.35 o                         
   6  -2   6          0.32          0.61         0.38 o                         
   7  -2   6          6.83          6.44         0.53 o                         
   8  -2   6         18.13         18.47         0.54 o                         
  -6  -1   6         96.95        109.48         1.78 o                         
  -5  -1   6          1.69          1.06         0.20 o                         
  -4  -1   6        124.57        124.96         1.55 o                         
  -3  -1   6         83.12         77.28         0.83 o                         
  -2  -1   6         44.59         39.08         0.68 o                         
  -1  -1   6         92.88        109.12         1.25 o                         
   0  -1   6        397.99        457.26         5.26 o                         
   1  -1   6          8.28         10.24         0.34 o                         
   2  -1   6         72.22         71.06         1.13 o                         
   3  -1   6          0.06          0.29         0.24 o                         
   4  -1   6         98.26        101.75         1.43 o                         
   5  -1   6         62.33         61.50         0.82 o                         
   6  -1   6         24.16         26.30         0.70 o                         
   7  -1   6         25.18         25.46         0.71 o                         
   8  -1   6          1.98          2.55         0.37 o                         
  -6   0   6         15.82         15.96         0.71 o                         
  -5   0   6         15.30         15.67         0.37 o                         
  -4   0   6         11.82         11.07         0.39 o                         
  -3   0   6         61.15         65.66         0.68 o                         
  -2   0   6         65.25         79.32         1.85 o                         
  -1   0   6         48.29         73.95         4.95 o                         
   0   0   6        188.59        205.03         2.24 o                         
   1   0   6        138.02        139.73         1.61 o                         
   2   0   6         18.25         18.61         0.67 o                         
   3   0   6         34.26         37.79         0.55 o                         
   4   0   6         32.12         34.08         0.95 o                         
   5   0   6          4.64          5.24         0.80 o                         
   6   0   6          1.58          1.73         0.33 o                         
   7   0   6         50.70         48.23         1.03 o                         
   8   0   6          4.29          4.24         0.36 o                         
  -6   1   6          3.53          3.90         0.37 o                         
  -5   1   6          0.97          1.06         0.21 o                         
  -4   1   6        120.93        121.08         1.38 o                         
  -3   1   6        172.41        166.66         1.64 o                         
  -2   1   6         41.40         34.39         0.60 o                         
  -1   1   6         95.06        100.49         0.95 o                         
   0   1   6        229.47        238.47         2.58 o                         
   1   1   6          0.12          0.40         0.21 o                         
   2   1   6         11.99         12.50         0.30 o                         
   3   1   6         86.86         83.06         1.08 o                         
   4   1   6         86.62         97.81         1.48 o                         
   5   1   6          6.75          6.31         0.40 o                         
   6   1   6         10.95         11.44         0.45 o                         
   7   1   6          7.30          7.55         0.54 o                         
   8   1   6        287.43        287.48         3.58 o                         
  -6   2   6          2.81          3.13         0.32 o                         
  -5   2   6          7.51          7.16         0.34 o                         
  -4   2   6        877.06        927.34        11.65 o                         
  -3   2   6        834.78        867.19        10.73 o                         
  -2   2   6        366.96        380.36         3.64 o                         
  -1   2   6          0.16          0.07         0.13 o                         
   0   2   6        141.90        154.32         1.36 o                         
   1   2   6         66.78         70.23         1.78 o                         
   2   2   6        624.66        680.22        11.49 o                         
   3   2   6          5.13          7.91         0.46 o                         
   4   2   6        500.55        542.69         6.34 o                         
   5   2   6         11.08         12.24         0.40 o                         
   6   2   6         44.46         44.01         0.72 o                         
   7   2   6          0.00          0.13         0.28 o                         
   8   2   6          6.60          6.61         0.52 o                         
  -6   3   6         18.85         25.00         0.64 o                         
  -5   3   6          0.00          0.05         0.23 o                         
  -4   3   6          1.28          1.30         0.23 o                         
  -3   3   6         37.83         38.97         0.55 o                         
  -2   3   6        368.11        370.42         4.60 o                         
  -1   3   6          2.29          2.34         0.26 o                         
   0   3   6         37.16         38.63         0.43 o                         
   1   3   6         59.56         72.82         0.92 o                         
   2   3   6         20.01         23.02         0.82 o                         
   3   3   6        113.90        134.16         2.74 o                         
   4   3   6         16.28         16.24         0.62 o                         
   5   3   6          0.04          0.09         0.28 o                         
   6   3   6        502.89        541.75         6.88 o                         
   7   3   6          2.61          2.00         0.33 o                         
   8   3   6          8.24          9.48         0.45 o                         
  -6   4   6         97.31        116.71         1.55 o                         
  -5   4   6          9.04         13.10         0.49 o                         
  -4   4   6          9.36          8.51         0.21 o                         
  -3   4   6         69.49         75.86         1.72 o                         
  -2   4   6         13.10         12.78         0.24 o                         
  -1   4   6         70.42         70.37         1.80 o                         
   0   4   6       1305.44       1319.58        15.22 o                         
   1   4   6          5.36          5.18         0.19 o                         
   2   4   6        198.93        201.47         4.44 o                         
   3   4   6         40.82         41.38         0.49 o                         
   4   4   6         33.54         36.30         0.57 o                         
   5   4   6          8.34          8.11         0.60 o                         
   6   4   6         18.57         18.38         0.74 o                         
   7   4   6         11.67         10.77         0.57 o                         
   8   4   6          0.34          0.13         0.14 o                         
  -5   5   6          1.37          1.59         0.20 o                         
  -4   5   6        170.87        180.68         3.24 o                         
  -3   5   6         15.09         15.68         0.30 o                         
  -2   5   6          7.82          6.87         0.17 o                         
  -1   5   6         52.63         59.86         0.62 o                         
   0   5   6         59.06         61.41         0.63 o                         
   1   5   6        276.72        322.26         5.49 o                         
   2   5   6        125.42        126.58         1.18 o                         
   3   5   6         36.96         38.90         0.47 o                         
   4   5   6         44.74         44.30         1.20 o                         
   5   5   6         50.38         50.84         0.60 o                         
   6   5   6         28.64         29.18         0.86 o                         
   7   5   6         89.88         96.02         1.05 o                         
   8   5   6         23.89         25.30         0.67 o                         
  -5   6   6          1.54          1.85         0.40 o                         
  -4   6   6          3.04          1.84         0.15 o                         
  -3   6   6         65.77         61.24         0.56 o                         
  -2   6   6        161.75        126.80         1.24 o                         
  -1   6   6          4.75          5.24         0.13 o                         
   0   6   6          8.52          7.52         0.19 o                         
   1   6   6        106.44        108.72         1.29 o                         
   2   6   6         62.19         66.48         0.76 o                         
   3   6   6         47.58         48.64         0.56 o                         
   4   6   6        146.69        153.75         1.52 o                         
   5   6   6          1.05          1.64         0.20 o                         
   6   6   6          7.30          6.20         0.29 o                         
   7   6   6          6.46          6.67         0.30 o                         
   8   6   6         24.24         23.29         0.76 o                         
  -4   7   6          0.54          0.48         0.40 o                         
  -3   7   6         11.87         10.76         0.84 o                         
  -2   7   6          2.51          2.03         0.08 o                         
  -1   7   6        218.19        188.57         2.35 o                         
   0   7   6          8.50          8.23         0.22 o                         
   1   7   6          0.83          0.90         0.11 o                         
   2   7   6          8.39          8.66         0.26 o                         
   3   7   6          0.46          0.30         0.14 o                         
   4   7   6        176.78        182.24         1.83 o                         
   5   7   6         42.33         41.54         0.91 o                         
   6   7   6          0.07          0.06         0.16 o                         
   7   7   6         47.00         43.77         0.66 o                         
   8   7   6          0.30          0.31         0.37 o                         
  -4   8   6         32.95         37.96         1.04 o                         
  -3   8   6          2.60          2.01         0.84 o                         
  -2   8   6         99.18         93.33         1.39 o                         
  -1   8   6         61.03         54.89         1.13 o                         
   0   8   6        212.79        210.19         1.82 o                         
   1   8   6        270.40        263.61         2.09 o                         
   2   8   6         57.37         59.28         0.68 o                         
   3   8   6         73.71         74.96         1.07 o                         
   4   8   6          0.01          0.17         0.16 o                         
   5   8   6          3.90          3.89         0.27 o                         
   6   8   6          0.01         -0.02         0.20 o                         
   7   8   6          4.65          5.82         0.41 o                         
  -3   9   6         84.33         87.02         1.83 o                         
  -2   9   6          2.04          2.92         0.52 o                         
  -1   9   6         13.26         13.19         0.93 o                         
   0   9   6          8.52          9.06         0.41 o                         
   1   9   6         29.65         26.41         0.84 o                         
   2   9   6       1211.16       1268.80        17.11 o                         
   3   9   6        353.12        353.05         3.31 o                         
   4   9   6        106.18        106.67         1.09 o                         
   5   9   6         18.30         17.27         0.45 o                         
   6   9   6          0.06          0.02         0.19 o                         
   7   9   6          7.47          8.46         1.06 o                         
  -2  10   6         22.59         24.58         0.97 o                         
  -1  10   6         26.49         29.57         0.96 o                         
   0  10   6          5.80          6.41         0.40 o                         
   1  10   6          5.68          6.32         0.46 o                         
   2  10   6        101.42         99.18         1.31 o                         
   3  10   6         64.17         63.33         1.34 o                         
   4  10   6         19.90         21.15         0.46 o                         
   5  10   6          0.86          1.31         0.36 o                         
   6  10   6          0.17          0.07         0.18 o                         
   0  11   6         47.49         52.63         1.31 o                         
   1  11   6          2.16          3.70         0.89 o                         
   2  11   6          4.61          4.35         0.85 o                         
   3  11   6         18.03         20.24         0.66 o                         
   4  11   6         60.85         61.51         1.10 o                         
  -2  -8   7        114.05        121.19         2.70 o                         
  -1  -8   7          0.56          0.82         0.39 o                         
   0  -8   7        164.84        180.63         2.28 o                         
   1  -8   7         15.77         20.73         0.65 o                         
   2  -8   7          8.21          7.80         0.33 o                         
  -3  -7   7         80.30         89.14         1.80 o                         
  -2  -7   7         22.15         22.91         0.75 o                         
  -1  -7   7         45.04         40.91         1.20 o                         
   0  -7   7         29.14         33.25         0.78 o                         
   1  -7   7         27.49         27.73         0.54 o                         
   2  -7   7         11.12         11.98         0.79 o                         
   3  -7   7          9.82          8.59         0.26 o                         
   4  -7   7          0.70          0.64         0.21 o                         
  -4  -6   7         60.12         70.38         1.57 o                         
  -3  -6   7          0.01          0.09         0.72 o                         
  -2  -6   7         15.62         15.53         0.65 o                         
  -1  -6   7          0.91          1.50         0.46 o                         
   0  -6   7         27.66         26.43         0.57 o                         
   1  -6   7          7.77          5.96         0.34 o                         
   2  -6   7         24.64         20.81         0.53 o                         
   3  -6   7         87.77         78.16         1.03 o                         
   4  -6   7          1.10          1.20         0.22 o                         
   5  -6   7          0.73          1.07         0.31 o                         
  -5  -5   7          0.43          1.14         0.58 o                         
  -4  -5   7          1.28          1.05         0.51 o                         
  -3  -5   7         88.54         90.46         1.75 o                         
  -2  -5   7          0.53          0.91         0.43 o                         
  -1  -5   7          0.54          0.35         0.44 o                         
   0  -5   7          9.54          9.71         0.40 o                         
   1  -5   7          6.79          6.65         0.46 o                         
   2  -5   7          0.47          0.49         0.35 o                         
   3  -5   7        121.22        115.49         2.74 o                         
   4  -5   7          0.00          0.06         0.21 o                         
   5  -5   7         10.39          8.96         0.61 o                         
   6  -5   7         13.65         13.31         0.33 o                         
  -5  -4   7          8.67          8.23         1.17 o                         
  -4  -4   7         14.73         14.33         0.30 o                         
  -3  -4   7         70.10         65.47         1.82 o                         
  -2  -4   7          0.20          0.20         0.28 o                         
  -1  -4   7        870.39        871.99        10.78 o                         
   0  -4   7        320.85        328.41         3.94 o                         
   1  -4   7        752.26        764.61        12.89 o                         
   2  -4   7          0.15          0.19         0.20 o                         
   3  -4   7         11.57         11.54         0.34 o                         
   4  -4   7          1.05          2.22         0.57 o                         
   5  -4   7         72.01         71.52         0.99 o                         
   6  -4   7          7.95          7.79         0.51 o                         
  -6  -3   7          0.60          0.67         0.48 o                         
  -5  -3   7         11.56          5.25         1.03 o                         
  -4  -3   7         13.96         12.76         0.40 o                         
  -3  -3   7         19.06         16.40         0.68 o                         
  -2  -3   7          0.00          0.18         0.26 o                         
  -1  -3   7        117.49        112.78         1.40 o                         
   0  -3   7        160.63        163.84         1.92 o                         
   1  -3   7        560.78        559.63         6.58 o                         
   2  -3   7         51.00         51.29         0.82 o                         
   3  -3   7         14.30         13.77         0.41 o                         
   4  -3   7         25.90         23.73         0.50 o                         
   5  -3   7          1.11          1.44         0.59 o                         
   6  -3   7        260.43        261.51         3.25 o                         
   7  -3   7          0.00         -0.27         0.30 o                         
  -6  -2   7          1.48          1.77         0.48 o                         
  -5  -2   7         43.71         41.52         1.09 o                         
  -4  -2   7         93.08         88.55         1.12 o                         
  -3  -2   7        205.45        183.07         3.18 o                         
  -2  -2   7         15.51         10.11         0.38 o                         
  -1  -2   7          1.91          2.26         0.28 o                         
   0  -2   7         98.42         97.92         1.20 o                         
   1  -2   7         46.71         45.20         0.75 o                         
   2  -2   7          1.00          0.49         0.43 o                         
   3  -2   7        221.77        230.91         3.40 o                         
   4  -2   7         26.82         27.95         0.62 o                         
   5  -2   7         78.50         77.27         1.21 o                         
   6  -2   7          1.23          1.48         0.31 o                         
   7  -2   7         18.77         18.04         0.53 o                         
  -6  -1   7         10.21         10.72         0.56 o                         
  -5  -1   7          4.65          4.13         0.27 o                         
  -4  -1   7         51.90         48.93         0.65 o                         
  -3  -1   7        260.96        246.03         2.32 o                         
  -2  -1   7          7.07          2.96         0.62 o                         
  -1  -1   7        153.96        149.82         1.74 o                         
   0  -1   7          0.04          0.14         0.22 o                         
   1  -1   7         69.26         70.47         0.99 o                         
   2  -1   7         78.89         66.85         1.25 o                         
   3  -1   7        102.57        109.98         1.57 o                         
   4  -1   7        653.44        637.37        16.16 o                         
   5  -1   7          1.19          1.46         0.32 o                         
   6  -1   7          5.27          5.79         0.74 o                         
   7  -1   7          4.92          4.83         0.32 o                         
   8  -1   7         17.93         17.73         0.76 o                         
  -6   0   7          5.53          7.23         0.47 o                         
  -5   0   7         22.25         22.45         1.01 o                         
  -4   0   7         47.12         50.79         0.74 o                         
  -3   0   7          3.70          6.05         0.43 o                         
  -2   0   7          0.08          0.11         0.19 o                         
  -1   0   7          6.70          9.85         0.53 o                         
   0   0   7         90.96         90.73         1.09 o                         
   1   0   7        236.27        253.74         2.94 o                         
   2   0   7         28.62         30.19         0.51 o                         
   3   0   7         14.08         11.95         0.52 o                         
   4   0   7         32.58         32.82         1.27 o                         
   5   0   7         58.13         55.38         0.79 o                         
   6   0   7          4.35          4.70         0.32 o                         
   7   0   7         10.99         11.40         0.42 o                         
   8   0   7          0.01          0.18         0.37 o                         
  -6   1   7          2.25          3.10         0.40 o                         
  -5   1   7          0.23          0.06         0.15 o                         
  -4   1   7          0.00          0.04         0.15 o                         
  -3   1   7         88.54         89.04         1.53 o                         
  -2   1   7          4.23          4.12         0.20 o                         
  -1   1   7          1.08          0.76         0.27 o                         
   0   1   7         11.12         11.97         0.38 o                         
   1   1   7        254.53        300.52         3.46 o                         
   2   1   7        902.45        943.95        11.53 o                         
   3   1   7          4.86          5.01         0.29 o                         
   4   1   7          7.48          6.81         0.55 o                         
   5   1   7          0.02          0.28         0.30 o                         
   6   1   7         11.57         12.39         0.74 o                         
   7   1   7        198.04        196.84         2.44 o                         
   8   1   7         36.89         31.41         1.26 o                         
  -6   2   7         18.93         21.78         0.70 o                         
  -5   2   7          0.21          0.21         0.18 o                         
  -4   2   7         98.29         99.10         1.27 o                         
  -3   2   7        818.49        859.78         8.66 o                         
  -2   2   7         15.20         15.00         0.32 o                         
  -1   2   7         54.53         50.12         0.70 o                         
   0   2   7          1.30          0.35         0.15 o                         
   1   2   7        217.08        230.84         2.55 o                         
   2   2   7         88.60         86.89         2.72 o                         
   3   2   7         32.88         34.71         0.65 o                         
   4   2   7          6.29          8.07         0.44 o                         
   5   2   7          4.40          4.64         0.65 o                         
   6   2   7         75.69         73.34         1.15 o                         
   7   2   7          9.41          7.96         0.42 o                         
   8   2   7          3.22          2.40         0.47 o                         
  -6   3   7          2.45          2.31         0.41 o                         
  -5   3   7         21.29         19.98         0.40 o                         
  -4   3   7         15.82         16.96         0.35 o                         
  -3   3   7        184.20        186.04         2.44 o                         
  -2   3   7         55.84         51.14         3.04 o                         
  -1   3   7        242.52        255.77         2.79 o                         
   0   3   7        357.57        354.73         3.29 o                         
   1   3   7         26.74         26.28         0.38 o                         
   2   3   7          6.68          6.54         0.45 o                         
   3   3   7         37.32         38.47         1.24 o                         
   4   3   7         10.89          9.63         0.51 o                         
   5   3   7       2962.89       2812.50        41.30 o                         
   6   3   7        163.45        169.89         2.25 o                         
   7   3   7         27.14         27.40         0.73 o                         
   8   3   7          0.84          1.10         0.64 o                         
  -5   4   7         98.00        111.62         1.67 o                         
  -4   4   7         12.27         12.18         0.47 o                         
  -3   4   7         22.01         22.57         0.51 o                         
  -2   4   7         27.17         27.64         0.91 o                         
  -1   4   7         57.69         59.00         1.18 o                         
   0   4   7          8.38          9.96         0.26 o                         
   1   4   7         72.70         85.06         1.02 o                         
   2   4   7          8.08          9.17         0.23 o                         
   3   4   7          0.02          0.13         0.20 o                         
   4   4   7          2.63          2.49         0.28 o                         
   5   4   7         47.51         45.60         1.86 o                         
   6   4   7         24.49         26.03         0.67 o                         
   7   4   7         40.95         41.68         0.78 o                         
   8   4   7          0.01          0.19         0.35 o                         
  -5   5   7         79.26         94.34         3.76 o                         
  -4   5   7          0.03          0.10         0.14 o                         
  -3   5   7         35.03         32.85         1.28 o                         
  -2   5   7         42.99         47.20         0.55 o                         
  -1   5   7          7.18          7.32         0.25 o                         
   0   5   7        146.97        159.41         2.04 o                         
   1   5   7          8.90          8.17         0.23 o                         
   2   5   7          2.75          2.31         0.24 o                         
   3   5   7        143.89        160.01         2.38 o                         
   4   5   7         67.44         67.70         0.89 o                         
   5   5   7          9.41         10.31         0.28 o                         
   6   5   7          0.20          0.33         0.17 o                         
   7   5   7         65.48         67.02         0.87 o                         
   8   5   7         13.48         14.49         0.40 o                         
  -4   6   7          2.60          2.25         0.41 o                         
  -3   6   7         20.64         12.28         0.38 o                         
  -2   6   7         38.70         34.00         0.47 o                         
  -1   6   7         45.45         40.00         0.43 o                         
   0   6   7         19.77         19.24         0.32 o                         
   1   6   7        171.00        179.29         2.49 o                         
   2   6   7          1.98          1.89         0.18 o                         
   3   6   7         13.60         14.39         0.31 o                         
   4   6   7          6.27          7.32         0.36 o                         
   5   6   7         90.01         90.89         1.08 o                         
   6   6   7          7.40          7.63         0.39 o                         
   7   6   7          4.73          3.84         0.20 o                         
   8   6   7         20.10         17.03         0.60 o                         
  -4   7   7          0.73          1.09         0.45 o                         
  -3   7   7         11.31          9.92         0.68 o                         
  -2   7   7         85.35         63.05         0.75 o                         
  -1   7   7          0.31          0.72         0.12 o                         
   0   7   7          0.57          0.60         0.11 o                         
   1   7   7         56.15         55.35         0.76 o                         
   2   7   7         18.27         18.51         0.33 o                         
   3   7   7          2.08          2.53         0.22 o                         
   4   7   7          6.50          5.57         0.24 o                         
   5   7   7         49.52         44.63         0.72 o                         
   6   7   7        135.12        124.58         1.31 o                         
   7   7   7         21.21         20.02         0.41 o                         
   8   7   7         12.37         12.57         0.55 o                         
  -3   8   7          3.40          2.24         0.68 o                         
  -2   8   7         23.36         20.49         0.78 o                         
  -1   8   7          0.04          0.46         0.10 o                         
   0   8   7          9.10          7.61         0.19 o                         
   1   8   7         52.95         54.62         0.68 o                         
   2   8   7         32.48         33.92         0.49 o                         
   3   8   7         97.93        102.41         1.02 o                         
   4   8   7          1.35          1.59         0.20 o                         
   5   8   7          0.42          0.48         0.24 o                         
   6   8   7         43.21         41.56         0.57 o                         
   7   8   7         61.01         58.02         1.21 o                         
  -2   9   7          4.57          4.80         0.52 o                         
  -1   9   7         12.14         11.61         0.48 o                         
   0   9   7          6.07          5.35         0.46 o                         
   1   9   7        656.50        639.70        17.46 o                         
   2   9   7        123.39        126.38         1.20 o                         
   3   9   7         15.22         14.96         0.40 o                         
   4   9   7        133.27        130.32         1.36 o                         
   5   9   7         40.02         39.27         0.54 o                         
   6   9   7          0.08         -0.04         0.17 o                         
  -1  10   7          0.71          1.14         0.39 o                         
   0  10   7         69.93         71.89         1.73 o                         
   1  10   7          2.40          2.68         0.36 o                         
   2  10   7          6.50          6.67         0.18 o                         
   3  10   7          8.98          9.33         0.29 o                         
   4  10   7         13.78         13.83         0.42 o                         
   5  10   7         39.86         39.18         0.66 o                         
   6  10   7          7.04          7.91         0.38 o                         
   1  11   7         12.50         14.31         0.86 o                         
   2  11   7          3.33          2.39         0.49 o                         
   3  11   7          0.85          0.78         0.70 o                         
   4  11   7          3.78          3.75         0.41 o                         
  -2  -7   8          4.62          4.30         0.56 o                         
  -1  -7   8         50.54         55.86         0.91 o                         
   0  -7   8         88.64         93.77         2.36 o                         
   1  -7   8         61.33         75.61         1.22 o                         
   2  -7   8          0.40          0.47         0.26 o                         
   3  -7   8          0.13         -0.04         0.31 o                         
  -3  -6   8         18.59         24.20         0.90 o                         
  -2  -6   8         26.07         26.85         0.86 o                         
  -1  -6   8          8.27          7.20         0.66 o                         
   0  -6   8         21.02         20.08         0.69 o                         
   1  -6   8          0.17          0.49         0.41 o                         
   2  -6   8          0.27          0.52         0.22 o                         
   3  -6   8          0.13          0.28         0.25 o                         
   4  -6   8         10.36          9.48         0.47 o                         
  -4  -5   8         79.29         88.61         1.90 o                         
  -3  -5   8         38.67         37.66         1.06 o                         
  -2  -5   8         10.81         10.05         0.77 o                         
  -1  -5   8         30.19         30.01         0.68 o                         
   0  -5   8          4.59          5.29         0.33 o                         
   1  -5   8          1.77          1.26         0.25 o                         
   2  -5   8          8.09          7.85         0.53 o                         
   3  -5   8          2.02          1.90         0.24 o                         
   4  -5   8        165.75        159.07         1.98 o                         
   5  -5   8        115.85        113.08         1.47 o                         
  -4  -4   8         12.28         16.75         0.40 o                         
  -3  -4   8         15.08         14.02         0.70 o                         
  -2  -4   8          0.38          0.69         0.55 o                         
  -1  -4   8         18.22         17.84         0.57 o                         
   0  -4   8        926.08        959.96        12.05 o                         
   1  -4   8         88.54         91.23         1.50 o                         
   2  -4   8         22.27         21.65         0.57 o                         
   3  -4   8          0.16          0.41         0.27 o                         
   4  -4   8         14.99         16.64         0.60 o                         
   5  -4   8          1.00          0.80         0.28 o                         
   6  -4   8          7.71          8.33         0.33 o                         
  -5  -3   8         20.69         21.64         0.92 o                         
  -4  -3   8          8.41          8.99         0.36 o                         
  -3  -3   8          6.34          8.62         1.01 o                         
  -2  -3   8          1.34          1.98         0.54 o                         
  -1  -3   8         47.75         50.25         0.78 o                         
   0  -3   8        389.16        384.77         4.81 o                         
   1  -3   8         15.37         16.39         0.52 o                         
   2  -3   8        345.12        348.69         4.06 o                         
   3  -3   8         53.73         55.04         0.87 o                         
   4  -3   8         40.35         40.47         1.16 o                         
   5  -3   8          0.90          1.52         0.31 o                         
   6  -3   8          0.02         -0.06         0.29 o                         
  -5  -2   8          7.69          7.03         0.65 o                         
  -3  -2   8         36.46         35.57         0.72 o                         
  -2  -2   8        211.92        174.06         2.09 o                         
  -1  -2   8          1.71          2.79         0.38 o                         
   0  -2   8         98.84        101.64         1.54 o                         
   1  -2   8         14.33         13.75         0.66 o                         
   2  -2   8         58.46         57.51         0.92 o                         
   3  -2   8          5.59          6.28         0.80 o                         
   4  -2   8         10.52         11.86         0.37 o                         
   5  -2   8         35.93         35.93         0.70 o                         
   6  -2   8          0.84          0.78         0.33 o                         
   7  -2   8          0.29          0.27         0.34 o                         
  -5  -1   8          3.12          1.57         0.50 o                         
  -4  -1   8         78.78         72.17         1.09 o                         
  -3  -1   8         89.88         69.23         1.17 o                         
  -2  -1   8         35.80         28.69         0.66 o                         
  -1  -1   8         21.93         19.33         0.73 o                         
   0  -1   8         19.97         22.54         0.59 o                         
   1  -1   8        135.60        134.06         1.61 o                         
   2  -1   8         21.19         18.11         0.53 o                         
   3  -1   8        188.36        180.02         6.35 o                         
   4  -1   8         18.61         17.96         0.52 o                         
   5  -1   8         19.95         20.81         1.02 o                         
   6  -1   8         50.74         51.83         1.06 o                         
   7  -1   8         19.17         19.83         0.78 o                         
  -5   0   8          0.27          0.31         0.16 o                         
  -4   0   8         46.02         48.42         0.75 o                         
  -3   0   8          8.81          5.57         0.22 o                         
  -2   0   8        106.63        106.30         1.15 o                         
  -1   0   8         20.28         15.96         0.43 o                         
   0   0   8         11.96         16.13         0.78 o                         
   1   0   8         74.04         77.48         2.27 o                         
   2   0   8         88.19         95.91         1.62 o                         
   3   0   8          9.15         11.16         0.47 o                         
   4   0   8         73.48         70.56         0.96 o                         
   5   0   8          0.31          0.32         0.26 o                         
   6   0   8          5.06          4.88         0.35 o                         
   7   0   8          6.01          5.33         0.46 o                         
   8   0   8         10.78         10.92         0.56 o                         
  -5   1   8        115.09        121.98         1.51 o                         
  -4   1   8         13.96         15.22         0.43 o                         
  -3   1   8          8.89          9.52         0.41 o                         
  -2   1   8         23.42         23.35         0.40 o                         
  -1   1   8         14.36         13.38         1.39 o                         
   0   1   8        129.98        147.31         1.81 o                         
   1   1   8        233.64        287.28         3.40 o                         
   2   1   8         52.47         54.24         1.38 o                         
   3   1   8          2.31          2.42         0.30 o                         
   4   1   8          0.06          0.05         0.44 o                         
   5   1   8         18.43         18.88         0.72 o                         
   6   1   8          0.24          0.20         0.49 o                         
   7   1   8          4.16          3.46         1.10 o                         
   8   1   8          6.87          7.01         0.74 o                         
  -5   2   8          7.26          7.65         0.44 o                         
  -4   2   8         42.17         41.10         0.78 o                         
  -3   2   8          0.39          0.44         0.31 o                         
  -2   2   8        244.18        244.93         2.29 o                         
  -1   2   8        111.65        106.03         3.37 o                         
   0   2   8          0.20          0.03         0.18 o                         
   1   2   8         59.78         59.46         2.10 o                         
   2   2   8        164.21        168.45         2.06 o                         
   3   2   8          0.15          0.67         0.31 o                         
   4   2   8          5.67          5.74         0.45 o                         
   5   2   8          5.03          4.03         0.40 o                         
   6   2   8         68.04         67.63         1.83 o                         
   7   2   8          2.17          1.35         0.61 o                         
   8   2   8          0.00         -0.04         0.32 o                         
  -5   3   8         21.86         20.68         0.42 o                         
  -4   3   8          2.91          3.07         0.38 o                         
  -3   3   8         16.44         16.15         0.55 o                         
  -2   3   8        902.91        933.12         9.58 o                         
  -1   3   8        994.02       1006.76        10.34 o                         
   0   3   8         40.66         40.64         0.53 o                         
   1   3   8          1.57          1.58         0.22 o                         
   2   3   8         61.24         63.37         0.92 o                         
   3   3   8         32.71         34.30         0.83 o                         
   4   3   8       1093.15       1151.99        14.92 o                         
   5   3   8         69.90         72.07         1.72 o                         
   6   3   8        112.22        113.97         2.22 o                         
   7   3   8          1.25          1.65         0.45 o                         
   8   3   8         29.82         29.47         0.83 o                         
  -5   4   8          5.24          5.61         0.31 o                         
  -4   4   8         23.20         29.83         0.56 o                         
  -3   4   8          0.32          0.42         0.25 o                         
  -2   4   8          4.80          4.79         0.32 o                         
  -1   4   8         28.33         27.60         0.41 o                         
   0   4   8        218.49        212.25         2.07 o                         
   1   4   8          0.01          0.11         0.18 o                         
   2   4   8         10.95         11.79         0.27 o                         
   3   4   8        102.75        109.91         2.10 o                         
   4   4   8         19.93         18.90         0.54 o                         
   5   4   8        123.90        128.34         1.75 o                         
   6   4   8         33.56         31.59         0.97 o                         
   7   4   8          0.12          0.20         0.36 o                         
   8   4   8         73.04         70.19         1.31 o                         
  -4   5   8         25.97         35.92         1.05 o                         
  -3   5   8          0.01          0.14         0.29 o                         
  -2   5   8         36.43         38.41         0.51 o                         
  -1   5   8         20.55         22.76         0.34 o                         
   0   5   8         29.22         30.70         0.42 o                         
   1   5   8         80.08         78.02         0.78 o                         
   2   5   8        729.47        801.91         8.76 o                         
   3   5   8          0.05          0.14         0.19 o                         
   4   5   8         11.18         11.26         0.68 o                         
   5   5   8         11.06         11.96         0.39 o                         
   6   5   8         21.28         22.37         0.45 o                         
   7   5   8          2.27          1.45         0.31 o                         
   8   5   8          0.57          0.79         0.30 o                         
  -4   6   8         36.15         38.46         0.62 o                         
  -3   6   8         13.34         12.53         0.41 o                         
  -2   6   8        186.18        188.33         3.26 o                         
  -1   6   8         10.61          9.97         0.23 o                         
   0   6   8          4.69          4.88         0.25 o                         
   1   6   8         21.15         20.77         0.44 o                         
   2   6   8         19.51         19.05         1.04 o                         
   3   6   8         81.94         87.36         1.17 o                         
   4   6   8        127.84        123.50         1.26 o                         
   5   6   8         17.53         17.44         0.38 o                         
   6   6   8         11.31         12.79         0.41 o                         
   7   6   8          5.79          5.66         0.40 o                         
   8   6   8         30.55         29.56         0.71 o                         
  -3   7   8          2.12          4.21         0.85 o                         
  -2   7   8          8.97          7.88         0.24 o                         
  -1   7   8         27.85         26.07         0.62 o                         
   0   7   8        129.05        114.94         1.11 o                         
   1   7   8         27.85         27.98         0.70 o                         
   2   7   8          6.17          6.40         0.24 o                         
   3   7   8         13.35         12.76         0.29 o                         
   4   7   8          0.00          0.04         0.18 o                         
   5   7   8         60.58         57.77         0.84 o                         
   6   7   8         82.46         77.85         1.07 o                         
   7   7   8          0.62          0.93         0.19 o                         
  -3   8   8          8.73         10.60         0.67 o                         
  -2   8   8          9.27          9.48         0.63 o                         
  -1   8   8         11.26         11.07         0.29 o                         
   0   8   8          4.17          4.27         0.14 o                         
   1   8   8        111.29        105.89         1.04 o                         
   2   8   8         17.98         17.26         0.31 o                         
   3   8   8          3.25          3.35         0.26 o                         
   4   8   8          2.12          1.96         0.33 o                         
   5   8   8          2.41          2.21         0.35 o                         
   6   8   8        112.35        106.02         1.37 o                         
   7   8   8         87.32         79.58         1.37 o                         
  -2   9   8          0.07          0.17         0.35 o                         
  -1   9   8          2.39          0.70         0.91 o                         
   0   9   8          4.97          5.01         0.54 o                         
   1   9   8         23.25         22.67         0.30 o                         
   2   9   8        255.64        259.85         3.54 o                         
   3   9   8        173.97        172.84         1.74 o                         
   4   9   8          7.84          7.67         0.28 o                         
   5   9   8         15.52         15.11         0.35 o                         
   6   9   8          0.58          0.56         0.24 o                         
  -1  10   8          5.43          5.51         0.51 o                         
   0  10   8         22.29         20.24         0.86 o                         
   1  10   8          6.65          6.47         0.59 o                         
   2  10   8          3.35          3.39         0.29 o                         
   3  10   8         43.84         41.95         0.62 o                         
   4  10   8        476.43        478.45         4.80 o                         
   5  10   8        152.60        149.06         1.64 o                         
   2  11   8         11.57         10.89         0.66 o                         
   3  11   8          0.07          0.04         0.66 o                         
  -2  -6   9          6.59          4.53         1.05 o                         
  -1  -6   9         27.36         29.92         0.66 o                         
   0  -6   9         13.01         13.08         0.52 o                         
   1  -6   9         49.99         48.24         0.77 o                         
   2  -6   9         13.55         15.44         0.42 o                         
   3  -6   9          0.50          0.54         0.41 o                         
  -3  -5   9          7.70         11.02         1.25 o                         
  -2  -5   9         95.07        103.34         1.62 o                         
  -1  -5   9         13.90         15.17         0.82 o                         
   0  -5   9          6.46          6.19         0.45 o                         
   1  -5   9          0.29          0.30         0.45 o                         
   2  -5   9          5.78          5.48         0.54 o                         
   3  -5   9         49.84         47.73         0.94 o                         
   4  -5   9         48.01         46.39         0.71 o                         
  -4  -4   9         19.07         22.46         0.94 o                         
  -3  -4   9         18.79         18.42         0.84 o                         
  -2  -4   9          1.14          0.94         0.62 o                         
  -1  -4   9          0.84          1.29         0.57 o                         
   0  -4   9         13.76         15.39         0.56 o                         
   1  -4   9         18.19         17.77         0.47 o                         
   2  -4   9          9.14         10.02         0.50 o                         
   3  -4   9          2.35          2.82         0.36 o                         
   4  -4   9          0.86          0.81         0.31 o                         
   5  -4   9        112.09        110.87         1.52 o                         
  -4  -3   9        108.61        116.80         2.46 o                         
  -3  -3   9         36.08         35.84         0.78 o                         
  -2  -3   9         25.65         25.01         0.70 o                         
  -1  -3   9         69.69         68.99         1.13 o                         
   0  -3   9          2.50          3.00         0.42 o                         
   1  -3   9        838.35        858.49        10.95 o                         
   2  -3   9        316.30        328.25         3.91 o                         
   3  -3   9        151.07        151.43         1.96 o                         
   4  -3   9          3.47          4.07         0.54 o                         
   5  -3   9          9.25          9.42         0.58 o                         
   6  -3   9          1.53          1.21         0.34 o                         
  -4  -2   9          4.38          5.56         0.35 o                         
  -3  -2   9        101.81         77.26         0.88 o                         
  -2  -2   9         36.47         32.33         0.77 o                         
  -1  -2   9         49.18         46.85         0.88 o                         
   0  -2   9          2.82          2.70         0.40 o                         
   1  -2   9        106.52        101.26         1.31 o                         
   2  -2   9         82.30         86.62         1.15 o                         
   3  -2   9        302.90        300.68         6.42 o                         
   4  -2   9         21.02         21.27         0.74 o                         
   5  -2   9          4.81          4.34         0.41 o                         
   6  -2   9         25.01         24.14         0.80 o                         
  -5  -1   9          8.70         10.55         1.20 o                         
  -4  -1   9          7.41          5.25         0.35 o                         
  -3  -1   9         39.15         35.42         0.54 o                         
  -2  -1   9        103.80         94.29         8.63 o                         
  -1  -1   9         79.80         72.60         1.13 o                         
   0  -1   9          6.70          7.89         0.73 o                         
   1  -1   9         32.22         30.54         0.68 o                         
   2  -1   9         25.72         27.69         0.81 o                         
   3  -1   9         31.24         29.78         0.66 o                         
   4  -1   9         16.79         17.13         0.55 o                         
   5  -1   9        168.50        165.42         2.55 o                         
   6  -1   9         15.87         15.72         0.57 o                         
   7  -1   9         17.13         16.86         0.88 o                         
  -5   0   9         97.79        127.63         2.44 o                         
  -4   0   9          1.65          1.81         0.23 o                         
  -3   0   9         36.05         35.40         0.66 o                         
  -2   0   9         78.02         74.65         0.85 o                         
  -1   0   9        163.71        150.37         1.82 o                         
   0   0   9          6.57          6.15         0.34 o                         
   1   0   9        159.03        159.15         1.91 o                         
   2   0   9          0.13          0.09         0.26 o                         
   3   0   9          0.95          1.05         0.35 o                         
   4   0   9         16.74         13.27         0.53 o                         
   5   0   9         56.09         54.45         0.85 o                         
   6   0   9        223.40        208.11         3.64 o                         
   7   0   9          5.98          6.74         0.69 o                         
  -5   1   9          5.44          5.32         0.35 o                         
  -4   1   9         24.24         25.92         0.57 o                         
  -3   1   9          9.56          9.21         0.35 o                         
  -2   1   9         60.48         59.97         2.90 o                         
  -1   1   9          0.12          0.38         0.20 o                         
   0   1   9          0.28          0.01         0.28 o                         
   1   1   9         46.91         51.37         1.44 o                         
   2   1   9         29.82         27.85         1.14 o                         
   3   1   9         67.36         70.55         1.26 o                         
   4   1   9          0.48          0.55         0.34 o                         
   5   1   9          8.31          8.91         0.67 o                         
   6   1   9          8.64          7.47         0.51 o                         
   7   1   9          2.74          3.56         0.56 o                         
  -5   2   9         54.49         56.62         0.91 o                         
  -4   2   9          6.84          8.23         0.35 o                         
  -3   2   9         26.90         28.95         0.47 o                         
  -2   2   9         19.44         18.30         0.37 o                         
  -1   2   9        128.17        134.52         1.99 o                         
   0   2   9         19.06         18.95         0.44 o                         
   1   2   9         16.70         17.26         0.68 o                         
   2   2   9          3.92          4.11         0.40 o                         
   3   2   9         70.72         74.85         1.30 o                         
   4   2   9        321.00        336.95         4.53 o                         
   5   2   9          0.92          1.41         0.39 o                         
   6   2   9          0.23          0.14         0.30 o                         
   7   2   9          0.90          1.06         0.62 o                         
   8   2   9          6.77          6.44         0.48 o                         
  -4   3   9          5.18          6.29         0.35 o                         
  -3   3   9        106.07        108.80         1.22 o                         
  -2   3   9        327.56        322.93        11.46 o                         
  -1   3   9        608.16        640.36         6.48 o                         
   0   3   9         24.79         25.70         0.44 o                         
   1   3   9          7.94          8.47         0.34 o                         
   2   3   9          3.55          4.61         0.81 o                         
   3   3   9         17.58         15.97         0.70 o                         
   4   3   9         14.42         13.93         0.55 o                         
   5   3   9        132.94        135.87         1.87 o                         
   6   3   9          5.37          4.83         0.51 o                         
   7   3   9          6.91          7.03         0.56 o                         
   8   3   9         24.30         22.04         0.66 o                         
  -4   4   9          7.61          7.81         0.30 o                         
  -3   4   9         22.38         22.30         0.76 o                         
  -2   4   9         13.25         13.09         0.32 o                         
  -1   4   9        343.82        345.51         3.40 o                         
   0   4   9         40.24         39.65         0.61 o                         
   1   4   9         31.95         33.49         1.48 o                         
   2   4   9         25.94         21.87         0.46 o                         
   3   4   9          0.50          0.65         0.25 o                         
   4   4   9          0.00          0.22         0.32 o                         
   5   4   9         10.07          9.60         0.43 o                         
   6   4   9         13.74         13.51         0.86 o                         
   7   4   9        934.58        927.16        21.38 o                         
   8   4   9         49.28         46.74         0.95 o                         
  -4   5   9         47.45         59.94         0.92 o                         
  -3   5   9         25.69         30.54         0.78 o                         
  -2   5   9         33.01         33.23         0.50 o                         
  -1   5   9          8.98          9.63         0.31 o                         
   0   5   9         50.29         48.77         0.63 o                         
   1   5   9        186.38        193.77         1.99 o                         
   2   5   9          0.01          0.12         0.20 o                         
   3   5   9         94.60         98.70         1.11 o                         
   4   5   9          2.01          2.77         0.23 o                         
   5   5   9          0.28          0.34         0.23 o                         
   6   5   9          1.57          0.87         0.24 o                         
   7   5   9         34.06         29.75         0.54 o                         
   8   5   9          0.81          0.67         0.39 o                         
  -3   6   9        131.93        149.73         2.33 o                         
  -2   6   9          1.84          1.43         0.25 o                         
  -1   6   9         36.63         37.52         0.46 o                         
   0   6   9         45.72         45.10         0.58 o                         
   1   6   9          5.38          5.73         0.41 o                         
   2   6   9        137.18        139.49         4.32 o                         
   3   6   9         11.81         12.02         0.37 o                         
   4   6   9          3.85          3.79         0.31 o                         
   5   6   9         11.54         12.76         1.16 o                         
   6   6   9         46.34         42.89         0.70 o                         
   7   6   9          0.04          0.17         0.21 o                         
  -3   7   9          2.71          4.38         0.53 o                         
  -2   7   9         15.42         15.24         0.40 o                         
  -1   7   9         63.37         52.34         0.62 o                         
   0   7   9          3.60          3.78         0.35 o                         
   1   7   9          7.35          7.96         0.24 o                         
   2   7   9         30.53         30.38         0.49 o                         
   3   7   9         72.98         73.42         0.82 o                         
   4   7   9          0.26          0.50         0.25 o                         
   5   7   9         39.49         37.10         0.70 o                         
   6   7   9          2.74          2.54         0.33 o                         
   7   7   9         17.05         15.16         0.47 o                         
  -2   8   9          0.00         -0.13         0.79 o                         
  -1   8   9          5.61          4.83         0.55 o                         
   0   8   9        177.99        159.23         2.04 o                         
   1   8   9          0.98          1.21         0.21 o                         
   2   8   9          0.23          0.51         0.17 o                         
   3   8   9         19.49         18.71         0.36 o                         
   4   8   9          0.25          0.22         0.31 o                         
   5   8   9         20.25         19.33         0.48 o                         
   6   8   9          4.94          4.15         0.30 o                         
   7   8   9         13.32         12.32         0.45 o                         
  -1   9   9         32.17         26.68         1.40 o                         
   0   9   9         30.85         28.07         0.91 o                         
   1   9   9         27.67         26.03         0.39 o                         
   2   9   9         41.09         39.99         0.66 o                         
   3   9   9         73.91         73.60         0.87 o                         
   4   9   9         50.17         48.94         0.71 o                         
   5   9   9         44.02         43.27         0.61 o                         
   6   9   9          3.99          3.32         0.34 o                         
   0  10   9         15.91         17.03         0.83 o                         
   1  10   9          0.04         -0.12         0.46 o                         
   2  10   9         13.51         12.83         0.39 o                         
   3  10   9        591.53        604.46        11.63 o                         
   4  10   9        227.08        217.80         4.14 o                         
   5  10   9          7.96          6.99         0.35 o                         
  -2  -5  10          9.41          9.69         0.58 o                         
  -1  -5  10         42.77         46.96         1.69 o                         
   0  -5  10          4.08          4.08         0.38 o                         
   1  -5  10         16.27         15.04         0.49 o                         
   2  -5  10          8.60          8.39         0.39 o                         
   3  -5  10          0.36          0.23         0.46 o                         
  -3  -4  10          2.19          1.37         1.09 o                         
  -2  -4  10        156.19        168.26         2.23 o                         
  -1  -4  10         27.91         28.26         0.98 o                         
   0  -4  10          2.12          1.95         0.61 o                         
   1  -4  10          3.39          3.77         0.45 o                         
   2  -4  10          1.84          1.43         0.55 o                         
   3  -4  10          3.56          3.88         0.56 o                         
   4  -4  10         20.19         18.97         0.57 o                         
  -3  -3  10         12.44         12.56         0.80 o                         
  -2  -3  10          0.33          0.26         0.42 o                         
  -1  -3  10          5.29          4.75         0.40 o                         
   0  -3  10         73.65         70.50         1.17 o                         
   1  -3  10         95.44         96.11         1.47 o                         
   2  -3  10        801.79        824.37        10.43 o                         
   3  -3  10         76.17         75.72         1.09 o                         
   4  -3  10          0.03          0.16         0.33 o                         
   5  -3  10          0.38          0.66         0.29 o                         
  -4  -2  10         62.39         74.97         1.11 o                         
  -3  -2  10          4.48          5.04         0.35 o                         
  -2  -2  10          0.08          0.19         0.58 o                         
  -1  -2  10          0.85          1.98         0.51 o                         
   0  -2  10         44.82         42.70         0.87 o                         
   1  -2  10         82.89         87.90         1.36 o                         
   2  -2  10        446.06        453.35         5.50 o                         
   3  -2  10         10.97         11.30         0.54 o                         
   4  -2  10         45.53         45.99         0.78 o                         
   5  -2  10          1.45          1.65         0.31 o                         
   6  -2  10         11.71         11.97         0.45 o                         
  -4  -1  10         14.23         12.63         0.53 o                         
  -3  -1  10         38.62         36.12         0.74 o                         
  -2  -1  10        175.08        164.07         2.08 o                         
  -1  -1  10         34.77         33.98         0.80 o                         
   0  -1  10         67.62         62.46         1.25 o                         
   1  -1  10         17.76         19.28         0.51 o                         
   2  -1  10         35.71         35.28         0.96 o                         
   3  -1  10          1.07          0.94         0.39 o                         
   4  -1  10         58.99         58.32         1.96 o                         
   5  -1  10          6.85          7.72         0.41 o                         
   6  -1  10         43.37         41.14         1.01 o                         
  -4   0  10          6.24          8.01         0.31 o                         
  -3   0  10         12.56         10.82         0.43 o                         
  -2   0  10        160.67        148.97         1.99 o                         
  -1   0  10         44.09         37.36         0.80 o                         
   0   0  10         68.24         60.01         0.97 o                         
   1   0  10          7.68          6.83         0.49 o                         
   2   0  10         24.89         25.74         0.66 o                         
   3   0  10         63.72         62.53         0.92 o                         
   4   0  10          1.15          1.33         0.40 o                         
   5   0  10        226.16        227.11         3.13 o                         
   6   0  10          1.33          1.18         0.34 o                         
   7   0  10          1.23          1.69         0.38 o                         
  -4   1  10         13.70         14.45         0.49 o                         
  -3   1  10         18.48         18.12         0.37 o                         
  -2   1  10         11.03          9.47         0.32 o                         
  -1   1  10          0.60          0.67         0.23 o                         
   0   1  10         25.18         22.51         0.60 o                         
   1   1  10          0.00          0.17         0.27 o                         
   2   1  10         56.72         56.85         1.14 o                         
   3   1  10         28.47         26.71         0.88 o                         
   4   1  10         14.55         14.68         0.48 o                         
   5   1  10          4.12          4.47         0.38 o                         
   6   1  10         26.07         27.17         1.37 o                         
   7   1  10          0.02          0.14         0.34 o                         
  -4   2  10          1.25          0.29         0.23 o                         
  -3   2  10         87.12         93.92         1.14 o                         
  -2   2  10          0.03          0.11         0.26 o                         
  -1   2  10          0.46          0.37         0.20 o                         
   0   2  10         25.30         24.54         0.46 o                         
   1   2  10          0.00          0.16         0.32 o                         
   2   2  10         96.29        104.58         1.60 o                         
   3   2  10        305.46        335.62         3.99 o                         
   4   2  10          0.42          0.57         0.31 o                         
   5   2  10          1.50          1.58         0.43 o                         
   6   2  10          0.03          0.14         0.31 o                         
   7   2  10          5.07          4.85         0.55 o                         
  -4   3  10         60.76         60.43         1.82 o                         
  -3   3  10          0.50          0.32         0.27 o                         
  -2   3  10        232.84        226.93        10.03 o                         
  -1   3  10         15.61         16.73         0.44 o                         
   0   3  10        134.22        131.93         1.45 o                         
   1   3  10         40.36         41.68         0.55 o                         
   2   3  10         21.74         20.82         0.56 o                         
   3   3  10         20.91         21.80         0.59 o                         
   4   3  10         25.79         26.34         0.57 o                         
   5   3  10          5.62          6.35         0.70 o                         
   6   3  10          7.59          7.29         0.98 o                         
   7   3  10         35.05         28.93         0.72 o                         
  -4   4  10          4.03          4.29         0.48 o                         
  -3   4  10         33.98         33.33         0.73 o                         
  -2   4  10         14.34         14.06         0.39 o                         
  -1   4  10         21.54         20.61         0.42 o                         
   0   4  10        447.56        473.16         4.70 o                         
   1   4  10        624.46        655.11         6.60 o                         
   2   4  10          0.27          0.24         0.27 o                         
   3   4  10         15.50         17.39         0.53 o                         
   4   4  10          0.02          0.19         0.33 o                         
   5   4  10         28.62         28.09         0.74 o                         
   6   4  10        903.92        931.44        12.70 o                         
   7   4  10        102.59         94.19         1.67 o                         
  -3   5  10          5.15          5.99         0.38 o                         
  -2   5  10          8.34         10.98         0.50 o                         
  -1   5  10          3.77          3.05         0.29 o                         
   0   5  10          0.12          0.30         0.26 o                         
   1   5  10          7.14          7.25         0.34 o                         
   2   5  10         28.65         28.13         0.47 o                         
   3   5  10          0.15          0.03         0.25 o                         
   4   5  10          0.00          0.06         0.24 o                         
   5   5  10         42.74         45.11         0.67 o                         
   6   5  10          1.33          0.87         0.28 o                         
   7   5  10         84.60         73.99         2.74 o                         
  -3   6  10          3.19          3.59         0.36 o                         
  -2   6  10          0.00          0.09         0.17 o                         
  -1   6  10          9.16          8.54         0.23 o                         
   0   6  10         17.72         18.61         0.32 o                         
   1   6  10          0.01         -0.05         0.17 o                         
   2   6  10         24.81         24.27         0.44 o                         
   3   6  10         35.67         35.30         0.76 o                         
   4   6  10        287.55        292.40         3.38 o                         
   5   6  10          6.87          6.63         0.34 o                         
   6   6  10          0.95          0.87         0.29 o                         
   7   6  10          2.81          2.23         0.45 o                         
  -2   7  10          6.62          8.37         0.23 o                         
  -1   7  10         18.50         18.72         0.41 o                         
   0   7  10        110.53        110.82         1.17 o                         
   1   7  10          0.73          0.45         0.28 o                         
   2   7  10         24.40         23.47         0.56 o                         
   3   7  10          9.03          9.58         0.32 o                         
   4   7  10          0.01          0.21         0.35 o                         
   5   7  10         28.61         26.79         0.49 o                         
   6   7  10         59.86         58.98         1.29 o                         
   7   7  10          6.16          5.99         0.58 o                         
  -1   8  10          2.62          0.60         0.49 o                         
   0   8  10          3.27          3.60         0.30 o                         
   1   8  10          0.99          0.96         0.18 o                         
   2   8  10         63.15         61.42         0.77 o                         
   3   8  10         17.45         16.50         0.48 o                         
   4   8  10          0.74          0.82         0.28 o                         
   5   8  10          0.05          0.02         0.25 o                         
   6   8  10          9.53          8.33         0.34 o                         
   0   9  10         12.29         11.15         1.19 o                         
   1   9  10          2.31          2.43         0.24 o                         
   2   9  10         18.52         16.60         1.19 o                         
   3   9  10         10.75         12.01         0.30 o                         
   4   9  10         25.03         25.02         0.45 o                         
   5   9  10          2.73          2.61         0.33 o                         
   2  10  10         30.80         31.15         1.01 o                         
   3  10  10          0.66          0.56         0.21 o                         
   4  10  10        134.99        130.01         1.46 o                         
  -1  -4  11          0.27          0.37         0.47 o                         
   0  -4  11         86.08         89.44         1.48 o                         
   1  -4  11         18.89         20.22         0.69 o                         
   2  -4  11          0.11         -0.12         0.31 o                         
   3  -4  11          0.67          0.75         0.56 o                         
  -2  -3  11         17.72         18.81         0.77 o                         
  -1  -3  11         27.90         27.58         0.96 o                         
   0  -3  11          0.34          0.35         0.35 o                         
   1  -3  11         90.41         89.33         1.29 o                         
   2  -3  11         50.64         53.39         1.03 o                         
   3  -3  11         22.74         21.37         0.57 o                         
   4  -3  11          6.59          6.97         0.50 o                         
  -2  -2  11         47.49         53.83         1.36 o                         
  -1  -2  11         16.16         15.53         0.67 o                         
   0  -2  11         14.15         12.84         0.50 o                         
   1  -2  11         74.06         74.29         1.13 o                         
   2  -2  11          8.46          8.85         0.56 o                         
   3  -2  11        368.22        368.13         4.55 o                         
   4  -2  11        174.71        176.66         3.40 o                         
   5  -2  11          7.31          6.26         0.72 o                         
  -3  -1  11         64.39         63.19         1.30 o                         
  -2  -1  11         22.54         23.62         0.46 o                         
  -1  -1  11        177.82        156.91         2.19 o                         
   0  -1  11         28.95         28.17         0.65 o                         
   1  -1  11         35.49         36.70         1.54 o                         
   2  -1  11          5.34          4.76         0.49 o                         
   3  -1  11         42.26         40.83         1.09 o                         
   4  -1  11         35.10         32.39         0.81 o                         
   5  -1  11         74.38         74.16         1.27 o                         
   6  -1  11          8.86          9.46         0.72 o                         
  -3   0  11          0.92          0.53         0.34 o                         
  -2   0  11         31.77         25.83         0.52 o                         
  -1   0  11         49.04         42.00         0.92 o                         
   0   0  11         54.87         52.11         1.20 o                         
   1   0  11          6.97          6.88         0.43 o                         
   2   0  11         26.83         28.92         0.74 o                         
   3   0  11         27.44         28.35         0.93 o                         
   4   0  11          0.00         -0.11         0.37 o                         
   5   0  11         20.81         20.05         0.62 o                         
   6   0  11         17.79         19.94         0.95 o                         
  -3   1  11         85.02         99.39         1.61 o                         
  -2   1  11          0.93          1.04         0.28 o                         
  -1   1  11         55.62         55.61         0.77 o                         
   0   1  11         48.84         44.64         1.12 o                         
   1   1  11         29.27         26.49         0.59 o                         
   2   1  11         10.63         10.38         0.54 o                         
   3   1  11         87.35         82.33         1.30 o                         
   4   1  11          0.27          0.28         0.40 o                         
   5   1  11          5.47          5.64         0.52 o                         
   6   1  11          5.39          3.96         0.96 o                         
  -3   2  11         20.66         23.45         0.56 o                         
  -2   2  11         25.37         26.78         0.56 o                         
  -1   2  11          7.40          7.17         0.40 o                         
   0   2  11         22.05         21.89         0.47 o                         
   1   2  11          6.07          5.88         0.82 o                         
   2   2  11          6.69          9.95         0.50 o                         
   3   2  11         27.91         28.92         0.81 o                         
   4   2  11          0.76          0.61         0.58 o                         
   5   2  11         13.78         13.82         0.51 o                         
   6   2  11          0.42          0.26         0.61 o                         
   7   2  11          0.74          1.02         0.50 o                         
  -3   3  11         24.75         26.49         0.50 o                         
  -2   3  11          5.32          6.32         0.47 o                         
  -1   3  11        120.72        120.82         1.32 o                         
   0   3  11         39.47         37.43         0.59 o                         
   1   3  11         82.94         89.54         1.40 o                         
   2   3  11         11.57         12.35         0.69 o                         
   3   3  11         43.06         44.08         0.76 o                         
   4   3  11          0.05          0.59         0.32 o                         
   5   3  11         31.61         29.58         0.80 o                         
   6   3  11         57.19         60.17         1.03 o                         
   7   3  11          6.36          5.89         0.50 o                         
  -3   4  11          7.40          7.25         0.39 o                         
  -2   4  11          0.32          0.52         0.23 o                         
  -1   4  11        243.37        248.93         2.61 o                         
   0   4  11        538.42        551.88         5.54 o                         
   1   4  11        194.87        203.86         2.10 o                         
   2   4  11         20.26         20.05         0.51 o                         
   3   4  11         17.47         19.83         0.59 o                         
   4   4  11          6.06          6.81         0.40 o                         
   5   4  11         24.81         29.54         0.99 o                         
   6   4  11          0.87          0.44         0.41 o                         
   7   4  11        120.38        112.18         3.86 o                         
  -2   5  11          7.02          7.59         0.37 o                         
  -1   5  11          8.55          8.32         0.27 o                         
   0   5  11          4.17          4.62         0.29 o                         
   1   5  11        314.41        315.71         3.09 o                         
   2   5  11         29.10         29.55         0.47 o                         
   3   5  11          9.50          8.94         0.36 o                         
   4   5  11          7.85          9.36         0.54 o                         
   5   5  11         17.54         16.58         0.45 o                         
   6   5  11         17.20         14.80         1.35 o                         
   7   5  11          2.87          2.61         0.81 o                         
  -2   6  11         21.01         26.08         0.57 o                         
  -1   6  11          0.13          0.24         0.23 o                         
   0   6  11         34.72         34.56         0.58 o                         
   1   6  11         16.18         16.50         0.39 o                         
   2   6  11         59.99         60.10         0.83 o                         
   3   6  11        214.24        215.30         2.76 o                         
   4   6  11          0.12          0.16         0.25 o                         
   5   6  11         38.30         36.68         0.62 o                         
   6   6  11          1.09          0.94         0.26 o                         
  -1   7  11        150.04        157.71         1.77 o                         
   0   7  11          4.49          4.02         0.25 o                         
   1   7  11          8.84         10.25         0.30 o                         
   2   7  11         23.85         22.93         0.43 o                         
   3   7  11          8.41          8.08         0.32 o                         
   4   7  11         84.23         84.86         1.18 o                         
   5   7  11         43.25         41.68         1.14 o                         
   6   7  11          8.21          6.87         0.51 o                         
   0   8  11          8.28          8.19         0.27 o                         
   1   8  11         67.09         61.47         0.73 o                         
   2   8  11          3.33          3.14         0.36 o                         
   3   8  11          2.00          2.12         0.25 o                         
   4   8  11         11.78         11.52         0.36 o                         
   5   8  11         15.47         15.18         0.41 o                         
   1   9  11          3.00          2.96         0.26 o                         
   2   9  11        148.76        145.82         1.50 o                         
   3   9  11          1.78          1.87         0.39 o                         
   4   9  11          6.38          7.32         0.46 o                         
   0  -3  12        123.14        128.46         1.98 o                         
   1  -3  12          9.77          9.83         0.63 o                         
   2  -3  12          4.47          3.52         0.44 o                         
  -1  -2  12          1.01          0.66         0.41 o                         
   0  -2  12          1.17          1.08         0.40 o                         
   1  -2  12          2.76          2.52         0.51 o                         
   2  -2  12        171.37        168.81         2.41 o                         
   3  -2  12        152.27        153.11         2.26 o                         
   4  -2  12        362.01        356.76         4.54 o                         
  -2  -1  12          6.87         12.40         0.75 o                         
  -1  -1  12          1.27          1.00         0.50 o                         
   0  -1  12          7.65          6.95         0.47 o                         
   1  -1  12          0.25          0.39         0.36 o                         
   2  -1  12         57.12         56.19         1.12 o                         
   3  -1  12         96.59         94.78         1.78 o                         
   4  -1  12        359.27        356.45         4.51 o                         
   5  -1  12          1.62          1.90         0.72 o                         
  -2   0  12         12.85         11.36         0.37 o                         
  -1   0  12         65.79         63.91         1.20 o                         
   0   0  12        100.60         94.36         1.37 o                         
   1   0  12          5.94          6.67         0.44 o                         
   2   0  12          4.83          5.70         0.74 o                         
   3   0  12         25.63         25.19         0.75 o                         
   4   0  12         17.27         16.07         0.56 o                         
   5   0  12          1.56          1.44         0.71 o                         
  -2   1  12          0.00         -0.14         0.33 o                         
  -1   1  12         26.85         24.28         0.66 o                         
   0   1  12        143.97        140.31         1.86 o                         
   1   1  12         16.53         17.01         0.54 o                         
   2   1  12         70.96         69.38         1.07 o                         
   3   1  12          2.52          2.10         0.38 o                         
   4   1  12          4.23          4.43         0.53 o                         
   5   1  12         21.81         22.16         0.75 o                         
   6   1  12          9.70          9.86         0.65 o                         
  -2   2  12          3.67          3.86         0.32 o                         
  -1   2  12         37.70         35.94         0.62 o                         
   0   2  12          1.86          1.31         0.46 o                         
   1   2  12          1.72          1.14         0.41 o                         
   2   2  12          0.00          0.20         0.37 o                         
   3   2  12          0.01          0.05         0.30 o                         
   4   2  12         40.25         43.23         0.82 o                         
   5   2  12          4.69          5.24         0.77 o                         
   6   2  12          2.88          2.57         0.44 o                         
  -2   3  12          1.28          2.06         0.35 o                         
  -1   3  12         28.35         31.74         0.65 o                         
   0   3  12         19.12         19.70         0.54 o                         
   1   3  12          9.69          8.56         0.56 o                         
   2   3  12          7.01          6.51         0.67 o                         
   3   3  12          0.06         -0.04         0.52 o                         
   4   3  12         47.39         47.51         1.94 o                         
   5   3  12        232.04        233.87         3.19 o                         
   6   3  12          2.65          2.17         0.76 o                         
  -2   4  12          8.47          8.31         0.35 o                         
  -1   4  12         16.84         17.91         0.48 o                         
   0   4  12        312.99        319.98         3.92 o                         
   1   4  12         57.72         59.62         0.96 o                         
   2   4  12         20.65         21.03         0.68 o                         
   3   4  12         10.20         11.35         0.42 o                         
   4   4  12         25.61         23.71         0.60 o                         
   5   4  12          6.66          8.18         0.49 o                         
   6   4  12          1.81          1.67         0.51 o                         
  -1   5  12         22.52         23.91         0.63 o                         
   0   5  12         63.12         61.46         0.76 o                         
   1   5  12         19.02         18.84         0.42 o                         
   2   5  12        138.23        143.29         1.51 o                         
   3   5  12        207.48        201.34         8.44 o                         
   4   5  12          0.56          0.64         0.30 o                         
   5   5  12         18.39         17.11         0.94 o                         
   6   5  12          5.15          4.55         0.34 o                         
  -1   6  12          0.56          0.85         0.22 o                         
   0   6  12          1.27          1.66         0.49 o                         
   1   6  12         10.79          9.56         0.35 o                         
   2   6  12          4.49          4.95         0.32 o                         
   3   6  12          0.39          0.65         0.43 o                         
   4   6  12          1.64          1.51         0.28 o                         
   5   6  12          0.04          0.27         0.26 o                         
   6   6  12          0.00          0.08         0.26 o                         
   0   7  12          8.23          7.53         0.27 o                         
   1   7  12         15.24         14.82         0.45 o                         
   2   7  12          0.87          1.02         0.24 o                         
   3   7  12          8.06          9.92         0.53 o                         
   4   7  12          2.09          2.34         0.33 o                         
   5   7  12          6.94          7.95         0.47 o                         
   1   8  12          6.25          6.65         0.40 o                         
   2   8  12         49.20         49.35         0.82 o                         
   3   8  12          1.06          0.87         0.28 o                         
   4   8  12         21.38         21.53         0.49 o                         
   1  -1  13          0.47          0.29         0.70 o                         
   2  -1  13          0.08         -0.01         0.52 o                         
   3  -1  13        100.33        102.36         1.73 o                         
   0   0  13         32.62         32.19         0.78 o                         
   1   0  13        139.07        133.78         1.87 o                         
   2   0  13          8.74          9.92         0.52 o                         
   3   0  13         13.72         13.11         0.57 o                         
   4   0  13          2.94          3.21         0.47 o                         
  -1   1  13         24.37         22.34         0.57 o                         
   0   1  13         35.51         31.09         1.12 o                         
   1   1  13         53.58         50.59         0.95 o                         
   2   1  13         15.21         16.38         0.59 o                         
   3   1  13          0.46          0.42         0.47 o                         
   4   1  13         20.49         22.82         0.80 o                         
  -1   2  13         44.09         47.54         0.85 o                         
   0   2  13          2.71          3.24         0.32 o                         
   1   2  13         34.00         32.33         0.86 o                         
   2   2  13         11.96         11.23         0.62 o                         
   3   2  13          0.00         -0.22         0.35 o                         
   4   2  13          7.09          7.09         0.59 o                         
   5   2  13         34.07         28.41         0.74 o                         
  -1   3  13         20.46         22.58         0.74 o                         
   0   3  13          5.16          6.38         0.45 o                         
   1   3  13         10.95         10.54         0.58 o                         
   2   3  13          1.32          0.87         0.42 o                         
   3   3  13         14.24         15.38         0.92 o                         
   4   3  13         40.62         41.33         0.84 o                         
   5   3  13          3.47          4.15         0.48 o                         
   0   4  13          0.01          0.10         0.28 o                         
   1   4  13        133.76        133.47         1.64 o                         
   2   4  13         31.20         29.53         0.69 o                         
   3   4  13         24.20         25.67         0.58 o                         
   4   4  13          2.55          2.91         0.50 o                         
   5   4  13         35.48         33.57         3.02 o                         
   0   5  13          0.00          0.20         0.27 o                         
   1   5  13        192.55        191.87         2.10 o                         
   2   5  13        477.79        489.18         5.16 o                         
   3   5  13         23.47         25.03         0.59 o                         
   4   5  13          1.96          1.77         0.36 o                         
   5   5  13          3.99          4.76         0.49 o                         
   1   6  13          0.33          0.56         0.28 o                         
   2   6  13          0.11          0.21         0.29 o                         
   3   6  13        149.75        152.40         2.29 o                         
   4   6  13         24.36         22.57         0.56 o                         
   2   7  13         19.28         17.67         0.50 o                         
   3   7  13         23.39         21.66         0.57 o                         
   2   3  14          1.47          1.48         0.34 o                         
   3   3  14          1.51          1.14         0.41 o                         
                                                                                
