# Supplementary material for: Crystal structures of three co-crystals of 1,2-bis­(pyridin-4-yl)ethane with 4-alk­oxy­benzoic acids: 4-eth­oxy­benzoic acid–1,2-bis­(pyridin-4-yl)ethane (2/1), 4-n-propoxybenzoic acid–1,2-bis(pyridin-4-yl)ethane (2/1) and 4-n-but­oxy­benzoic acid–1,2-bis­(pyridin-4-yl)ethane (2/1)
Source: Acta Crystallogr E Crystallogr Commun. 2015 Oct 17;71(Pt 11):1340–4. doi: 10.1107/S2056989015019349 (PMC4645034; doi:10.1107/S2056989015019349)
Supplement: Supplementary file 3 [file e-71-01340-IIsup3.hkl]

data_II                                                                         
_shelx_title ' 05053017'                                                        
_shelx_refln_list_code          4                                               
_shelx_F_calc_maximum      334.19                                               
_exptl_crystal_F_000       580.00                                               
_reflns_d_resolution_high  0.7700                                               
                                                                                
loop_                                                                           
 _space_group_symop_operation_xyz                                               
 'x, y, z'                                                                      
 '-x, -y, -z'                                                                   
                                                                                
_cell_length_a     9.1211                                                       
_cell_length_b    12.5517                                                       
_cell_length_c    13.3058                                                       
_cell_angle_alpha  71.328                                                       
_cell_angle_beta   75.076                                                       
_cell_angle_gamma  89.817                                                       
                                                                                
_shelx_F_squared_multiplier     1.000                                           
                                                                                
loop_                                                                           
 _refln_index_h                                                                 
 _refln_index_k                                                                 
 _refln_index_l                                                                 
 _refln_F_squared_calc                                                          
 _refln_F_squared_meas                                                          
 _refln_F_squared_sigma                                                         
 _refln_observed_status                                                         
   2   0   0        755.16        751.41         9.72 o                         
   3   0   0       2441.32       2341.13        40.52 o                         
   4   0   0        365.16        384.44        11.39 o                         
   5   0   0         54.97         58.08         1.71 o                         
   6   0   0          0.80          0.99         0.74 o                         
   7   0   0         13.06         10.80         0.89 o                         
   8   0   0         12.11         12.52         1.01 o                         
   9   0   0         60.75         56.30         1.95 o                         
  10   0   0          1.04          1.00         0.78 o                         
  11   0   0          0.40          0.42         0.77 o                         
 -11   1   0          0.01         -0.28         1.22 o                         
 -10   1   0          0.27          0.07         0.80 o                         
  -9   1   0          9.92          8.22         1.68 o                         
  -8   1   0         42.73         39.75         1.76 o                         
  -7   1   0         15.87         13.33         1.13 o                         
  -6   1   0        189.56        195.93         2.83 o                         
  -5   1   0        179.25        190.83         2.69 o                         
  -4   1   0       9825.01       9972.08       133.55 o                         
  -3   1   0        290.15        277.55         3.16 o                         
  -2   1   0         16.17         17.65         0.68 o                         
   1   1   0          0.01          1.22         0.15 o                         
   2   1   0        248.04        237.84         2.22 o                         
   3   1   0         14.08         14.14         0.45 o                         
   4   1   0       1249.80       1443.76        13.63 o                         
   5   1   0        212.11        206.16         2.39 o                         
   6   1   0        383.92        376.26         3.99 o                         
   7   1   0         36.05         40.56         1.42 o                         
   8   1   0        467.34        401.32         5.47 o                         
   9   1   0         13.71         13.33         0.90 o                         
  10   1   0          6.73          7.23         1.30 o                         
  11   1   0          0.21         -1.32         4.06 o                         
 -11   2   0          8.88          7.29         1.21 o                         
 -10   2   0         21.74         19.44         1.22 o                         
  -9   2   0         58.04         50.67         1.91 o                         
  -8   2   0         24.96         23.28         1.36 o                         
  -7   2   0          6.78          7.57         0.91 o                         
  -6   2   0         66.26         66.51         1.92 o                         
  -5   2   0        361.12        369.10         4.79 o                         
  -4   2   0          1.24          0.92         0.56 o                         
  -3   2   0         22.32         21.27         1.05 o                         
  -2   2   0         57.22         57.74         1.55 o                         
  -1   2   0        208.31        229.34         3.13 o                         
   0   2   0       1232.89       1256.48        15.67 o                         
   1   2   0       1654.48       1488.96        18.76 o                         
   2   2   0       1795.18       1726.56        39.96 o                         
   3   2   0         77.11         76.27         1.14 o                         
   4   2   0        786.42        871.95         8.37 o                         
   5   2   0         55.53         55.83         1.07 o                         
   6   2   0         49.13         51.60         1.14 o                         
   7   2   0          0.51          0.63         0.67 o                         
   8   2   0          2.05          1.72         0.82 o                         
   9   2   0          0.06          0.60         0.76 o                         
  10   2   0         82.27         86.13         6.09 o                         
  11   2   0          0.45         -0.17         3.93 o                         
 -11   3   0          0.28          0.53         1.11 o                         
 -10   3   0          2.36          1.63         1.52 o                         
  -9   3   0          4.26          4.38         1.26 o                         
  -8   3   0          4.15          3.75         1.08 o                         
  -7   3   0          3.00          2.68         1.06 o                         
  -6   3   0         20.49         19.97         1.01 o                         
  -5   3   0        157.67        164.31         2.54 o                         
  -4   3   0          2.12          1.14         0.73 o                         
  -3   3   0        558.94        543.33         7.40 o                         
  -2   3   0        981.75        941.45        12.15 o                         
  -1   3   0        350.99        306.82         4.67 o                         
   0   3   0        687.18        742.18         9.55 o                         
   1   3   0        585.98        605.34         7.95 o                         
   2   3   0          1.81          1.77         0.43 o                         
   3   3   0          0.00          0.62         0.40 o                         
   4   3   0         27.02         26.85         0.65 o                         
   5   3   0          3.51          5.03         0.51 o                         
   6   3   0        207.68        198.96         2.26 o                         
   7   3   0        270.08        297.45         4.25 o                         
   8   3   0        216.59        206.15         2.51 o                         
   9   3   0         46.53         45.44         1.57 o                         
  10   3   0          6.19          7.68         4.61 o                         
 -11   4   0          1.11          0.22         1.54 o                         
 -10   4   0          4.20          2.44         1.26 o                         
  -9   4   0          8.19          7.48         1.17 o                         
  -8   4   0         15.15         16.23         1.34 o                         
  -7   4   0          6.43          8.11         1.25 o                         
  -6   4   0         22.42         27.77         1.16 o                         
  -5   4   0        369.07        378.73         4.93 o                         
  -4   4   0        259.64        247.27         4.50 o                         
  -3   4   0         22.03         24.00         1.70 o                         
  -2   4   0          0.01          0.11         0.76 o                         
  -1   4   0        188.09        199.41         3.12 o                         
   0   4   0          0.90          1.12         0.41 o                         
   1   4   0        225.99        218.78         9.41 o                         
   2   4   0        850.37        876.46        14.41 o                         
   3   4   0        111.91        117.90         2.24 o                         
   4   4   0        242.85        242.37         2.50 o                         
   5   4   0         25.44         23.50         0.72 o                         
   6   4   0        248.83        241.67         3.03 o                         
   7   4   0        106.97         97.14         2.34 o                         
   8   4   0         15.17         15.14         0.73 o                         
   9   4   0          2.11          0.68         0.57 o                         
  10   4   0          3.31          4.06         2.69 o                         
 -11   5   0          0.52          0.53         1.18 o                         
 -10   5   0         12.97         10.85         1.98 o                         
  -9   5   0         20.30         19.31         2.03 o                         
  -8   5   0          0.41         -0.03         1.08 o                         
  -7   5   0        162.93        165.69         2.92 o                         
  -6   5   0          3.17          2.50         1.14 o                         
  -5   5   0         17.39         19.74         1.40 o                         
  -4   5   0         13.05         16.44         1.38 o                         
  -3   5   0          0.16         -0.30         0.72 o                         
  -2   5   0        231.41        261.30         3.80 o                         
  -1   5   0        529.12        624.20         8.27 o                         
   0   5   0         70.27         90.91         1.25 o                         
   1   5   0        156.61        159.63         7.75 o                         
   2   5   0        251.25        278.36         7.20 o                         
   3   5   0          4.81          4.98         0.58 o                         
   4   5   0         23.32         22.98         0.76 o                         
   5   5   0          5.13          4.35         0.74 o                         
   6   5   0         88.02         90.21         1.88 o                         
   7   5   0          0.19          0.42         0.64 o                         
   8   5   0          8.14          7.05         0.87 o                         
   9   5   0          1.56          0.74         1.67 o                         
  10   5   0          1.09         -1.07         2.56 o                         
 -10   6   0          4.55          4.65         1.30 o                         
  -9   6   0          6.74          7.04         1.52 o                         
  -8   6   0          1.52          1.19         1.02 o                         
  -7   6   0         41.17         45.77         2.40 o                         
  -6   6   0        543.12        579.54         9.28 o                         
  -5   6   0         64.36         70.11         1.67 o                         
  -4   6   0        113.57        138.55         3.79 o                         
  -3   6   0        383.35        383.95         5.61 o                         
  -2   6   0        117.48        130.71         2.78 o                         
  -1   6   0        184.91        190.38         3.01 o                         
   0   6   0        121.72        118.03         3.83 o                         
   1   6   0          0.04          0.17         0.78 o                         
   2   6   0          2.14          3.68         0.63 o                         
   3   6   0          2.05          2.24         0.47 o                         
   4   6   0          2.83          3.34         0.54 o                         
   5   6   0        725.67        750.99         9.05 o                         
   6   6   0        133.18        132.26         4.00 o                         
   7   6   0         11.26          9.87         0.76 o                         
   8   6   0          0.59          0.05         0.47 o                         
   9   6   0         23.12         23.62         2.40 o                         
  10   6   0          2.53          1.92         4.70 o                         
 -10   7   0         14.87         11.68         2.19 o                         
  -9   7   0          0.55         -0.09         1.25 o                         
  -8   7   0         86.58         92.57         2.83 o                         
  -7   7   0          0.08          0.14         0.82 o                         
  -6   7   0        118.24        127.26         3.58 o                         
  -5   7   0         43.66         45.31         1.63 o                         
  -4   7   0          1.35          2.49         1.48 o                         
  -3   7   0         45.60         46.47         2.79 o                         
  -2   7   0          0.11         -0.15         1.09 o                         
  -1   7   0         24.43         24.46         1.41 o                         
   0   7   0         46.23         41.88         1.22 o                         
   1   7   0        432.07        470.66        13.47 o                         
   2   7   0         30.30         25.60         0.67 o                         
   3   7   0          0.18          0.83         0.58 o                         
   4   7   0        193.07        188.06         2.20 o                         
   5   7   0         13.19         11.94         0.81 o                         
   6   7   0          4.77          4.25         0.58 o                         
   7   7   0          0.00         -0.08         0.37 o                         
   8   7   0          0.31          0.21         1.25 o                         
   9   7   0          0.01         -0.06         1.71 o                         
 -10   8   0          9.04          7.17         1.81 o                         
  -9   8   0          8.39          9.75         2.24 o                         
  -8   8   0          1.89          3.14         1.47 o                         
  -7   8   0         50.68         49.13         1.73 o                         
  -6   8   0          3.58          3.30         1.08 o                         
  -5   8   0          7.37         10.93         1.45 o                         
  -4   8   0        191.03        211.08         4.89 o                         
  -3   8   0         14.87         24.07         2.79 o                         
  -2   8   0         22.43         32.72         2.57 o                         
  -1   8   0         11.18          9.26         0.77 o                         
   0   8   0         47.03         39.02         1.55 o                         
   1   8   0         29.38         28.70         1.52 o                         
   2   8   0          7.54          7.19         0.70 o                         
   3   8   0          1.03          0.93         0.77 o                         
   4   8   0          7.60          7.49         0.81 o                         
   5   8   0        201.00        200.82         3.48 o                         
   6   8   0        103.46         99.45         4.37 o                         
   7   8   0          0.01          0.06         0.37 o                         
   8   8   0          4.70          7.81         2.16 o                         
   9   8   0        216.09        349.55        30.57 o                         
  -9   9   0         22.58         19.70         1.82 o                         
  -8   9   0        422.01        417.38         9.05 o                         
  -7   9   0          5.11          4.45         1.46 o                         
  -6   9   0          3.43          5.50         1.15 o                         
  -5   9   0          5.18          7.79         1.10 o                         
  -4   9   0        123.11        126.55         3.76 o                         
  -3   9   0          2.92          3.92         1.68 o                         
  -2   9   0         24.44         31.19         2.76 o                         
  -1   9   0          0.08          0.25         0.43 o                         
   0   9   0         47.99         50.29         2.16 o                         
   1   9   0         99.77        103.88         2.82 o                         
   2   9   0        127.90        134.98         2.06 o                         
   3   9   0          1.17          1.00         0.59 o                         
   4   9   0        129.29        131.06         6.02 o                         
   5   9   0       1725.36       1766.22        30.22 o                         
   6   9   0         43.47         39.78         2.58 o                         
   7   9   0          0.18          0.55         1.71 o                         
   8   9   0          4.93          5.43         1.66 o                         
  -9  10   0          2.56          1.28         1.52 o                         
  -8  10   0         24.66         22.20         9.27 o                         
  -7  10   0          0.78          0.74         0.79 o                         
  -6  10   0          1.20          2.20         1.28 o                         
  -5  10   0          5.81          6.97         0.91 o                         
  -4  10   0         27.48         27.53         3.26 o                         
  -3  10   0         56.83         59.52         3.33 o                         
  -2  10   0          9.11         10.77         0.97 o                         
  -1  10   0          3.25          2.47         0.93 o                         
   0  10   0        376.20        402.34         6.36 o                         
   1  10   0         47.83         50.31         3.54 o                         
   2  10   0         19.63         17.33         1.24 o                         
   3  10   0          0.25          0.33         0.68 o                         
   4  10   0         35.01         32.45         1.22 o                         
   5  10   0          0.90          0.61         0.81 o                         
   6  10   0          1.50          0.48         0.59 o                         
   7  10   0          0.00         -1.28         1.79 o                         
   8  10   0          4.81          5.89         2.35 o                         
  -8  11   0          0.02         -0.28         2.39 o                         
  -7  11   0          0.04         -0.06         1.05 o                         
  -6  11   0          3.48          3.20         1.15 o                         
  -5  11   0         62.48         68.78         7.51 o                         
  -4  11   0        149.24        150.28         5.52 o                         
  -3  11   0          2.48          2.99         1.73 o                         
  -2  11   0          1.75          1.57         0.78 o                         
  -1  11   0          0.71          0.52         0.92 o                         
   0  11   0          7.77          7.62         1.14 o                         
   1  11   0          0.47          0.47         1.10 o                         
   2  11   0          0.42          0.47         0.69 o                         
   3  11   0         16.99         15.69         1.00 o                         
   4  11   0         95.58         94.98         5.29 o                         
   5  11   0         12.95         12.66         0.99 o                         
   6  11   0          5.13          7.64         1.96 o                         
   7  11   0          7.67         10.20         3.88 o                         
  -7  12   0          1.13          1.65         1.92 o                         
  -6  12   0          2.05          2.11         2.25 o                         
  -5  12   0          1.55          0.90         0.88 o                         
  -4  12   0          4.17          4.39         1.70 o                         
  -3  12   0          0.09          0.00         0.61 o                         
  -2  12   0          0.08         -0.29         0.74 o                         
  -1  12   0         13.76         15.71         1.32 o                         
   0  12   0         20.72         18.83         1.58 o                         
   1  12   0          4.99          3.05         1.06 o                         
   2  12   0         14.45         14.36         1.44 o                         
   3  12   0          4.27          3.21         1.19 o                         
   4  12   0         15.17         13.51         1.54 o                         
   5  12   0          0.00         -0.37         0.83 o                         
   6  12   0          6.71          6.62         3.29 o                         
  -6  13   0          0.23          0.43         1.73 o                         
  -5  13   0          3.94          2.87         2.39 o                         
  -4  13   0          0.01         -0.30         1.97 o                         
  -3  13   0          4.44          1.71         4.01 o                         
  -2  13   0          0.03          0.00         0.79 o                         
  -1  13   0         40.23         35.00         2.58 o                         
   0  13   0         22.10         21.11         1.59 o                         
   1  13   0          0.49          0.96         0.91 o                         
   2  13   0         11.25         13.89         1.40 o                         
   3  13   0          6.29          6.17         1.10 o                         
   4  13   0         45.69         39.46         2.27 o                         
   5  13   0          4.60          4.35         1.79 o                         
  -5  14   0          3.54          1.11         2.95 o                         
  -4  14   0         11.09         11.57         5.46 o                         
  -3  14   0          0.24         -0.60         2.31 o                         
  -2  14   0         33.71         37.36         3.46 o                         
  -1  14   0          9.89          8.29         1.22 o                         
   0  14   0          1.55          1.01         1.01 o                         
   1  14   0          4.66          5.57         1.45 o                         
   2  14   0          0.03         -0.80         1.15 o                         
   3  14   0        116.80        106.98         2.64 o                         
  -3  15   0          0.89          2.39         4.74 o                         
  -2  15   0          0.64          2.09         2.52 o                         
  -1  15   0         47.41         42.48         5.59 o                         
   0  15   0          4.14          3.07         2.05 o                         
   1  15   0          0.44          0.16         1.71 o                         
   0 -15   1          1.46          0.21         2.04 o                         
   1 -15   1          1.48          0.13         3.50 o                         
   2 -15   1         19.58         22.20         5.55 o                         
  -3 -14   1         15.12         12.96         1.31 o                         
  -2 -14   1          0.09          1.06         1.22 o                         
  -1 -14   1          0.03          0.27         1.02 o                         
   0 -14   1          0.94          0.52         1.46 o                         
   1 -14   1          0.93          2.09         3.80 o                         
   2 -14   1          0.39         -0.64         2.22 o                         
   3 -14   1          3.35          3.50         4.57 o                         
   4 -14   1          0.35         -0.55         4.40 o                         
   5 -14   1         19.93         13.96         6.06 o                         
  -4 -13   1          3.03          3.55         1.11 o                         
  -3 -13   1          0.03          0.17         0.77 o                         
  -2 -13   1          4.28          3.13         1.26 o                         
  -1 -13   1          7.65          7.13         1.05 o                         
   0 -13   1         12.07         10.87         0.99 o                         
   1 -13   1         40.14         30.34         3.20 o                         
   2 -13   1          8.10          9.14         4.35 o                         
   3 -13   1          0.25          0.51         2.18 o                         
   4 -13   1          0.17          1.84         2.48 o                         
   5 -13   1          8.84         13.45         3.07 o                         
   6 -13   1          1.52          0.84         1.99 o                         
  -5 -12   1          9.58          9.69         1.38 o                         
  -4 -12   1        573.69        564.13        36.00 o                         
  -3 -12   1         19.66         16.31         1.27 o                         
  -2 -12   1          1.92          1.42         0.92 o                         
  -1 -12   1         17.25         18.36         2.16 o                         
   0 -12   1         23.80         20.01         1.49 o                         
   1 -12   1          7.67          6.57         3.20 o                         
   2 -12   1          0.00         -0.02         0.75 o                         
   3 -12   1          0.96          0.38         0.63 o                         
   4 -12   1          1.28          1.58         4.06 o                         
   5 -12   1          3.35          1.25         2.13 o                         
   6 -12   1          0.02          0.70         2.25 o                         
   7 -12   1          0.77          1.51         2.45 o                         
  -6 -11   1          0.24          0.21         1.49 o                         
  -5 -11   1         20.32         21.29         2.18 o                         
  -4 -11   1         49.37         48.52         2.64 o                         
  -3 -11   1          1.90          1.58         0.88 o                         
  -2 -11   1          1.99          1.70         0.86 o                         
  -1 -11   1          0.69          0.43         0.91 o                         
   0 -11   1         12.16         12.38         1.26 o                         
   1 -11   1          0.49         -0.10         0.65 o                         
   2 -11   1          3.91          3.22         0.68 o                         
   3 -11   1          0.03          0.23         0.60 o                         
   4 -11   1         26.30         25.24         1.68 o                         
   5 -11   1         38.14         32.07         3.10 o                         
   6 -11   1          0.40          0.25         0.60 o                         
   7 -11   1          0.28          2.21         2.21 o                         
   8 -11   1         17.27         14.61         2.99 o                         
  -7 -10   1          0.60          2.13         3.16 o                         
  -6 -10   1          0.27         -0.25         0.72 o                         
  -5 -10   1          4.58          5.08         1.02 o                         
  -4 -10   1         23.39         22.34         1.51 o                         
  -3 -10   1         81.05         78.57         2.88 o                         
  -2 -10   1          3.34          3.52         1.05 o                         
  -1 -10   1         18.68         18.58         1.25 o                         
   0 -10   1        271.76        279.50         5.05 o                         
   1 -10   1         20.32         15.70         2.67 o                         
   2 -10   1          3.67          5.07         0.71 o                         
   3 -10   1          0.44          1.00         0.53 o                         
   4 -10   1         18.52         17.11         0.99 o                         
   5 -10   1          1.25          1.39         0.77 o                         
   6 -10   1          8.89          8.80         0.96 o                         
   7 -10   1         34.24         32.69         4.53 o                         
   8 -10   1          0.70          1.10         1.06 o                         
   9 -10   1         29.72         29.11         3.32 o                         
  -8  -9   1          0.56         -1.00         1.75 o                         
  -7  -9   1          0.05          1.22         2.24 o                         
  -6  -9   1          0.72          0.64         0.71 o                         
  -5  -9   1         31.53         32.05         1.44 o                         
  -4  -9   1        421.18        428.39        13.52 o                         
  -3  -9   1          0.46          0.26         0.70 o                         
  -2  -9   1          1.22          1.56         0.72 o                         
  -1  -9   1          9.04          9.08         0.89 o                         
   0  -9   1          6.97          6.67         1.10 o                         
   1  -9   1         31.88         30.57         1.29 o                         
   2  -9   1         37.50         40.58         1.69 o                         
   3  -9   1         28.95         27.36         2.28 o                         
   4  -9   1         81.53         56.54        14.78 o                         
   5  -9   1         82.90         84.62         1.83 o                         
   6  -9   1         14.15         12.17         1.40 o                         
   7  -9   1        145.58        141.40         7.59 o                         
   8  -9   1          1.70          2.30         1.18 o                         
   9  -9   1          6.99          6.71         1.80 o                         
  -8  -8   1          6.48          7.77         1.96 o                         
  -7  -8   1          0.47          0.73         0.59 o                         
  -6  -8   1         16.46         16.16         1.00 o                         
  -5  -8   1         95.37        101.91         3.62 o                         
  -4  -8   1          0.00         -0.23         0.69 o                         
  -3  -8   1         31.99         31.79         0.98 o                         
  -2  -8   1         21.72         23.75         1.76 o                         
  -1  -8   1         54.88         56.76         1.58 o                         
   0  -8   1         61.39         64.72         2.41 o                         
   1  -8   1          7.70          8.56         0.79 o                         
   2  -8   1         57.54         65.96         2.82 o                         
   3  -8   1         40.78         50.92         2.42 o                         
   4  -8   1          3.67          4.70         1.34 o                         
   5  -8   1          3.82          3.92         0.90 o                         
   6  -8   1          4.20          3.46         1.04 o                         
   7  -8   1          1.66          1.85         1.30 o                         
   8  -8   1         96.26         97.65         3.95 o                         
   9  -8   1          1.09          1.63         0.94 o                         
  10  -8   1          4.44          2.64         1.83 o                         
  -9  -7   1          5.15         19.00         5.59 o                         
  -8  -7   1          2.30          2.13         1.73 o                         
  -7  -7   1          9.96          6.28         1.56 o                         
  -6  -7   1        120.80        119.39         3.67 o                         
  -5  -7   1        188.98        185.59         2.63 o                         
  -4  -7   1         25.18         27.39         0.92 o                         
  -3  -7   1        117.65        113.11         1.57 o                         
  -2  -7   1         45.64         46.81         2.33 o                         
  -1  -7   1         66.63         66.27         1.58 o                         
   0  -7   1        329.17        316.57         9.03 o                         
   1  -7   1          7.57          7.05         0.71 o                         
   2  -7   1         55.50         58.42         1.99 o                         
   3  -7   1         35.80         34.13         2.71 o                         
   4  -7   1         31.90         36.53         1.14 o                         
   5  -7   1          0.00          0.27         0.76 o                         
   6  -7   1         29.27         29.46         1.52 o                         
   7  -7   1          5.36          3.83         1.09 o                         
   8  -7   1         16.86         16.74         1.71 o                         
   9  -7   1          0.25          0.70         0.96 o                         
  10  -7   1          2.10          2.81         1.17 o                         
  -9  -6   1          7.28         10.12         4.74 o                         
  -8  -6   1          9.35         10.02         3.85 o                         
  -7  -6   1         79.17         79.45         2.45 o                         
  -6  -6   1        216.48        235.20         6.49 o                         
  -5  -6   1         33.80         32.20         1.32 o                         
  -4  -6   1         68.28         67.94         1.52 o                         
  -3  -6   1         29.38         31.43         0.80 o                         
  -2  -6   1          0.99          1.41         0.50 o                         
  -1  -6   1         21.19         20.41         1.35 o                         
   0  -6   1        188.11        180.68         6.51 o                         
   1  -6   1        552.48        564.55        20.67 o                         
   2  -6   1        298.84        303.79         6.01 o                         
   3  -6   1        507.85        519.37         7.93 o                         
   4  -6   1         10.86         10.84         1.14 o                         
   5  -6   1         13.89         13.14         0.82 o                         
   6  -6   1          0.34          0.41         0.98 o                         
   7  -6   1         21.03         21.56         1.51 o                         
   8  -6   1         39.05         40.75         2.08 o                         
   9  -6   1          2.12          1.44         1.12 o                         
  10  -6   1          0.93          1.52         1.27 o                         
 -10  -5   1          0.14         -0.09         4.06 o                         
  -9  -5   1         65.90         79.66         6.49 o                         
  -8  -5   1          0.02          0.07         0.65 o                         
  -7  -5   1          0.41          0.85         0.62 o                         
  -6  -5   1         23.85         22.77         0.96 o                         
  -5  -5   1        145.79        152.28         2.70 o                         
  -4  -5   1          4.44          3.88         0.87 o                         
  -3  -5   1         87.70         98.16         1.60 o                         
  -2  -5   1          0.39          0.23         0.60 o                         
  -1  -5   1         62.49         50.33         0.97 o                         
   0  -5   1        205.29        242.53         6.21 o                         
   1  -5   1        735.23        778.30        20.35 o                         
   2  -5   1        181.65        173.18         3.16 o                         
   3  -5   1         14.88         14.95         1.07 o                         
   4  -5   1          4.35          3.56         0.75 o                         
   5  -5   1          2.77          2.82         1.12 o                         
   6  -5   1         22.77         24.88         1.45 o                         
   7  -5   1         15.04         16.71         1.43 o                         
   8  -5   1         13.24         16.29         1.33 o                         
   9  -5   1         31.62         32.26         1.51 o                         
  10  -5   1         20.55         19.53         2.19 o                         
  11  -5   1         17.45         18.95         1.82 o                         
 -10  -4   1          1.91          1.20         4.23 o                         
  -9  -4   1          1.57          1.63         0.75 o                         
  -8  -4   1         28.81         26.73         1.07 o                         
  -7  -4   1        206.93        174.25         3.30 o                         
  -6  -4   1         40.65         39.43         1.07 o                         
  -5  -4   1        102.03         92.43         1.59 o                         
  -4  -4   1        137.45        132.88         1.56 o                         
  -3  -4   1        657.93        726.18         6.89 o                         
  -2  -4   1         37.53         35.46         0.89 o                         
  -1  -4   1        119.84        121.24         2.68 o                         
   0  -4   1         33.00         32.20         1.69 o                         
   1  -4   1         47.86         44.45         1.73 o                         
   2  -4   1        120.39        102.62         1.92 o                         
   3  -4   1         46.95         51.77         1.80 o                         
   4  -4   1         12.53         12.03         0.87 o                         
   5  -4   1       2354.37       2505.72        54.72 o                         
   6  -4   1          1.13          0.20         0.68 o                         
   7  -4   1          0.60          0.88         1.03 o                         
   8  -4   1          9.23         10.05         1.26 o                         
   9  -4   1          4.05          3.82         1.58 o                         
  10  -4   1          3.24          2.00         1.62 o                         
  11  -4   1          0.10         -0.07         0.98 o                         
 -10  -3   1         11.52         15.97         4.99 o                         
  -9  -3   1          2.42          1.41         0.82 o                         
  -8  -3   1         77.58         77.44         2.88 o                         
  -7  -3   1          0.49         -0.26         0.62 o                         
  -6  -3   1          0.07          0.13         0.60 o                         
  -5  -3   1         28.46         27.62         0.95 o                         
  -4  -3   1          2.15          2.14         0.57 o                         
  -3  -3   1        157.41        168.31         2.01 o                         
  -2  -3   1       1412.07       1436.96        13.26 o                         
  -1  -3   1        511.08        525.06         8.05 o                         
   0  -3   1         10.98         13.98         0.79 o                         
   1  -3   1     111679.73     100103.46      2321.06 o                         
   2  -3   1        642.46        664.12         9.00 o                         
   3  -3   1        134.55        143.96         1.91 o                         
   4  -3   1        862.25        894.13         9.95 o                         
   5  -3   1         69.29         68.33         1.82 o                         
   6  -3   1         30.55         32.57         1.33 o                         
   7  -3   1          6.30          7.96         0.82 o                         
   8  -3   1          5.51          5.64         0.92 o                         
   9  -3   1          7.12          8.01         1.09 o                         
  10  -3   1         12.75         11.63         1.39 o                         
  11  -3   1          0.93          1.24         1.24 o                         
 -10  -2   1          0.03          0.04         0.86 o                         
  -9  -2   1          1.92          2.22         0.74 o                         
  -8  -2   1          3.76          2.76         0.92 o                         
  -7  -2   1         49.78         50.26         1.54 o                         
  -6  -2   1        113.64         97.81         4.38 o                         
  -5  -2   1        404.19        407.45         4.13 o                         
  -4  -2   1        726.11        766.42        18.65 o                         
  -3  -2   1       9373.41       9533.26       108.80 o                         
  -2  -2   1        565.10        544.80         5.26 o                         
  -1  -2   1        335.78        366.88         3.94 o                         
   0  -2   1        534.49        483.90         5.64 o                         
   1  -2   1         66.81         56.12         1.24 o                         
   2  -2   1          2.90          2.92         0.52 o                         
   3  -2   1        131.44        131.53         1.77 o                         
   4  -2   1         11.80         10.36         0.78 o                         
   5  -2   1        450.47        496.97         5.82 o                         
   6  -2   1        144.33        145.62         3.78 o                         
   7  -2   1        168.65        166.21         3.67 o                         
   8  -2   1         30.43         33.04         1.69 o                         
   9  -2   1        377.56        337.63         5.53 o                         
  10  -2   1          0.20          0.81         1.11 o                         
  11  -2   1          4.44          3.19         1.03 o                         
 -11  -1   1          1.78          0.43         2.35 o                         
 -10  -1   1         55.47         62.95         2.14 o                         
  -9  -1   1         17.85         16.61         1.24 o                         
  -8  -1   1        127.21        101.29         2.36 o                         
  -7  -1   1          0.15          0.39         0.97 o                         
  -6  -1   1          0.57          1.90         0.63 o                         
  -5  -1   1        181.59        191.30         2.51 o                         
  -4  -1   1        901.25        988.66         9.18 o                         
  -3  -1   1          0.03          0.09         0.31 o                         
  -2  -1   1         32.52         29.63         0.80 o                         
  -1  -1   1        257.84        232.82         2.85 o                         
   1  -1   1       1086.13       1060.80        18.86 o                         
   2  -1   1       1533.87       1399.14        29.79 o                         
   3  -1   1       1753.17       1621.23        33.95 o                         
   4  -1   1        527.55        550.94         6.47 o                         
   5  -1   1       1270.08       1422.94        16.41 o                         
   6  -1   1         81.29         75.45         1.75 o                         
   7  -1   1          9.94          8.87         1.04 o                         
   8  -1   1         12.68         10.89         1.14 o                         
   9  -1   1          4.99          3.97         1.18 o                         
  10  -1   1          0.24          0.45         1.13 o                         
  11  -1   1         36.64         36.27         1.62 o                         
 -11   0   1          1.53          0.26         1.20 o                         
 -10   0   1          3.18          2.46         0.79 o                         
  -9   0   1          0.08         -0.25         1.02 o                         
  -8   0   1         48.23         39.56         1.96 o                         
  -7   0   1          2.57          2.48         0.83 o                         
  -6   0   1         10.20          9.74         1.16 o                         
  -5   0   1          3.00          4.79         1.17 o                         
  -4   0   1        876.05        985.61        10.77 o                         
  -3   0   1         48.48         38.37         0.72 o                         
  -2   0   1       2741.73       2383.07        26.10 o                         
  -1   0   1         41.73         45.74         0.78 o                         
   2   0   1        218.53        238.54         2.19 o                         
   3   0   1         28.33         29.90         0.57 o                         
   4   0   1         37.59         45.35         1.08 o                         
   5   0   1         16.94         15.13         0.69 o                         
   6   0   1         84.48         87.05         1.71 o                         
   7   0   1        124.23        116.86         2.64 o                         
   8   0   1        163.79        166.39         3.67 o                         
   9   0   1        223.71        207.04         3.56 o                         
  10   0   1         54.38         49.64         1.68 o                         
  11   0   1          1.70          0.96         1.04 o                         
 -11   1   1          2.53          1.61         1.05 o                         
 -10   1   1          0.02          0.28         1.05 o                         
  -9   1   1          9.94          7.66         1.14 o                         
  -8   1   1         17.29         15.62         1.16 o                         
  -7   1   1         37.38         34.91         1.69 o                         
  -6   1   1        110.77        111.50         2.30 o                         
  -5   1   1        137.49        167.01         3.18 o                         
  -4   1   1       2509.60       2670.78        31.13 o                         
  -3   1   1       2529.02       2445.60        27.79 o                         
  -2   1   1        191.64        190.91         5.38 o                         
  -1   1   1        257.22        252.10         3.26 o                         
   2   1   1         50.65         48.04         0.68 o                         
   3   1   1       2475.15       2376.61        22.52 o                         
   4   1   1        243.26        267.43         2.77 o                         
   5   1   1        298.06        318.52         3.17 o                         
   6   1   1         94.29         89.79         1.41 o                         
   7   1   1         78.40         71.40         1.48 o                         
   8   1   1         33.48         26.17         1.08 o                         
   9   1   1         17.93         17.28         0.87 o                         
  10   1   1          0.89          0.93         0.90 o                         
  11   1   1          0.29          1.57         2.90 o                         
 -11   2   1          0.27          2.36         1.59 o                         
 -10   2   1          4.31          2.85         1.03 o                         
  -9   2   1         83.27         66.76         2.09 o                         
  -8   2   1         36.91         28.05         1.23 o                         
  -7   2   1          0.77          1.16         1.28 o                         
  -6   2   1         34.08         33.10         1.32 o                         
  -5   2   1          5.70          4.82         0.73 o                         
  -4   2   1        115.99        122.84         4.25 o                         
  -3   2   1          0.00         -0.06         0.51 o                         
  -2   2   1          1.05         -0.09         1.09 o                         
  -1   2   1       1091.92       1021.90        18.29 o                         
   0   2   1       1323.68       1232.94        15.35 o                         
   1   2   1        971.04        909.26         8.87 o                         
   2   2   1       1022.15        941.55        11.83 o                         
   3   2   1        233.48        254.50         2.35 o                         
   4   2   1        454.17        533.48         7.81 o                         
   5   2   1         17.56         17.86         0.67 o                         
   6   2   1          1.81          2.15         0.54 o                         
   7   2   1         24.96         24.01         1.30 o                         
   8   2   1         35.35         29.27         1.47 o                         
   9   2   1         12.43          9.97         1.76 o                         
  10   2   1          1.79          1.66         0.81 o                         
  11   2   1          4.51          1.49         2.48 o                         
 -11   3   1          0.01          0.12         1.25 o                         
 -10   3   1          2.61          2.65         1.20 o                         
  -9   3   1         12.31         12.01         1.80 o                         
  -8   3   1          0.00          0.49         0.97 o                         
  -7   3   1          0.06          0.55         1.00 o                         
  -6   3   1        180.91        187.16         3.37 o                         
  -5   3   1       1583.24       1686.27        26.64 o                         
  -4   3   1        383.82        396.91         7.86 o                         
  -3   3   1          0.12          0.60         0.78 o                         
  -2   3   1        998.60       1002.25        13.30 o                         
  -1   3   1        557.31        576.78         7.80 o                         
   0   3   1         99.09         84.62         2.02 o                         
   1   3   1          0.58          0.79         0.44 o                         
   2   3   1          2.63          2.71         0.25 o                         
   3   3   1          2.90          3.05         0.37 o                         
   4   3   1          5.55          4.05         0.38 o                         
   5   3   1          2.84          3.10         0.43 o                         
   6   3   1        813.64        828.29        12.27 o                         
   7   3   1        197.42        193.67         2.28 o                         
   8   3   1         44.26         39.64         1.15 o                         
   9   3   1          0.41          1.29         0.62 o                         
  10   3   1         68.73         81.20         4.14 o                         
  11   3   1          0.44         -0.17         3.97 o                         
 -11   4   1          0.00          1.52         1.34 o                         
 -10   4   1         27.27         25.89         1.99 o                         
  -9   4   1        106.40         86.34         1.99 o                         
  -8   4   1          0.97          0.94         1.43 o                         
  -7   4   1         65.70         68.87         2.07 o                         
  -6   4   1          3.57          4.37         1.16 o                         
  -5   4   1        386.55        399.97         5.48 o                         
  -4   4   1        104.87         98.48         2.48 o                         
  -3   4   1          1.11          0.27         0.83 o                         
  -2   4   1         18.18         19.02         1.15 o                         
  -1   4   1          1.70          1.10         0.83 o                         
   0   4   1         43.63         35.21         1.66 o                         
   1   4   1        255.49        264.36         3.04 o                         
   2   4   1        771.19        832.39         8.67 o                         
   3   4   1         73.90         67.36         1.82 o                         
   4   4   1        148.60        154.72         3.70 o                         
   5   4   1        168.12        151.50         1.80 o                         
   6   4   1          4.69          4.64         0.42 o                         
   7   4   1         32.98         36.71         0.79 o                         
   8   4   1          2.53          2.34         0.45 o                         
   9   4   1          0.21          0.28         0.47 o                         
  10   4   1          0.07         -1.20         2.31 o                         
 -10   5   1         10.75         12.53         1.65 o                         
  -9   5   1          8.58          8.82         1.28 o                         
  -8   5   1         15.89         15.54         1.32 o                         
  -7   5   1         18.24         20.19         2.22 o                         
  -6   5   1         37.85         36.61         1.70 o                         
  -5   5   1         18.24         18.23         1.27 o                         
  -4   5   1          3.76          3.16         1.63 o                         
  -3   5   1        480.55        516.13         7.14 o                         
  -2   5   1         96.24         98.89         2.21 o                         
  -1   5   1       2411.51       2582.45        36.07 o                         
   0   5   1          1.43          0.87         0.66 o                         
   1   5   1        202.70        195.55         2.23 o                         
   2   5   1          7.92          9.39         0.83 o                         
   3   5   1         11.88         13.47         0.60 o                         
   4   5   1          1.13          0.94         0.29 o                         
   5   5   1         13.56          9.75         1.35 o                         
   6   5   1        249.67        221.10         9.94 o                         
   7   5   1        197.18        185.69         4.63 o                         
   8   5   1         15.19         13.01         2.16 o                         
   9   5   1          2.98          6.96         2.02 o                         
  10   5   1        236.08        210.01       124.43 o                         
 -10   6   1          0.83          0.71         1.77 o                         
  -9   6   1          0.93          2.34         1.38 o                         
  -8   6   1         95.94         90.28         2.67 o                         
  -7   6   1        965.68        973.60        12.87 o                         
  -6   6   1         10.75         12.47         1.47 o                         
  -5   6   1          1.76          1.20         0.75 o                         
  -4   6   1         45.74         55.26         1.78 o                         
  -3   6   1        605.29        626.30        11.72 o                         
  -2   6   1          0.08          0.12         0.92 o                         
  -1   6   1         94.14         96.12         2.14 o                         
   0   6   1          0.52          0.41         0.56 o                         
   1   6   1         92.11        100.29         2.56 o                         
   2   6   1        281.08        320.27        13.94 o                         
   3   6   1        202.66        218.90         4.91 o                         
   4   6   1          0.49          0.35         0.37 o                         
   5   6   1        278.44        284.52         4.70 o                         
   6   6   1       2491.97       2481.89        56.59 o                         
   7   6   1         39.09         42.03         2.41 o                         
   8   6   1          4.52          5.62         1.48 o                         
   9   6   1          6.98          6.80         1.67 o                         
  10   6   1          0.96          0.98         2.16 o                         
 -10   7   1          3.06          2.38         1.59 o                         
  -9   7   1          8.98          8.55         1.48 o                         
  -8   7   1         15.37         15.17         1.59 o                         
  -7   7   1         65.31         69.92         3.05 o                         
  -6   7   1         14.69         17.12         1.36 o                         
  -5   7   1          7.03          7.49         1.71 o                         
  -4   7   1         11.92         16.33         2.47 o                         
  -3   7   1         38.25         43.17         1.66 o                         
  -2   7   1        460.15        489.75         9.35 o                         
  -1   7   1         61.95         65.31         2.35 o                         
   0   7   1        108.55        105.02         2.88 o                         
   1   7   1       1838.81       2062.53        99.62 o                         
   2   7   1         48.80         54.44         3.88 o                         
   3   7   1          3.66          3.29         0.62 o                         
   4   7   1          4.79          4.24         0.67 o                         
   5   7   1        205.31        200.88         3.32 o                         
   6   7   1         22.19         20.33         0.70 o                         
   7   7   1          3.18          3.32         1.65 o                         
   8   7   1          0.01         -0.23         1.57 o                         
   9   7   1          0.05          0.68         1.49 o                         
  10   7   1          4.52          4.97         2.31 o                         
 -10   8   1          0.50         -0.32         1.50 o                         
  -9   8   1          1.61          1.12         1.12 o                         
  -8   8   1         96.06         93.83         2.92 o                         
  -7   8   1          5.78          3.81         1.59 o                         
  -6   8   1          8.06         11.75         1.18 o                         
  -5   8   1         62.94         56.54         2.66 o                         
  -4   8   1        161.88        166.51         4.05 o                         
  -3   8   1       1007.18       1060.75        15.67 o                         
  -2   8   1         54.47         62.65         2.24 o                         
  -1   8   1         78.73         88.46         3.54 o                         
   0   8   1          0.20          0.58         0.87 o                         
   1   8   1         81.33         83.41         3.42 o                         
   2   8   1          0.83          0.44         1.01 o                         
   3   8   1          0.73          0.67         0.58 o                         
   4   8   1        139.15        142.68         4.16 o                         
   5   8   1        175.86        176.97         4.62 o                         
   6   8   1          2.30          2.01         0.35 o                         
   7   8   1         10.67          8.78         1.86 o                         
   8   8   1         40.21         35.48         2.60 o                         
   9   8   1          3.69          4.17         1.94 o                         
  -9   9   1          7.23          3.75         1.54 o                         
  -8   9   1        135.05        136.27         3.60 o                         
  -7   9   1        148.27        153.80         4.16 o                         
  -6   9   1          0.40         -0.11         1.02 o                         
  -5   9   1         34.52         41.56         2.50 o                         
  -4   9   1         32.72         32.92         2.46 o                         
  -3   9   1          5.56          4.93         1.72 o                         
  -2   9   1          2.65          2.45         1.39 o                         
  -1   9   1          8.82         13.02         2.05 o                         
   0   9   1         44.17         47.18         1.67 o                         
   1   9   1         92.42         94.62         2.31 o                         
   2   9   1         29.31         28.23         1.69 o                         
   3   9   1         95.38         95.73         1.67 o                         
   4   9   1         19.46         21.38         1.04 o                         
   5   9   1        200.41        190.29         7.06 o                         
   6   9   1         29.26         25.50         1.54 o                         
   7   9   1          3.99          5.51         3.54 o                         
   8   9   1          0.03         -0.17         3.16 o                         
   9   9   1          7.51         16.69         3.16 o                         
  -9  10   1          2.35          1.00         1.20 o                         
  -8  10   1         62.69         58.32         3.34 o                         
  -7  10   1         12.18         12.82         1.87 o                         
  -6  10   1          0.53         -0.07         0.94 o                         
  -5  10   1          0.13          0.70         1.70 o                         
  -4  10   1         37.47         36.28         2.60 o                         
  -3  10   1          2.57          1.75         1.69 o                         
  -2  10   1         46.78         46.82         2.39 o                         
  -1  10   1          1.18          0.89         0.61 o                         
   0  10   1        151.53        158.02         2.76 o                         
   1  10   1         97.55        103.52         2.82 o                         
   2  10   1         35.50         38.38         1.34 o                         
   3  10   1          7.72          7.42         0.70 o                         
   4  10   1         27.07         28.15         1.25 o                         
   5  10   1        121.02        116.72         3.28 o                         
   6  10   1         28.71         23.89         1.35 o                         
   7  10   1          0.03          0.13         2.90 o                         
   8  10   1         12.92         15.45         2.65 o                         
  -8  11   1         46.01         43.29         4.59 o                         
  -7  11   1         26.55         26.38         3.01 o                         
  -6  11   1          0.14         -0.26         1.04 o                         
  -5  11   1         52.08         44.98         2.42 o                         
  -4  11   1         33.65         34.95         2.63 o                         
  -3  11   1         26.20         26.34         2.28 o                         
  -2  11   1          0.54          0.10         1.32 o                         
  -1  11   1         48.99         49.17         2.02 o                         
   0  11   1         35.32         36.75         1.94 o                         
   1  11   1         15.59         14.84         1.27 o                         
   2  11   1         15.03         14.25         1.62 o                         
   3  11   1          0.57         -0.10         0.82 o                         
   4  11   1        440.75        450.00         9.85 o                         
   5  11   1          0.09          0.52         0.77 o                         
   6  11   1          8.55          9.14         3.46 o                         
   7  11   1          3.02          3.07         2.01 o                         
  -7  12   1          0.01          1.35         1.34 o                         
  -6  12   1          0.31          0.18         1.03 o                         
  -5  12   1          0.07         -1.14         1.60 o                         
  -4  12   1          0.62         -0.57         2.56 o                         
  -3  12   1          4.47          3.87         2.67 o                         
  -2  12   1          9.65          8.72         1.24 o                         
  -1  12   1          0.45          0.83         0.89 o                         
   0  12   1        250.06        245.22         5.16 o                         
   1  12   1         36.10         32.86         1.59 o                         
   2  12   1          9.11         10.09         1.24 o                         
   3  12   1         35.74         35.77         2.19 o                         
   4  12   1        148.76        141.32         3.68 o                         
   5  12   1         23.57         24.75         1.59 o                         
   6  12   1          0.06          0.30         1.62 o                         
  -7  13   1          7.70          7.30         5.89 o                         
  -6  13   1          0.00          0.71         2.17 o                         
  -5  13   1          0.75          0.62         2.05 o                         
  -4  13   1         44.05         38.84         4.00 o                         
  -3  13   1          0.59          0.01         0.90 o                         
  -2  13   1          0.29          0.55         0.88 o                         
  -1  13   1          0.38          1.11         0.71 o                         
   0  13   1         33.49         31.99         1.29 o                         
   1  13   1          0.82          0.76         1.27 o                         
   2  13   1          1.62          0.95         0.84 o                         
   3  13   1          0.97          1.71         0.82 o                         
   4  13   1          0.39          0.16         0.67 o                         
   5  13   1         12.26         12.38         3.37 o                         
  -5  14   1         11.25          5.17         2.90 o                         
  -4  14   1          1.30          1.75         2.24 o                         
  -3  14   1          8.14          8.35         2.77 o                         
  -2  14   1          6.11          5.66         1.43 o                         
  -1  14   1          6.24          6.74         1.30 o                         
   0  14   1          0.63          0.47         1.20 o                         
   1  14   1          1.47          0.87         0.84 o                         
   2  14   1         31.84         33.76         1.80 o                         
   3  14   1          0.19          0.08         1.00 o                         
   4  14   1         99.76         86.28         5.12 o                         
  -4  15   1          6.24          1.20         2.90 o                         
  -3  15   1         15.64         14.34         5.51 o                         
  -2  15   1         74.52         84.79         4.82 o                         
  -1  15   1          3.33          0.81         3.71 o                         
   0  15   1          1.87          1.11         1.25 o                         
   1  15   1          3.60          2.86         0.94 o                         
   2  15   1          3.44          2.56         1.07 o                         
  -2 -14   2          0.35          1.90         1.33 o                         
  -1 -14   2          0.23          0.33         1.23 o                         
   0 -14   2          0.08         -0.33         1.18 o                         
   1 -14   2          3.05          3.20         2.53 o                         
   2 -14   2          0.24          0.94         2.31 o                         
   3 -14   2          0.05         -0.43         4.18 o                         
   4 -14   2          0.61          0.43         4.53 o                         
  -4 -13   2          0.68          1.13         0.83 o                         
  -3 -13   2         11.81         14.39         1.68 o                         
  -2 -13   2         19.50         19.30         1.16 o                         
  -1 -13   2          0.21          0.33         0.96 o                         
   0 -13   2          4.93          4.58         1.75 o                         
   1 -13   2        115.99        104.43         6.79 o                         
   2 -13   2         10.37         13.19         2.69 o                         
   3 -13   2          0.06          1.54         2.35 o                         
   4 -13   2          0.00         -0.77         2.39 o                         
   5 -13   2          2.98          0.47         2.56 o                         
   6 -13   2          0.03          0.34         2.65 o                         
  -5 -12   2          3.39          1.66         0.95 o                         
  -4 -12   2          2.75          2.02         1.36 o                         
  -3 -12   2        202.27        207.10        11.31 o                         
  -2 -12   2          7.69          8.94         1.33 o                         
  -1 -12   2          1.92          1.10         0.83 o                         
   0 -12   2          6.44          5.86         0.86 o                         
   1 -12   2          9.76          8.23         0.91 o                         
   2 -12   2          0.36          0.18         0.64 o                         
   3 -12   2          1.30          2.01         4.01 o                         
   4 -12   2          7.88          6.66         4.61 o                         
   5 -12   2         11.38         12.47         5.12 o                         
   6 -12   2         23.61         15.84         5.68 o                         
   7 -12   2          3.73          2.43         2.99 o                         
  -6 -11   2          0.00          0.09         1.41 o                         
  -5 -11   2         14.93         13.11         1.26 o                         
  -4 -11   2         64.61         68.54         5.13 o                         
  -3 -11   2          6.05          6.77         1.10 o                         
  -2 -11   2          4.31          4.86         0.95 o                         
  -1 -11   2          6.67          6.09         1.79 o                         
   0 -11   2         13.67         13.13         1.05 o                         
   1 -11   2         15.99         13.88         1.30 o                         
   2 -11   2          0.07         -0.04         0.64 o                         
   3 -11   2          3.46          4.48         4.06 o                         
   4 -11   2          2.48          3.03         2.43 o                         
   5 -11   2          0.65          2.01         2.39 o                         
   6 -11   2          0.23          0.81         2.18 o                         
   7 -11   2          1.06          1.04         2.31 o                         
   8 -11   2          0.76          0.23         1.91 o                         
  -6 -10   2          3.25          1.83         0.86 o                         
  -5 -10   2         44.04         47.35         4.18 o                         
  -4 -10   2         39.38         37.73         2.61 o                         
  -3 -10   2         13.62         14.04         1.05 o                         
  -2 -10   2         34.22         36.18         1.32 o                         
  -1 -10   2          7.13          5.88         0.95 o                         
   0 -10   2          0.10          0.15         0.65 o                         
   1 -10   2         62.63         61.22         1.72 o                         
   2 -10   2          7.04          6.38         0.77 o                         
   3 -10   2          7.44          7.47         2.43 o                         
   4 -10   2         14.17         17.38         4.61 o                         
   5 -10   2          5.72          6.09         2.20 o                         
   6 -10   2          3.06          3.42         2.05 o                         
   7 -10   2          1.08          1.05         3.08 o                         
   8 -10   2         11.46         10.39         3.73 o                         
   9 -10   2         24.18         29.04         3.45 o                         
  -7  -9   2          0.10          2.01         2.01 o                         
  -6  -9   2          8.15          8.82         0.95 o                         
  -5  -9   2         68.59         69.16         2.80 o                         
  -4  -9   2          6.46          6.93         1.01 o                         
  -3  -9   2         78.51         84.27         4.24 o                         
  -2  -9   2         11.24         10.15         0.95 o                         
  -1  -9   2          1.83          2.64         0.80 o                         
   0  -9   2         35.61         34.76         1.49 o                         
   1  -9   2         12.94          9.47         2.05 o                         
   2  -9   2        188.77        179.88        13.06 o                         
   3  -9   2         63.73         71.04         5.98 o                         
   4  -9   2        142.70        151.03         3.73 o                         
   5  -9   2          3.50          3.58         0.58 o                         
   6  -9   2          5.17          6.45         0.91 o                         
   7  -9   2         12.15          9.90         1.61 o                         
   8  -9   2          1.87          0.91         1.03 o                         
   9  -9   2         34.27         32.37         2.57 o                         
  -8  -8   2         17.67         16.86         2.86 o                         
  -7  -8   2          0.06         -0.07         0.70 o                         
  -6  -8   2          0.34          0.85         0.74 o                         
  -5  -8   2          9.00          8.74         0.88 o                         
  -4  -8   2        142.42        142.52         2.41 o                         
  -3  -8   2          0.57          1.07         0.86 o                         
  -2  -8   2         31.78         32.83         1.18 o                         
  -1  -8   2         12.38         15.93         0.94 o                         
   0  -8   2         43.17         51.31         1.61 o                         
   1  -8   2         20.94         24.01         1.69 o                         
   2  -8   2         56.55         46.22         5.72 o                         
   3  -8   2        255.42        283.35        13.94 o                         
   4  -8   2         15.60         14.07         4.52 o                         
   5  -8   2          0.05          0.38         0.62 o                         
   6  -8   2          0.76          0.22         0.73 o                         
   7  -8   2          0.57          0.67         0.88 o                         
   8  -8   2         72.72         71.52         2.83 o                         
   9  -8   2          8.34          7.03         1.64 o                         
  10  -8   2         11.94         10.37         1.66 o                         
  -8  -7   2          0.38          0.17         1.92 o                         
  -7  -7   2         15.92         16.01         1.58 o                         
  -6  -7   2         14.80         10.72         1.18 o                         
  -5  -7   2        321.12        326.30         5.84 o                         
  -4  -7   2          1.08          1.36         0.65 o                         
  -3  -7   2         48.88         49.87         1.84 o                         
  -2  -7   2         41.53         37.20         1.04 o                         
  -1  -7   2         37.18         38.91         1.21 o                         
   0  -7   2         72.12         76.92         1.84 o                         
   1  -7   2         17.65         15.70         0.91 o                         
   2  -7   2         19.44         16.13         0.69 o                         
   3  -7   2         60.60         55.83         1.21 o                         
   4  -7   2        150.66        152.41         2.20 o                         
   5  -7   2          8.17          9.09         0.76 o                         
   6  -7   2        293.63        277.78         4.55 o                         
   7  -7   2          2.20          2.92         1.20 o                         
   8  -7   2         44.60         46.35         3.25 o                         
   9  -7   2         33.54         30.00         2.89 o                         
  10  -7   2          0.33          0.89         0.96 o                         
  -9  -6   2         44.72         61.95         4.10 o                         
  -8  -6   2          0.01         -0.17         1.12 o                         
  -7  -6   2         26.88         27.64         1.81 o                         
  -6  -6   2         26.76         25.93         1.83 o                         
  -5  -6   2         27.21         28.37         1.47 o                         
  -4  -6   2         30.45         32.12         1.26 o                         
  -3  -6   2         32.30         33.65         1.39 o                         
  -2  -6   2          4.23          4.48         1.06 o                         
  -1  -6   2        167.26        173.22         3.32 o                         
   0  -6   2        102.39        112.65         1.93 o                         
   1  -6   2         21.53         19.08         1.49 o                         
   2  -6   2      10786.43      10441.25       433.60 o                         
   3  -6   2        106.89        112.69         6.25 o                         
   4  -6   2          0.55          0.36         0.47 o                         
   5  -6   2         98.02         92.81         1.82 o                         
   6  -6   2          5.52          5.98         1.01 o                         
   7  -6   2          0.46          0.26         0.93 o                         
   8  -6   2          8.27          7.68         1.32 o                         
   9  -6   2          0.29          0.88         1.20 o                         
  10  -6   2          0.00          0.40         1.25 o                         
  -9  -5   2          0.09         -0.04         1.92 o                         
  -8  -5   2          2.24          1.86         0.85 o                         
  -7  -5   2          1.08          1.28         0.79 o                         
  -6  -5   2          0.17          0.65         0.71 o                         
  -5  -5   2        120.72        113.44         1.96 o                         
  -4  -5   2        146.09        157.17         2.71 o                         
  -3  -5   2        543.99        557.12        10.41 o                         
  -2  -5   2       1769.80       1877.57        23.22 o                         
  -1  -5   2         31.91         32.88         1.67 o                         
   0  -5   2        228.68        218.45         3.30 o                         
   1  -5   2          0.38          1.47         0.50 o                         
   2  -5   2        102.43         76.18        46.19 o                         
   3  -5   2          4.27          3.65         0.57 o                         
   4  -5   2         15.73         15.14         0.75 o                         
   5  -5   2          4.64          5.24         0.77 o                         
   6  -5   2         94.37        101.41         2.16 o                         
   7  -5   2         63.22         65.03         1.61 o                         
   8  -5   2          9.41         11.00         1.03 o                         
   9  -5   2          1.13          1.36         1.17 o                         
  10  -5   2        139.78        123.74         4.11 o                         
  11  -5   2          2.10          2.60         1.43 o                         
 -10  -4   2          0.10          2.01         2.60 o                         
  -9  -4   2         80.45         97.99         2.14 o                         
  -8  -4   2          4.75          4.49         0.71 o                         
  -7  -4   2        186.01        162.43         2.67 o                         
  -6  -4   2         11.27         10.42         0.77 o                         
  -5  -4   2         17.52         19.91         0.86 o                         
  -4  -4   2         47.59         44.82         1.18 o                         
  -3  -4   2        133.94        144.03         2.42 o                         
  -2  -4   2          0.80          0.68         0.45 o                         
  -1  -4   2          1.79          1.74         0.50 o                         
   0  -4   2         28.08         29.35         0.94 o                         
   1  -4   2         26.31         30.43         0.74 o                         
   2  -4   2       1069.57       1004.37       107.20 o                         
   3  -4   2        336.69        361.71         4.24 o                         
   4  -4   2        187.53        176.69         2.21 o                         
   5  -4   2        337.26        343.97         4.70 o                         
   6  -4   2        660.38        729.73         9.09 o                         
   7  -4   2         47.39         44.79         1.63 o                         
   8  -4   2          7.43          6.55         0.95 o                         
   9  -4   2          8.75         11.00         1.30 o                         
  10  -4   2          6.00          6.35         1.18 o                         
  11  -4   2          0.33         -0.32         1.52 o                         
 -10  -3   2          0.85         -0.47         2.26 o                         
  -9  -3   2          1.28          0.70         0.89 o                         
  -8  -3   2          4.71          5.30         1.06 o                         
  -7  -3   2         69.54         62.96         2.34 o                         
  -6  -3   2          1.39          0.60         0.76 o                         
  -5  -3   2          0.35          0.45         0.66 o                         
  -4  -3   2         10.64         10.96         0.54 o                         
  -3  -3   2        554.59        608.54         6.83 o                         
  -2  -3   2        413.63        418.74         6.81 o                         
  -1  -3   2        779.05        796.18         8.23 o                         
   0  -3   2        435.95        415.55         8.05 o                         
   1  -3   2       2775.48       2658.06        52.68 o                         
   2  -3   2        531.18        607.09        14.39 o                         
   3  -3   2        150.95        142.96         1.70 o                         
   4  -3   2          0.34          0.95         0.59 o                         
   5  -3   2         62.63         64.11         1.52 o                         
   6  -3   2          8.12          6.80         0.88 o                         
   7  -3   2         14.60         14.20         1.48 o                         
   8  -3   2         15.71         16.69         1.57 o                         
   9  -3   2         68.71         64.33         2.00 o                         
  10  -3   2         95.10         86.37         4.68 o                         
  11  -3   2         17.99         16.12         1.73 o                         
 -10  -2   2          0.27          0.51         0.99 o                         
  -9  -2   2          0.35         -0.03         0.97 o                         
  -8  -2   2          9.41          8.97         1.20 o                         
  -7  -2   2         11.55         12.12         0.91 o                         
  -6  -2   2         10.59          7.90         0.95 o                         
  -5  -2   2         71.53         68.63         1.26 o                         
  -4  -2   2        259.42        308.85         4.11 o                         
  -3  -2   2       2697.65       2791.33        38.78 o                         
  -2  -2   2       2893.77       2689.68        59.87 o                         
  -1  -2   2        522.09        534.39         5.59 o                         
   0  -2   2         93.26         85.52         2.60 o                         
   1  -2   2        429.44        456.29         7.00 o                         
   2  -2   2          2.76          2.76         0.34 o                         
   3  -2   2         57.90         58.48         0.87 o                         
   4  -2   2       1533.96       1644.61        15.86 o                         
   5  -2   2        133.00        135.76         2.14 o                         
   6  -2   2        311.61        325.79         4.23 o                         
   7  -2   2        100.37        103.72         2.06 o                         
   8  -2   2          2.17          1.61         0.79 o                         
   9  -2   2          5.99          4.92         1.46 o                         
  10  -2   2         15.75         16.81         2.46 o                         
  11  -2   2          0.21          0.84         1.14 o                         
 -10  -1   2          0.00          0.76         0.84 o                         
  -9  -1   2         33.39         28.32         1.49 o                         
  -8  -1   2        234.77        197.09         3.49 o                         
  -7  -1   2         52.99         42.06         1.66 o                         
  -6  -1   2         16.45         13.66         0.80 o                         
  -5  -1   2         50.50         45.55         1.17 o                         
  -4  -1   2          3.48          1.97         0.84 o                         
  -3  -1   2        128.30        138.06         5.58 o                         
  -2  -1   2          7.47          6.05         0.74 o                         
  -1  -1   2         25.59         24.81         0.81 o                         
   0  -1   2        516.78        475.80         5.75 o                         
   2  -1   2       1597.39       1443.17        23.68 o                         
   3  -1   2       1550.84       1547.75        18.42 o                         
   4  -1   2         66.10         61.37         1.20 o                         
   5  -1   2        755.21        838.15        10.37 o                         
   6  -1   2         33.90         33.56         0.91 o                         
   7  -1   2         23.40         20.87         0.94 o                         
   8  -1   2          0.35          0.28         0.61 o                         
   9  -1   2         46.47         39.82         1.56 o                         
  10  -1   2          2.39          2.02         1.07 o                         
  11  -1   2          6.65          5.51         1.44 o                         
 -10   0   2          5.11          7.39         1.52 o                         
  -9   0   2          0.70          1.66         1.25 o                         
  -8   0   2         15.58         13.52         1.51 o                         
  -7   0   2          1.88          1.18         1.13 o                         
  -6   0   2          1.40          1.23         0.73 o                         
  -5   0   2        330.91        338.31         4.20 o                         
  -4   0   2       2694.14       2915.34        34.57 o                         
  -3   0   2        734.61        790.10         8.49 o                         
  -2   0   2        517.24        474.86         5.87 o                         
  -1   0   2       1282.39       1157.05        25.59 o                         
   0   0   2        613.71        579.64         6.96 o                         
   1   0   2        732.87        741.77        19.08 o                         
   2   0   2        143.39        139.40         1.77 o                         
   3   0   2          0.32          0.29         0.45 o                         
   4   0   2         30.52         31.04         0.67 o                         
   5   0   2        185.41        205.57         2.28 o                         
   6   0   2         62.36         62.07         1.43 o                         
   7   0   2        399.25        400.02         5.06 o                         
   8   0   2         73.62         68.25         1.43 o                         
   9   0   2         31.95         25.83         1.62 o                         
  10   0   2          6.20          7.81         1.18 o                         
  11   0   2         56.43         57.32         6.58 o                         
 -10   1   2          2.16          1.35         1.21 o                         
  -9   1   2         11.79         10.59         1.09 o                         
  -8   1   2        368.86        302.50         4.27 o                         
  -7   1   2         75.10         85.52         2.28 o                         
  -6   1   2         19.76         22.45         1.04 o                         
  -5   1   2          0.53         -0.04         0.73 o                         
  -4   1   2       1211.77       1304.57        14.45 o                         
  -3   1   2         24.49         28.98         0.80 o                         
  -2   1   2         62.78         57.66         1.75 o                         
  -1   1   2         63.24         57.94         1.13 o                         
   0   1   2        366.13        345.43         4.14 o                         
   1   1   2        199.35        190.12         4.40 o                         
   2   1   2        882.43        852.89         8.58 o                         
   3   1   2        236.96        239.76         2.29 o                         
   4   1   2       1953.93       2038.36        19.41 o                         
   5   1   2        599.35        636.27         6.24 o                         
   6   1   2         12.15          8.25         0.72 o                         
   7   1   2         50.01         46.15         1.28 o                         
   8   1   2        158.57        160.45         2.28 o                         
   9   1   2         23.73         19.90         1.23 o                         
  10   1   2          1.76          2.66         0.84 o                         
  11   1   2          0.12         -0.21         3.67 o                         
 -11   2   2          0.01          0.53         1.19 o                         
 -10   2   2          8.24         11.69         1.82 o                         
  -9   2   2          1.46          1.90         0.90 o                         
  -8   2   2          0.05          0.40         0.83 o                         
  -7   2   2          7.63          9.53         1.55 o                         
  -6   2   2         35.18         36.56         1.32 o                         
  -5   2   2          0.11          0.22         0.98 o                         
  -4   2   2        152.25        153.80         4.75 o                         
  -3   2   2        396.33        379.92         4.97 o                         
  -2   2   2        354.50        344.61         4.76 o                         
  -1   2   2       1716.89       1701.49        63.18 o                         
   0   2   2      43931.63      41866.23       831.23 o                         
   1   2   2        392.25        367.86         4.35 o                         
   2   2   2        297.46        285.72         5.74 o                         
   3   2   2        193.83        191.97         4.02 o                         
   4   2   2         41.35         48.12         0.84 o                         
   5   2   2          4.57          5.64         0.53 o                         
   6   2   2          8.97          7.79         0.59 o                         
   7   2   2         46.29         41.12         1.90 o                         
   8   2   2         85.53         79.32         3.48 o                         
   9   2   2         58.53         60.72         2.79 o                         
  10   2   2          0.11          0.32         0.62 o                         
  11   2   2        115.43        166.50         6.19 o                         
 -10   3   2          1.80          1.20         1.10 o                         
  -9   3   2          0.66          1.11         1.49 o                         
  -8   3   2          0.12         -0.16         0.95 o                         
  -7   3   2        137.85        131.78         3.10 o                         
  -6   3   2        943.95        921.71        11.46 o                         
  -5   3   2         81.06         79.56         2.12 o                         
  -4   3   2        392.63        420.37         6.59 o                         
  -3   3   2          5.25          3.53         0.91 o                         
  -2   3   2        626.05        682.98         9.10 o                         
  -1   3   2         77.47         75.27         1.51 o                         
   0   3   2        172.24        164.30         3.97 o                         
   1   3   2          1.70          4.97         0.48 o                         
   2   3   2         45.92         47.18         2.01 o                         
   3   3   2        295.53        334.95         5.10 o                         
   4   3   2         10.78          9.95         1.31 o                         
   5   3   2          1.21          0.95         0.22 o                         
   6   3   2        157.88        155.17         2.91 o                         
   7   3   2       1328.80       1383.95        17.48 o                         
   8   3   2          0.38          0.32         0.43 o                         
   9   3   2         14.81         14.39         1.68 o                         
  10   3   2          1.27          1.67         1.43 o                         
  11   3   2          2.07          2.73         4.70 o                         
 -10   4   2         33.20         39.22         2.53 o                         
  -9   4   2         15.00         15.35         1.31 o                         
  -8   4   2         46.90         46.40         2.29 o                         
  -7   4   2         48.71         50.45         1.97 o                         
  -6   4   2          5.09          4.21         1.10 o                         
  -5   4   2        158.10        154.00         7.31 o                         
  -4   4   2          6.09          7.14         1.64 o                         
  -3   4   2          8.86         10.00         1.13 o                         
  -2   4   2          2.19          2.49         0.93 o                         
  -1   4   2        540.11        559.86         7.88 o                         
   0   4   2         46.95         45.45         1.21 o                         
   1   4   2         26.71         19.06         0.89 o                         
   2   4   2       2453.66       2439.77        40.62 o                         
   3   4   2          5.81          6.53         0.94 o                         
   4   4   2         33.32         43.53         2.37 o                         
   5   4   2          4.77          5.33         1.06 o                         
   6   4   2        264.84        268.12         6.62 o                         
   7   4   2         70.01         71.19         2.75 o                         
   8   4   2          5.08          7.09         1.39 o                         
   9   4   2          0.00          1.22         2.34 o                         
  10   4   2         16.53         16.84         3.22 o                         
  11   4   2          1.11          1.20         2.52 o                         
 -10   5   2          7.73         10.37         1.42 o                         
  -9   5   2          2.45          2.13         1.73 o                         
  -8   5   2          0.64          0.58         1.11 o                         
  -7   5   2        180.59        182.43         3.67 o                         
  -6   5   2         44.44         40.05         1.62 o                         
  -5   5   2          8.10         10.27         2.14 o                         
  -4   5   2        328.35        295.10         4.92 o                         
  -3   5   2        219.14        231.62         3.58 o                         
  -2   5   2       4470.87       4508.33        92.26 o                         
  -1   5   2        359.23        359.29         5.12 o                         
   0   5   2        211.33        244.57         3.48 o                         
   1   5   2         27.82         27.95         1.06 o                         
   2   5   2        222.31        247.40         4.22 o                         
   3   5   2          0.01          0.09         0.28 o                         
   4   5   2          4.76          3.81         0.99 o                         
   5   5   2        276.11        263.16         6.89 o                         
   6   5   2         35.00         24.55         2.15 o                         
   7   5   2          7.89          9.14         1.79 o                         
   8   5   2          2.22          1.22         1.54 o                         
   9   5   2         34.22         30.79         1.99 o                         
  10   5   2         11.67         17.58         3.80 o                         
 -10   6   2          5.68          5.83         1.45 o                         
  -9   6   2          3.93          5.05         1.54 o                         
  -8   6   2         12.03         11.54         2.02 o                         
  -7   6   2        187.84        176.78         5.39 o                         
  -6   6   2        243.72        246.24         6.23 o                         
  -5   6   2         12.56         11.04         1.71 o                         
  -4   6   2         93.34         96.72         2.64 o                         
  -3   6   2        264.16        279.74         4.36 o                         
  -2   6   2         18.86         16.08         1.32 o                         
  -1   6   2         10.94         10.98         1.13 o                         
   0   6   2         50.58         51.92         1.70 o                         
   1   6   2        517.44        570.46         8.13 o                         
   2   6   2        139.90        147.42         4.53 o                         
   3   6   2         74.20         93.58         1.94 o                         
   4   6   2        276.33        273.73         4.91 o                         
   5   6   2          8.61          9.76         1.44 o                         
   6   6   2        927.33        922.69        15.62 o                         
   7   6   2        166.04        176.58         3.67 o                         
   8   6   2          0.49          1.04         1.61 o                         
   9   6   2          0.11         -0.10         1.33 o                         
  10   6   2          7.72         20.66         2.47 o                         
 -10   7   2         10.03         11.19         1.63 o                         
  -9   7   2          0.72          0.42         0.97 o                         
  -8   7   2          3.74          4.20         1.96 o                         
  -7   7   2        411.47        418.22         7.34 o                         
  -6   7   2         30.86         34.66         1.42 o                         
  -5   7   2          1.30          1.59         1.25 o                         
  -4   7   2          9.96         10.70         1.66 o                         
  -3   7   2        160.57        142.93         4.03 o                         
  -2   7   2         52.84         62.85         2.07 o                         
  -1   7   2        175.50        173.28         3.17 o                         
   0   7   2          0.34          0.78         0.76 o                         
   1   7   2        280.72        328.17         3.77 o                         
   2   7   2        526.94        595.35        17.08 o                         
   3   7   2        213.83        219.45         5.98 o                         
   4   7   2          0.33          0.10         0.47 o                         
   5   7   2         23.42         20.56         0.90 o                         
   6   7   2        187.26        189.57         5.37 o                         
   7   7   2         58.05         58.71         2.25 o                         
   8   7   2          0.02          0.86         2.31 o                         
   9   7   2         18.12         21.57         2.49 o                         
  10   7   2          0.00         -0.79         1.86 o                         
 -10   8   2          0.55          0.40         1.89 o                         
  -9   8   2          0.94          1.20         1.30 o                         
  -8   8   2         26.70         25.64         1.72 o                         
  -7   8   2         71.18         69.14         3.39 o                         
  -6   8   2        142.04        128.82         7.20 o                         
  -5   8   2          0.00          1.54         2.35 o                         
  -4   8   2        260.02        269.71         5.48 o                         
  -3   8   2        308.86        326.98         5.45 o                         
  -2   8   2         75.86         74.96         2.37 o                         
  -1   8   2         34.10         39.71         1.39 o                         
   0   8   2          5.71          4.86         1.02 o                         
   1   8   2         56.73         55.35         1.52 o                         
   2   8   2         73.26         77.97         1.83 o                         
   3   8   2         29.28         33.32         1.04 o                         
   4   8   2         26.62         25.31         0.83 o                         
   5   8   2       1036.45       1017.15        17.35 o                         
   6   8   2         27.70         26.68         4.57 o                         
   7   8   2         21.07         21.30         2.35 o                         
   8   8   2          0.14         -0.47         3.20 o                         
   9   8   2          9.11         16.69         4.78 o                         
  -9   9   2          0.00          0.31         1.81 o                         
  -8   9   2        220.68        213.75         9.33 o                         
  -7   9   2         22.75         24.49         1.86 o                         
  -6   9   2         13.76          9.43         4.39 o                         
  -5   9   2          5.07          5.30         1.84 o                         
  -4   9   2          3.00          2.88         1.42 o                         
  -3   9   2          8.44          9.12         1.43 o                         
  -2   9   2          5.66          6.54         1.71 o                         
  -1   9   2         33.64         29.62         1.73 o                         
   0   9   2          5.82          4.84         0.93 o                         
   1   9   2        814.56        913.89        11.11 o                         
   2   9   2        192.06        183.13         3.65 o                         
   3   9   2        119.99        111.10         1.82 o                         
   4   9   2        148.29        149.26         2.09 o                         
   5   9   2        424.28        418.26         5.14 o                         
   6   9   2          4.88          4.40         3.33 o                         
   7   9   2          0.23          0.85         1.75 o                         
   8   9   2          2.58          3.16         3.76 o                         
   9   9   2          2.85          5.72         4.70 o                         
  -9  10   2          0.00          1.13         1.66 o                         
  -8  10   2          1.78          0.31         1.51 o                         
  -7  10   2         23.45         21.38         1.85 o                         
  -6  10   2         10.69         13.04         2.60 o                         
  -5  10   2         11.66         10.29         2.93 o                         
  -4  10   2         67.54         70.81         3.03 o                         
  -3  10   2        199.71        212.08         5.75 o                         
  -2  10   2        110.83        112.67         3.31 o                         
  -1  10   2         38.95         38.77         2.01 o                         
   0  10   2          2.69          4.08         0.81 o                         
   1  10   2        146.49        149.42         2.70 o                         
   2  10   2          0.64          0.77         1.21 o                         
   3  10   2          0.73          0.25         0.74 o                         
   4  10   2          0.28          0.39         0.64 o                         
   5  10   2         52.28         49.08         1.55 o                         
   6  10   2         37.31         40.17         4.31 o                         
   7  10   2          3.53          3.54         1.92 o                         
   8  10   2          0.85          0.21         3.37 o                         
  -8  11   2        238.32        218.53         8.90 o                         
  -7  11   2         55.68         58.56         9.53 o                         
  -6  11   2         16.37          5.80         7.10 o                         
  -5  11   2          0.09          0.66         1.84 o                         
  -4  11   2          6.11          5.93         1.97 o                         
  -3  11   2          0.01          0.78         1.59 o                         
  -2  11   2         12.46         13.04         1.90 o                         
  -1  11   2          8.58          4.58         2.14 o                         
   0  11   2          1.59          1.53         1.20 o                         
   1  11   2         21.67         22.52         1.30 o                         
   2  11   2         49.55         48.51         1.65 o                         
   3  11   2         57.09         55.89         1.60 o                         
   4  11   2          4.41          4.20         0.83 o                         
   5  11   2        706.54        693.23         9.57 o                         
   6  11   2         10.91         11.40         2.09 o                         
   7  11   2         11.95         16.86         4.14 o                         
   8  11   2          0.00         -0.51         3.63 o                         
  -7  12   2          0.95          2.51         1.24 o                         
  -6  12   2          0.27          0.28         0.85 o                         
  -5  12   2          1.16          0.81         1.98 o                         
  -4  12   2          6.67          6.11         2.18 o                         
  -3  12   2         14.93         17.28         2.22 o                         
  -2  12   2         18.50         16.61         2.12 o                         
  -1  12   2         99.99        108.07         2.82 o                         
   0  12   2         78.63         70.03         4.72 o                         
   1  12   2         19.25         15.15         1.20 o                         
   2  12   2         24.99         23.72         1.41 o                         
   3  12   2          1.29          2.48         0.83 o                         
   4  12   2          0.47         -0.09         0.59 o                         
   5  12   2          0.14         -0.80         0.81 o                         
   6  12   2          0.01         -0.51         2.86 o                         
   7  12   2          0.32          1.37         3.46 o                         
  -7  13   2         14.82         20.62         6.32 o                         
  -6  13   2          1.96          1.96         1.06 o                         
  -5  13   2         27.73         24.80         2.87 o                         
  -4  13   2         19.70         19.12         2.10 o                         
  -3  13   2          0.21          0.43         1.40 o                         
  -2  13   2         57.21         59.99         4.01 o                         
  -1  13   2          0.76         -0.04         0.68 o                         
   0  13   2         12.57         13.01         1.80 o                         
   1  13   2          5.46          6.42         1.61 o                         
   2  13   2          0.35          0.59         0.94 o                         
   3  13   2          8.48          9.53         1.24 o                         
   4  13   2         15.40         14.79         1.27 o                         
   5  13   2         12.13         14.00         3.42 o                         
   6  13   2          0.08          0.60         1.75 o                         
  -6  14   2          7.63          9.63         3.54 o                         
  -5  14   2          0.30         -0.01         1.48 o                         
  -4  14   2          3.62          2.82         1.79 o                         
  -3  14   2          0.75          0.22         1.80 o                         
  -2  14   2         37.99         40.53         3.27 o                         
  -1  14   2         83.75         86.81         7.49 o                         
   0  14   2          2.40          2.10         1.22 o                         
   1  14   2          0.53          0.36         1.04 o                         
   2  14   2          0.15          0.80         0.66 o                         
   3  14   2          9.99         11.23         1.02 o                         
   4  14   2          0.13         -0.09         1.32 o                         
   5  14   2          6.26          5.25         3.16 o                         
  -4  15   2          0.52          0.43         2.35 o                         
  -3  15   2          9.20          7.18         2.11 o                         
  -2  15   2          3.86          1.51         1.45 o                         
  -1  15   2         14.51         12.26         1.60 o                         
   0  15   2          3.74          2.73         1.51 o                         
   1  15   2          1.93          1.41         1.49 o                         
   2  15   2         10.23         11.06         1.45 o                         
   3  15   2          0.12          0.23         1.06 o                         
   0 -14   3          0.29          0.05         1.52 o                         
   1 -14   3          2.55          1.68         1.70 o                         
   2 -14   3          2.30          1.21         1.99 o                         
   3 -14   3          0.12         -0.73         2.56 o                         
  -3 -13   3          1.57          1.72         1.96 o                         
  -2 -13   3          3.19          3.60         1.20 o                         
  -1 -13   3          6.12          5.20         2.20 o                         
   0 -13   3          1.30          1.89         1.46 o                         
   1 -13   3          1.62          0.80         2.32 o                         
   2 -13   3          0.56          1.78         1.48 o                         
   3 -13   3          1.60          2.05         2.52 o                         
   4 -13   3          0.74          2.18         2.82 o                         
   5 -13   3          1.76          3.20         2.95 o                         
  -4 -12   3          6.71          8.09         3.22 o                         
  -3 -12   3         13.72         14.23         2.24 o                         
  -2 -12   3         22.26         25.46         5.64 o                         
  -1 -12   3          1.55          1.36         1.34 o                         
   0 -12   3          0.16          0.29         1.85 o                         
   1 -12   3         10.31          9.52         3.37 o                         
   2 -12   3          0.68          0.68         3.63 o                         
   3 -12   3         39.86         41.07         5.89 o                         
   4 -12   3         10.84         10.93         5.25 o                         
   5 -12   3         24.03         28.65         6.15 o                         
   6 -12   3          7.09          6.70         5.29 o                         
   7 -12   3          0.20         -0.34         4.70 o                         
  -5 -11   3          0.22          0.53         1.27 o                         
  -4 -11   3          0.74          0.45         1.41 o                         
  -3 -11   3         49.19         48.84         3.31 o                         
  -2 -11   3          0.00         -0.49         0.72 o                         
  -1 -11   3         18.10         14.65         2.33 o                         
   0 -11   3         18.96         21.41         1.74 o                         
   1 -11   3         25.66         27.53         2.01 o                         
   3 -11   3          1.74          1.28         3.88 o                         
   4 -11   3         66.85         72.28         6.92 o                         
   5 -11   3         10.42         12.55         2.99 o                         
   6 -11   3          1.32          2.26         2.56 o                         
   7 -11   3          0.00         -1.15         4.53 o                         
   8 -11   3          0.01          0.38         4.87 o                         
  -6 -10   3          3.51          3.47         0.84 o                         
  -5 -10   3          0.41          0.74         1.25 o                         
  -4 -10   3        347.81        347.94        15.99 o                         
  -3 -10   3         17.76         17.24         1.18 o                         
  -2 -10   3         13.26         13.92         1.14 o                         
  -1 -10   3          0.00         -0.22         0.73 o                         
   0 -10   3         23.44         24.71         0.87 o                         
   1 -10   3         29.51         31.75         1.90 o                         
   2 -10   3          1.84          1.66         3.37 o                         
   3 -10   3         36.92         37.87         3.33 o                         
   4 -10   3          4.82          2.69         2.35 o                         
   5 -10   3         66.05         73.00         6.49 o                         
   6 -10   3          0.31         -0.34         2.18 o                         
   7 -10   3         32.10         27.75         3.42 o                         
   8 -10   3          0.11          1.54         4.87 o                         
   9 -10   3         41.41         36.97         4.27 o                         
  -7  -9   3          2.18          1.84         3.63 o                         
  -6  -9   3          1.06          0.88         0.75 o                         
  -5  -9   3         15.40         15.77         1.86 o                         
  -4  -9   3         35.00         36.79         1.82 o                         
  -3  -9   3          8.26          7.97         0.98 o                         
  -2  -9   3          5.74          4.80         1.18 o                         
  -1  -9   3          0.18          0.25         0.88 o                         
   0  -9   3          8.91         10.18         0.97 o                         
   1  -9   3         26.83         22.46         3.88 o                         
   2  -9   3          6.59          5.81         2.22 o                         
   3  -9   3       1029.19       1073.67        24.51 o                         
   4  -9   3          3.78          2.35         3.93 o                         
   5  -9   3          4.40          3.67         2.26 o                         
   6  -9   3          5.84          4.10         4.06 o                         
   7  -9   3          1.46          0.70         0.49 o                         
   8  -9   3         10.35         13.46         2.70 o                         
   9  -9   3          3.10          3.67         2.00 o                         
  -8  -8   3          0.38         -0.26         3.71 o                         
  -7  -8   3          1.22          0.83         0.71 o                         
  -6  -8   3          4.74          2.23         1.74 o                         
  -5  -8   3         30.45         27.44         3.28 o                         
  -4  -8   3         42.61         39.58         1.81 o                         
  -3  -8   3          5.78          5.15         0.71 o                         
  -2  -8   3        101.51        104.82         4.55 o                         
  -1  -8   3        155.89        159.70         7.61 o                         
   0  -8   3          4.74          5.38         0.82 o                         
   1  -8   3         29.97         27.58         3.80 o                         
   2  -8   3         29.20         25.53         2.52 o                         
   3  -8   3         24.10         20.83         4.70 o                         
   4  -8   3          9.14         10.42         2.39 o                         
   5  -8   3          0.01          0.64         3.29 o                         
   6  -8   3         13.29          9.75         1.06 o                         
   7  -8   3         30.78         25.20         2.56 o                         
   8  -8   3         14.36         11.13         1.46 o                         
   9  -8   3          0.85          1.00         0.90 o                         
  10  -8   3          0.03          0.82         2.03 o                         
  -8  -7   3         34.87         40.30         5.55 o                         
  -7  -7   3          0.15         -0.22         1.06 o                         
  -6  -7   3        108.76        102.08         6.28 o                         
  -5  -7   3          7.34          6.63         1.51 o                         
  -4  -7   3         24.30         22.48         1.30 o                         
  -3  -7   3          2.49          2.06         0.81 o                         
  -2  -7   3          0.69          1.38         0.64 o                         
  -1  -7   3          0.16          0.35         0.57 o                         
   0  -7   3          0.65          0.49         0.61 o                         
   1  -7   3         14.86         15.20         3.29 o                         
   2  -7   3         53.28         51.83         2.90 o                         
   3  -7   3        270.22        258.80         6.75 o                         
   4  -7   3         78.46         84.23         5.42 o                         
   5  -7   3          1.12          1.16         0.37 o                         
   6  -7   3         81.31         72.80         3.63 o                         
   7  -7   3        305.52        295.41         4.81 o                         
   8  -7   3         13.48         10.18         1.39 o                         
   9  -7   3          2.87          1.91         1.32 o                         
  10  -7   3          0.05          0.60         0.86 o                         
  -9  -6   3          0.22          1.20         4.35 o                         
  -8  -6   3          0.34          1.01         0.98 o                         
  -7  -6   3          2.96          3.29         1.46 o                         
  -6  -6   3         21.88         19.85         1.85 o                         
  -5  -6   3         16.32         15.05         0.98 o                         
  -4  -6   3         14.49         15.38         1.47 o                         
  -3  -6   3          9.43          9.49         0.94 o                         
  -2  -6   3         46.11         44.97         1.44 o                         
  -1  -6   3        232.03        221.43         9.05 o                         
   0  -6   3         64.72         73.08         2.04 o                         
   1  -6   3        170.41        150.40         4.06 o                         
   2  -6   3       1045.96       1139.75        23.82 o                         
   3  -6   3        237.97        268.83         6.49 o                         
   4  -6   3         30.18         21.10        13.38 o                         
   5  -6   3          0.37          0.31         0.46 o                         
   6  -6   3         21.48         20.10         1.20 o                         
   7  -6   3          2.65          1.57         0.60 o                         
   8  -6   3          6.47          5.97         1.19 o                         
   9  -6   3          0.97          1.13         0.83 o                         
  10  -6   3         18.14         17.53         1.96 o                         
  -9  -5   3          0.11         -0.94         4.06 o                         
  -8  -5   3          1.50          0.59         0.86 o                         
  -7  -5   3          7.02          6.31         1.12 o                         
  -6  -5   3          0.71          0.38         0.62 o                         
  -5  -5   3          1.36          1.73         0.95 o                         
  -4  -5   3          4.40          5.18         1.04 o                         
  -3  -5   3        226.53        233.08         6.43 o                         
  -2  -5   3        686.09        691.20        10.07 o                         
  -1  -5   3        687.14        688.16        19.00 o                         
   0  -5   3         35.56         36.69         0.96 o                         
   1  -5   3          3.64          4.23         1.41 o                         
   2  -5   3        395.58        429.78         9.69 o                         
   3  -5   3          5.81          5.59         2.77 o                         
   4  -5   3          1.96          1.81         0.37 o                         
   5  -5   3        247.59        239.71         3.27 o                         
   6  -5   3         16.61         14.59         1.11 o                         
   7  -5   3         84.98         78.56         1.98 o                         
   8  -5   3         15.62         15.98         1.35 o                         
   9  -5   3          0.92          1.76         1.15 o                         
  10  -5   3          0.50          0.94         1.06 o                         
  11  -5   3          7.33          6.03         1.53 o                         
  -9  -4   3          3.32          1.23         1.09 o                         
  -8  -4   3         46.29         44.59         1.57 o                         
  -7  -4   3        264.07        240.06         3.42 o                         
  -6  -4   3        110.32        108.21         2.24 o                         
  -5  -4   3         86.47         77.17         1.49 o                         
  -4  -4   3         89.40         91.39         1.69 o                         
  -3  -4   3          5.44          4.45         0.72 o                         
  -2  -4   3          3.10          2.78         0.73 o                         
  -1  -4   3          1.29          0.56         0.77 o                         
   0  -4   3        131.60        128.77         3.39 o                         
   1  -4   3         54.38         73.69         3.97 o                         
   2  -4   3         24.12         21.09         1.96 o                         
   3  -4   3        304.19        265.84         5.64 o                         
   4  -4   3        336.12        369.13         8.63 o                         
   5  -4   3         10.63          8.73         0.73 o                         
   6  -4   3        217.47        218.25         3.55 o                         
   7  -4   3          0.27          0.45         0.67 o                         
   8  -4   3         10.08         11.14         1.21 o                         
   9  -4   3          0.83          1.12         1.35 o                         
  10  -4   3         11.49         11.16         1.49 o                         
  11  -4   3          0.10          0.44         1.18 o                         
 -10  -3   3          4.50          3.20         4.82 o                         
  -9  -3   3         24.46         31.42         1.69 o                         
  -8  -3   3          0.00          0.49         0.91 o                         
  -7  -3   3         12.90         12.60         0.84 o                         
  -6  -3   3          0.64          0.56         0.57 o                         
  -5  -3   3          0.09         -0.22         0.85 o                         
  -4  -3   3        213.46        212.72         2.72 o                         
  -3  -3   3        980.22       1061.45        12.03 o                         
  -2  -3   3         92.44        101.43         1.62 o                         
  -1  -3   3        700.80        696.53         9.33 o                         
   0  -3   3        422.44        454.45        14.02 o                         
   1  -3   3        834.29        855.00        13.53 o                         
   2  -3   3       1262.17       1335.28        25.40 o                         
   3  -3   3         32.86         37.36         1.66 o                         
   4  -3   3          1.94          1.15         0.55 o                         
   5  -3   3         29.57         30.10         1.38 o                         
   6  -3   3        115.11        116.49         1.91 o                         
   7  -3   3         52.67         49.56         1.86 o                         
   8  -3   3         98.95         96.43         2.50 o                         
   9  -3   3          2.87          2.63         0.91 o                         
  10  -3   3         14.20         12.53         1.41 o                         
  11  -3   3          9.48         11.62         1.39 o                         
 -10  -2   3          3.10          2.31         1.36 o                         
  -9  -2   3          5.84          4.84         0.93 o                         
  -8  -2   3          0.18          1.42         1.00 o                         
  -7  -2   3        531.81        451.68         5.76 o                         
  -6  -2   3        150.14        164.46         2.35 o                         
  -5  -2   3        219.05        222.29         3.48 o                         
  -4  -2   3          3.73          2.70         0.75 o                         
  -3  -2   3       1429.39       1542.78        17.67 o                         
  -2  -2   3         34.79         38.43         0.87 o                         
  -1  -2   3         38.31         37.15         0.80 o                         
   0  -2   3         74.45         69.51         1.15 o                         
   1  -2   3       1295.08       1255.79        24.51 o                         
   2  -2   3        202.28        218.61         3.04 o                         
   3  -2   3        724.78        718.05         9.27 o                         
   4  -2   3         66.18         64.97         1.04 o                         
   5  -2   3       2106.36       2238.16        30.24 o                         
   6  -2   3        315.60        311.11         4.68 o                         
   7  -2   3          4.03          3.14         0.92 o                         
   8  -2   3         45.33         46.73         1.82 o                         
   9  -2   3        112.39        106.78         2.29 o                         
  10  -2   3         32.95         29.37         1.59 o                         
  11  -2   3          0.94          0.63         1.28 o                         
 -10  -1   3          1.80          2.61         1.02 o                         
  -9  -1   3          0.02          0.32         0.82 o                         
  -8  -1   3          4.47          2.70         1.08 o                         
  -7  -1   3          7.55          7.09         0.91 o                         
  -6  -1   3          0.91          1.66         1.12 o                         
  -5  -1   3          8.47         10.04         1.17 o                         
  -4  -1   3         27.28         25.57         1.20 o                         
  -3  -1   3        390.41        398.01         4.70 o                         
  -2  -1   3        919.95        861.31         9.13 o                         
  -1  -1   3          3.20          4.75         0.70 o                         
   0  -1   3       1571.56       1551.01        20.95 o                         
   1  -1   3      75947.91      70768.49      2187.42 o                         
   2  -1   3        228.00        231.73         4.10 o                         
   3  -1   3        117.28         98.13         2.01 o                         
   4  -1   3        562.69        591.13        10.28 o                         
   5  -1   3         63.80         67.46         1.50 o                         
   6  -1   3         78.41         81.35         1.42 o                         
   7  -1   3          0.07         -0.18         0.61 o                         
   8  -1   3          4.86          6.44         0.85 o                         
   9  -1   3          3.02          2.92         0.88 o                         
  10  -1   3         51.73         47.47         3.02 o                         
  11  -1   3          0.10         -0.09         1.08 o                         
 -10   0   3          2.09          1.49         0.95 o                         
  -9   0   3          1.41          1.82         0.90 o                         
  -8   0   3          0.01         -0.26         0.66 o                         
  -7   0   3         16.94         13.54         1.05 o                         
  -6   0   3         46.42         44.70         1.27 o                         
  -5   0   3        187.22        179.48         2.75 o                         
  -4   0   3         10.49          5.82         1.13 o                         
  -3   0   3       2565.03       2763.81        32.45 o                         
  -2   0   3        178.85        177.21         2.64 o                         
  -1   0   3         84.01        104.14         1.61 o                         
   0   0   3       1450.21       1317.32        37.87 o                         
   1   0   3        185.61        163.13         2.50 o                         
   2   0   3         10.12         11.27         1.32 o                         
   3   0   3         37.85         37.14         1.13 o                         
   4   0   3        101.51        112.50         1.67 o                         
   5   0   3         31.64         32.47         0.70 o                         
   6   0   3          3.05          3.20         0.52 o                         
   7   0   3         15.89         16.82         1.45 o                         
   8   0   3        218.77        215.72         3.47 o                         
   9   0   3         48.87         40.63         2.91 o                         
  10   0   3          9.62          8.89         1.18 o                         
  11   0   3          0.15          0.22         0.70 o                         
 -10   1   3          6.80          9.30         1.79 o                         
  -9   1   3         33.15         36.82         2.11 o                         
  -8   1   3         35.00         22.61         1.29 o                         
  -7   1   3         79.60         69.79         1.68 o                         
  -6   1   3         61.07         61.76         2.10 o                         
  -5   1   3        161.69        169.51         3.62 o                         
  -4   1   3        839.77        840.42         9.58 o                         
  -3   1   3          0.00         -0.19         0.95 o                         
  -2   1   3          4.03          5.15         0.77 o                         
  -1   1   3         13.87         12.86         0.77 o                         
   0   1   3        134.16        112.59         1.91 o                         
   1   1   3         48.77         35.68         0.77 o                         
   2   1   3         54.44         59.83         1.34 o                         
   3   1   3        208.63        198.03         2.08 o                         
   4   1   3        144.41        133.71         1.83 o                         
   5   1   3          6.15          7.95         0.55 o                         
   6   1   3         10.14         10.30         0.70 o                         
   7   1   3         54.82         51.45         1.74 o                         
   8   1   3         12.12         11.96         0.89 o                         
   9   1   3          2.89          2.35         0.74 o                         
  10   1   3          0.64          0.31         0.67 o                         
  11   1   3         33.43         35.95         5.25 o                         
 -10   2   3          3.79          9.51         1.13 o                         
  -9   2   3          9.08          9.53         1.89 o                         
  -8   2   3          0.63          1.22         1.09 o                         
  -7   2   3         12.32         13.31         1.36 o                         
  -6   2   3         64.23         59.44         1.63 o                         
  -5   2   3         34.79         32.88         1.96 o                         
  -4   2   3         15.49         16.61         1.18 o                         
  -3   2   3        466.26        473.22         6.84 o                         
  -2   2   3          2.51          2.32         1.12 o                         
  -1   2   3       9820.91       8800.88       140.22 o                         
   0   2   3        120.48        113.94         2.01 o                         
   1   2   3          0.06          2.66         0.64 o                         
   2   2   3        123.79        110.72         1.57 o                         
   3   2   3         76.10         74.61         0.94 o                         
   4   2   3         18.11         20.17         0.55 o                         
   5   2   3          4.56          5.43         0.61 o                         
   6   2   3         70.46         61.04         1.41 o                         
   7   2   3         23.77         19.59         1.45 o                         
   8   2   3         10.31         13.20         0.69 o                         
   9   2   3          6.48          5.69         0.51 o                         
  10   2   3          0.91          0.90         0.80 o                         
  11   2   3         16.24         25.19         3.24 o                         
 -10   3   3          9.15         10.63         2.09 o                         
  -9   3   3          1.84          2.80         1.09 o                         
  -8   3   3          0.45          0.58         0.91 o                         
  -7   3   3          3.31          4.29         1.02 o                         
  -6   3   3         37.24         27.38         1.82 o                         
  -5   3   3        152.63        145.50         6.56 o                         
  -4   3   3        423.58        424.61         7.07 o                         
  -3   3   3          0.24         11.32         6.51 o                         
  -2   3   3        641.06        642.10         8.63 o                         
  -1   3   3        233.07        225.28         3.41 o                         
   0   3   3          7.63          7.44         0.81 o                         
   1   3   3          7.68          8.04         0.78 o                         
   2   3   3        454.05        447.02         5.18 o                         
   3   3   3         19.57         23.35         1.92 o                         
   4   3   3         32.91         43.39         1.15 o                         
   5   3   3        233.37        235.14         8.03 o                         
   6   3   3          3.63          2.39         0.42 o                         
   7   3   3       1400.84       1414.15        18.67 o                         
   8   3   3        219.06        228.64         3.27 o                         
   9   3   3          0.05         -0.12         0.37 o                         
  10   3   3          0.06         -0.01         1.15 o                         
  11   3   3          4.15         15.53         3.46 o                         
 -10   4   3          3.57          3.86         1.61 o                         
  -9   4   3         34.25         35.56         1.97 o                         
  -8   4   3          4.48          2.80         1.10 o                         
  -7   4   3         37.97         36.29         1.84 o                         
  -6   4   3        960.66        936.92        12.24 o                         
  -5   4   3         44.22         41.77         1.92 o                         
  -4   4   3          9.75         10.64         1.29 o                         
  -3   4   3         49.87         50.70         2.28 o                         
  -2   4   3        194.11        191.15         2.87 o                         
  -1   4   3        107.16        119.93         2.22 o                         
   0   4   3        305.43        278.92         3.87 o                         
   1   4   3        323.85        308.76         8.47 o                         
   2   4   3        217.71        214.49         7.86 o                         
   3   4   3       1895.21       2132.43        42.27 o                         
   4   4   3        246.36        256.11         6.06 o                         
   5   4   3          3.50          3.76         1.11 o                         
   6   4   3          1.37          1.37         1.36 o                         
   7   4   3        144.41        156.48         4.83 o                         
   8   4   3         20.18         20.01         2.03 o                         
   9   4   3          3.74          5.08         2.54 o                         
  10   4   3          7.42          9.73         2.97 o                         
  11   4   3          2.52          4.88         2.77 o                         
 -10   5   3         12.81         13.86         1.92 o                         
  -9   5   3          0.60          0.67         1.10 o                         
  -8   5   3          4.51          4.03         1.19 o                         
  -7   5   3         17.74         17.12         1.65 o                         
  -6   5   3         58.27         51.04         5.15 o                         
  -5   5   3        437.98        434.19         7.17 o                         
  -4   5   3          0.36          0.53         0.89 o                         
  -3   5   3        974.47       1105.65        15.61 o                         
  -2   5   3       1062.69       1122.27        16.06 o                         
  -1   5   3        144.64        141.08         2.49 o                         
   0   5   3        199.51        199.47         4.18 o                         
   1   5   3          4.86          4.14         0.77 o                         
   2   5   3         27.44         29.27         0.88 o                         
   3   5   3        155.69        163.53         5.40 o                         
   4   5   3          2.74          4.70         1.92 o                         
   5   5   3         88.29         82.10         2.65 o                         
   6   5   3       1691.63       1777.55        27.64 o                         
   7   5   3        159.86        173.01         3.69 o                         
   8   5   3         13.37         13.03         2.95 o                         
   9   5   3          3.12          2.47         1.46 o                         
  10   5   3          0.41          2.77         2.90 o                         
  11   5   3          5.79          7.77         3.58 o                         
 -10   6   3         62.40         64.80         4.02 o                         
  -9   6   3          5.05          5.53         1.59 o                         
  -8   6   3          0.28          0.60         0.94 o                         
  -7   6   3        830.07        836.60        24.75 o                         
  -6   6   3         62.58         57.23         2.71 o                         
  -5   6   3         80.10         74.05         2.65 o                         
  -4   6   3         47.93         38.35         1.95 o                         
  -3   6   3         23.93         25.99         1.63 o                         
  -2   6   3         16.08         19.35         1.81 o                         
  -1   6   3         51.97         49.67         1.81 o                         
   0   6   3         25.49         26.42         1.09 o                         
   1   6   3        104.88        109.59         3.03 o                         
   2   6   3       2314.83       2635.45        30.34 o                         
   3   6   3        777.01        736.78        10.44 o                         
   4   6   3        392.31        357.21         8.41 o                         
   5   6   3        409.05        387.77         8.11 o                         
   6   6   3        725.83        721.54        15.50 o                         
   7   6   3          0.79          1.42         1.60 o                         
   8   6   3          0.32          0.74         1.28 o                         
   9   6   3          4.16          6.28         2.05 o                         
  10   6   3          8.30         10.65         2.18 o                         
 -10   7   3         22.30         25.44         2.77 o                         
  -9   7   3         13.38         12.48         1.64 o                         
  -8   7   3          2.37          1.72         1.28 o                         
  -7   7   3          0.60          0.52         1.64 o                         
  -6   7   3         98.89         96.25         2.88 o                         
  -5   7   3         22.32         25.46         2.09 o                         
  -4   7   3        103.95        110.54         2.64 o                         
  -3   7   3        677.06        740.64        10.69 o                         
  -2   7   3        579.99        666.83         9.88 o                         
  -1   7   3       1317.61       1398.31        20.45 o                         
   0   7   3        458.91        465.23         6.97 o                         
   1   7   3         53.16         61.46         1.45 o                         
   2   7   3        675.74        750.50         8.31 o                         
   3   7   3         32.93         38.80         1.11 o                         
   4   7   3          0.51          0.22         0.25 o                         
   5   7   3          0.04          0.13         1.28 o                         
   6   7   3        353.73        355.58        12.17 o                         
   7   7   3        137.47        144.26         6.45 o                         
   8   7   3          7.10          5.29         2.13 o                         
   9   7   3          0.01         -1.15         3.67 o                         
  10   7   3        245.01        341.67         9.73 o                         
  -9   8   3          0.83          0.31         1.78 o                         
  -8   8   3          0.16          0.76         1.13 o                         
  -7   8   3       1201.50       1237.32        17.86 o                         
  -6   8   3        111.93        114.94         3.26 o                         
  -5   8   3        139.75        144.23         4.33 o                         
  -4   8   3         38.49         44.53         2.44 o                         
  -3   8   3         36.51         36.87         2.11 o                         
  -2   8   3         10.95         10.40         2.13 o                         
  -1   8   3          7.60          7.38         1.22 o                         
   0   8   3         10.77          8.17         1.05 o                         
   1   8   3          0.06          0.80         0.76 o                         
   2   8   3        183.33        203.58         2.98 o                         
   3   8   3        393.84        434.33         6.50 o                         
   4   8   3         45.98         43.18         1.25 o                         
   5   8   3        111.86        112.45         3.80 o                         
   6   8   3       2524.86       2628.77        58.19 o                         
   7   8   3         49.10         48.16         4.65 o                         
   8   8   3          9.55         10.33         2.26 o                         
   9   8   3          3.66          6.62         4.35 o                         
  10   8   3          0.05         -0.26         2.35 o                         
  -9   9   3          1.43          0.92         1.57 o                         
  -8   9   3          3.51          1.00         1.10 o                         
  -7   9   3         12.54         13.26         2.10 o                         
  -6   9   3          4.97          4.93         2.11 o                         
  -5   9   3          3.64          3.14         1.80 o                         
  -4   9   3         14.46         14.41         1.63 o                         
  -3   9   3         25.50         27.18         1.71 o                         
  -2   9   3          1.19          1.67         1.09 o                         
  -1   9   3          1.55          1.15         1.13 o                         
   0   9   3         10.37          8.27         1.20 o                         
   1   9   3        976.96       1111.36        30.08 o                         
   2   9   3        128.20        141.02         3.20 o                         
   3   9   3         65.21         67.45         1.74 o                         
   4   9   3          6.83          6.02         0.57 o                         
   5   9   3         47.84         37.76         2.82 o                         
   6   9   3          0.39         -0.51         1.79 o                         
   7   9   3          0.01          0.21         2.82 o                         
   8   9   3          0.01          0.51         1.92 o                         
   9   9   3         31.86         45.47         5.98 o                         
  -9  10   3          7.86          7.12         2.31 o                         
  -8  10   3          1.35          0.11         1.50 o                         
  -7  10   3          4.61          5.47         2.07 o                         
  -6  10   3         25.20         26.50         2.66 o                         
  -5  10   3          2.73          1.85         1.81 o                         
  -4  10   3        107.59         98.41         4.30 o                         
  -3  10   3        137.52        152.11         4.86 o                         
  -2  10   3          2.78          2.00         1.50 o                         
  -1  10   3         39.09         41.82         2.71 o                         
   0  10   3         42.98         34.73         2.45 o                         
   1  10   3          0.36          0.28         0.85 o                         
   2  10   3          9.64          8.00         3.40 o                         
   3  10   3          1.47          1.11         1.13 o                         
   4  10   3          2.84          3.30         0.65 o                         
   5  10   3        146.31        143.29         2.68 o                         
   6  10   3         61.14         64.68         3.20 o                         
   7  10   3          2.81          2.86         1.96 o                         
   8  10   3          0.10          0.73         2.01 o                         
  -8  11   3         68.78         64.77         7.20 o                         
  -7  11   3        104.76        108.86         3.38 o                         
  -6  11   3          6.15          6.26         2.31 o                         
  -5  11   3          1.63          2.64         1.99 o                         
  -4  11   3          4.01          2.09         2.58 o                         
  -3  11   3         12.63         13.54         1.76 o                         
  -2  11   3          0.06          0.28         1.33 o                         
  -1  11   3         31.39         34.82         4.97 o                         
   0  11   3        156.34        169.35         3.37 o                         
   1  11   3         32.29         32.49         1.71 o                         
   2  11   3          7.19          8.85         1.18 o                         
   3  11   3          8.07          8.50         1.60 o                         
   4  11   3         17.58         16.47         0.86 o                         
   5  11   3          4.09          3.09         0.64 o                         
   6  11   3          5.45          2.18         3.24 o                         
   7  11   3         14.60         14.69         2.48 o                         
   8  11   3          2.73          2.60         4.14 o                         
  -7  12   3          5.53          2.98         1.79 o                         
  -6  12   3          0.27          0.92         2.10 o                         
  -5  12   3          0.38          1.19         1.96 o                         
  -4  12   3          0.99          1.39         2.70 o                         
  -3  12   3          0.15          0.55         1.60 o                         
  -2  12   3          2.34          2.56         1.39 o                         
  -1  12   3         45.58         43.48         2.63 o                         
   0  12   3        111.57        117.46         3.34 o                         
   1  12   3         38.36         37.07         2.33 o                         
   2  12   3          1.19          1.52         0.81 o                         
   3  12   3         43.79         45.21         6.19 o                         
   4  12   3          4.74          3.76         0.86 o                         
   5  12   3         10.50          9.39         3.54 o                         
   6  12   3          0.02          0.51         1.66 o                         
   7  12   3          0.67          3.33         3.59 o                         
  -7  13   3          9.47          9.68         2.56 o                         
  -6  13   3          5.78          7.93         2.67 o                         
  -5  13   3         14.15         12.65         4.23 o                         
  -4  13   3          0.09         -0.92         2.78 o                         
  -3  13   3         26.12         23.16         3.47 o                         
  -2  13   3          0.43          0.30         1.31 o                         
  -1  13   3         86.88         94.32         3.42 o                         
   0  13   3          3.86          2.79         1.05 o                         
   1  13   3          0.00         -0.13         0.76 o                         
   2  13   3          2.27          1.69         1.09 o                         
   3  13   3          0.89          0.93         1.00 o                         
   4  13   3         34.01         29.44         1.33 o                         
   5  13   3          0.39          0.30         1.54 o                         
   6  13   3         11.38         16.78         3.93 o                         
  -6  14   3          0.30          0.44         2.29 o                         
  -5  14   3          2.09          0.77         2.31 o                         
  -4  14   3          0.29         -0.39         1.94 o                         
  -3  14   3         12.33         11.24         2.38 o                         
  -2  14   3          1.54          2.64         1.99 o                         
  -1  14   3          5.32          6.92         1.56 o                         
   0  14   3          9.58          5.97         2.75 o                         
   1  14   3          1.82          1.18         1.49 o                         
   2  14   3         14.22         17.54         2.39 o                         
   3  14   3          0.51          0.57         1.02 o                         
   4  14   3         27.33         24.59         3.67 o                         
   5  14   3         13.12         17.89         3.63 o                         
  -4  15   3          3.65          2.98         2.32 o                         
  -3  15   3         15.48         15.50         5.14 o                         
  -2  15   3         57.87         57.46         2.34 o                         
  -1  15   3         12.41         13.29         1.58 o                         
   0  15   3          5.98          3.34         1.36 o                         
   1  15   3          1.10          0.72         1.16 o                         
   2  15   3          2.91          3.23         1.20 o                         
   3  15   3          8.29          7.24         1.10 o                         
  -1  16   3         12.28          8.10         1.92 o                         
   0  16   3          1.56          1.21         1.58 o                         
  -1 -13   4          1.95          0.71         1.45 o                         
   0 -13   4          0.06         -0.07         1.45 o                         
   1 -13   4          7.22          4.06         2.72 o                         
   2 -13   4          6.84          6.65         3.00 o                         
   3 -13   4          0.00         -1.67         1.67 o                         
   4 -13   4         10.73         14.00         3.63 o                         
   5 -13   4          0.01         -0.94         2.99 o                         
  -3 -12   4         12.39         13.34         2.35 o                         
  -2 -12   4          1.12          1.18         1.30 o                         
  -1 -12   4          0.00         -0.23         1.05 o                         
   0 -12   4          0.42          0.63         1.17 o                         
   1 -12   4          0.91          0.23         1.42 o                         
   2 -12   4         11.85          8.74         1.97 o                         
   3 -12   4          1.48          1.37         4.44 o                         
   4 -12   4        110.43        106.26         8.67 o                         
   5 -12   4          0.51          1.11         4.95 o                         
   6 -12   4          2.95          1.28         4.91 o                         
  -4 -11   4         26.78         27.17         4.72 o                         
  -3 -11   4          9.71         11.14         2.71 o                         
  -2 -11   4          0.20          0.13         1.08 o                         
  -1 -11   4         10.33         10.80         1.96 o                         
   0 -11   4         10.72          9.97         2.33 o                         
   1 -11   4         26.68         23.81         3.07 o                         
   2 -11   4         11.51          9.48         2.75 o                         
   4 -11   4          2.63          0.60         4.44 o                         
   5 -11   4          5.02          5.21         2.90 o                         
   6 -11   4          1.24          2.99         2.73 o                         
   7 -11   4          4.29          2.82         5.08 o                         
  -5 -10   4         24.25         21.54         1.53 o                         
  -4 -10   4          0.64          0.60         1.10 o                         
  -3 -10   4         26.47         27.43         2.29 o                         
  -2 -10   4          4.88          4.47         1.36 o                         
  -1 -10   4          0.01          0.40         1.67 o                         
   0 -10   4          4.15          3.85         2.06 o                         
   1 -10   4          0.00         -0.01         1.76 o                         
   2 -10   4         20.85         22.55         1.97 o                         
   3 -10   4         28.11         30.48         5.46 o                         
   4 -10   4         72.50         64.42         4.23 o                         
   5 -10   4         19.22         19.04         5.34 o                         
   6 -10   4         12.40         17.63         5.29 o                         
   7 -10   4         17.57         17.20         3.20 o                         
   8 -10   4         86.44         82.99         7.90 o                         
  -6  -9   4          0.26          0.15         0.75 o                         
  -5  -9   4          0.21          0.25         0.85 o                         
  -4  -9   4         19.11         20.97         1.71 o                         
  -3  -9   4          8.43          9.83         1.44 o                         
  -2  -9   4         28.40         27.41         1.57 o                         
  -1  -9   4          0.05          0.22         1.52 o                         
   0  -9   4         37.79         33.49         1.81 o                         
   1  -9   4         10.87         10.67         2.71 o                         
   2  -9   4         22.75         22.07         4.53 o                         
   3  -9   4        200.63        205.95         6.96 o                         
   4  -9   4         66.33         73.86         6.36 o                         
   5  -9   4          2.90          3.12         4.06 o                         
   6  -9   4          0.04          1.62         2.26 o                         
   7  -9   4          5.44          4.87         4.48 o                         
   8  -9   4          1.17          0.90         4.18 o                         
   9  -9   4         10.61         13.23         3.24 o                         
  -7  -8   4          2.09          2.03         1.59 o                         
  -6  -8   4          5.93          4.88         1.69 o                         
  -5  -8   4         15.69         15.58         1.92 o                         
  -4  -8   4          5.52          4.18         1.54 o                         
  -3  -8   4          0.00         -0.04         0.68 o                         
  -2  -8   4         67.96         64.56         1.68 o                         
  -1  -8   4        132.18        130.77         3.74 o                         
   0  -8   4         85.96         91.38         2.25 o                         
   1  -8   4          8.74          9.69         1.96 o                         
   2  -8   4          0.13          1.66         3.59 o                         
   3  -8   4        143.44        149.59         5.85 o                         
   4  -8   4         24.52         26.73         5.04 o                         
   5  -8   4         10.82         11.01         2.39 o                         
   6  -8   4         13.69         14.56         2.60 o                         
   7  -8   4          2.05          0.68         3.71 o                         
   8  -8   4          3.29          2.95         2.35 o                         
   9  -8   4          0.48          0.68         2.26 o                         
  10  -8   4          0.11          1.24         4.06 o                         
  -8  -7   4          6.69          9.86         2.69 o                         
  -7  -7   4         23.40         26.65         6.32 o                         
  -6  -7   4        121.39        114.10         3.69 o                         
  -5  -7   4        118.85        123.75         2.58 o                         
  -4  -7   4         44.18         44.33         2.45 o                         
  -3  -7   4          2.90          2.28         1.31 o                         
  -2  -7   4         13.97         14.41         3.24 o                         
  -1  -7   4          1.44          0.94         0.63 o                         
   0  -7   4          0.26          0.30         0.94 o                         
   1  -7   4         34.81         31.70         1.48 o                         
   2  -7   4         81.88         94.39         5.93 o                         
   3  -7   4         76.70         76.46         6.19 o                         
   4  -7   4         14.44         11.87         2.35 o                         
   5  -7   4         53.39         58.40         3.20 o                         
   6  -7   4          0.68          0.81         3.24 o                         
   7  -7   4          9.05          5.34         1.32 o                         
   8  -7   4          2.56          2.18         0.92 o                         
   9  -7   4          0.01          0.21         0.96 o                         
  10  -7   4          1.19          0.98         1.39 o                         
  -8  -6   4         24.33         24.97         1.55 o                         
  -7  -6   4          0.01          0.07         1.10 o                         
  -6  -6   4          9.25          7.80         1.88 o                         
  -5  -6   4         11.07         12.36         1.18 o                         
  -4  -6   4         17.94         16.96         1.77 o                         
  -3  -6   4         34.88         33.42         1.89 o                         
  -2  -6   4        160.89        163.25         2.97 o                         
  -1  -6   4          0.45          0.03         0.66 o                         
   0  -6   4        127.42        134.08         2.24 o                         
   1  -6   4         93.94         98.82         5.36 o                         
   2  -6   4        389.82        429.65        12.12 o                         
   3  -6   4         53.19         47.60         4.78 o                         
   4  -6   4          3.60          3.37         3.12 o                         
   5  -6   4          1.40          0.60         2.86 o                         
   6  -6   4          7.23          6.51         0.75 o                         
   7  -6   4         18.50         13.73         1.88 o                         
   8  -6   4          0.16          0.26         0.90 o                         
   9  -6   4          9.94          9.25         2.73 o                         
  10  -6   4          0.71          0.96         0.87 o                         
  -8  -5   4          3.53          2.58         1.20 o                         
  -7  -5   4          7.76          6.72         1.14 o                         
  -6  -5   4        283.74        261.53         5.10 o                         
  -5  -5   4         26.26         29.72         1.81 o                         
  -4  -5   4        125.30        134.61         2.61 o                         
  -3  -5   4         20.94         23.21         1.67 o                         
  -2  -5   4        567.79        591.96         8.63 o                         
  -1  -5   4         36.10         33.27         0.96 o                         
   0  -5   4          5.52          6.67         0.67 o                         
   1  -5   4          0.10          0.05         1.23 o                         
   2  -5   4        437.75        464.75        12.81 o                         
   3  -5   4          0.02          0.47         2.77 o                         
   4  -5   4         67.72         54.82         2.52 o                         
   5  -5   4         40.05         35.86         2.39 o                         
   6  -5   4        722.21        673.43        28.65 o                         
   7  -5   4         30.06         21.34         4.49 o                         
   8  -5   4          0.17         -0.35         0.95 o                         
   9  -5   4          6.70          4.91         1.30 o                         
  10  -5   4         21.10         12.63         5.02 o                         
  11  -5   4         14.73         10.82         2.18 o                         
  -9  -4   4          0.70          1.36         1.15 o                         
  -8  -4   4          2.85          1.61         1.17 o                         
  -7  -4   4         19.29         19.46         1.49 o                         
  -6  -4   4          2.19          2.66         1.02 o                         
  -5  -4   4          0.15         -0.25         0.69 o                         
  -4  -4   4          5.28          5.25         0.88 o                         
  -3  -4   4          0.26          0.30         0.73 o                         
  -2  -4   4        167.77        165.50         2.36 o                         
  -1  -4   4        420.72        407.14         8.94 o                         
   0  -4   4         84.18         84.67         1.72 o                         
   1  -4   4        153.49        147.93         2.05 o                         
   2  -4   4      22617.27      22405.94       593.04 o                         
   3  -4   4          0.04          0.26         1.37 o                         
   4  -4   4          4.65          1.88         2.22 o                         
   5  -4   4        197.71        193.38         5.04 o                         
   6  -4   4          7.87          5.80         1.60 o                         
   7  -4   4         60.30         56.48         1.66 o                         
   8  -4   4          1.90          2.60         1.05 o                         
   9  -4   4         15.47         16.70         1.13 o                         
  10  -4   4          2.06          0.62         1.02 o                         
  11  -4   4         14.93         11.63         2.22 o                         
  -9  -3   4          2.44          1.05         1.15 o                         
  -8  -3   4          0.20         -0.06         0.78 o                         
  -7  -3   4          0.62          1.11         1.17 o                         
  -6  -3   4         31.62         30.46         1.28 o                         
  -5  -3   4          2.86          2.76         0.65 o                         
  -4  -3   4         23.64         26.49         1.21 o                         
  -3  -3   4         79.11         86.96         1.56 o                         
  -2  -3   4       2679.94       2831.94        36.76 o                         
  -1  -3   4        105.77        103.61         1.82 o                         
   0  -3   4         60.21         53.97         1.17 o                         
   1  -3   4       1043.20       1003.76        16.07 o                         
   2  -3   4        163.32        134.23         2.73 o                         
   3  -3   4         14.78         11.73         1.37 o                         
   4  -3   4         33.96         35.49         0.94 o                         
   5  -3   4         34.44         29.99         1.16 o                         
   6  -3   4          8.46          4.52         2.56 o                         
   7  -3   4          6.58          5.90         0.73 o                         
   8  -3   4          0.65          0.19         0.91 o                         
   9  -3   4         28.29         26.32         1.30 o                         
  10  -3   4         67.97         62.63         2.42 o                         
  11  -3   4          2.33          1.23         1.85 o                         
  -9  -2   4          2.65          2.73         0.97 o                         
  -8  -2   4         20.36         19.60         1.66 o                         
  -7  -2   4         91.22         69.94         1.63 o                         
  -6  -2   4         40.90         37.29         1.35 o                         
  -5  -2   4         18.85         16.61         1.08 o                         
  -4  -2   4        307.99        315.31         4.13 o                         
  -3  -2   4        969.22        993.99        11.42 o                         
  -2  -2   4          5.98          5.20         0.76 o                         
  -1  -2   4         18.22         16.69         0.97 o                         
   0  -2   4         26.85         29.01         1.20 o                         
   1  -2   4        713.81        674.49        12.34 o                         
   2  -2   4         13.79         18.53         1.20 o                         
   3  -2   4         95.16        108.67         1.66 o                         
   4  -2   4         17.47          9.64         1.00 o                         
   5  -2   4        220.53        199.38         5.66 o                         
   6  -2   4         32.20         37.81         1.14 o                         
   7  -2   4         12.17         12.55         0.82 o                         
   8  -2   4          0.85          0.97         0.65 o                         
   9  -2   4          4.95          5.46         0.97 o                         
  10  -2   4          0.17         -0.55         0.98 o                         
  11  -2   4          1.41          1.30         1.33 o                         
 -10  -1   4          0.84          1.19         1.45 o                         
  -9  -1   4          0.00         -0.02         1.27 o                         
  -8  -1   4          2.41          2.02         1.35 o                         
  -7  -1   4         30.69         30.10         1.58 o                         
  -6  -1   4         14.30         14.54         0.89 o                         
  -5  -1   4          0.41          0.17         0.86 o                         
  -4  -1   4         10.95         10.50         1.22 o                         
  -3  -1   4        122.41        127.64         2.07 o                         
  -2  -1   4         13.56         14.91         0.71 o                         
  -1  -1   4         98.57         90.18         1.75 o                         
   0  -1   4       4008.17       3628.83        51.80 o                         
   1  -1   4        174.51        184.03         4.42 o                         
   2  -1   4         37.47         27.92         1.92 o                         
   3  -1   4         52.84         49.16         1.25 o                         
   4  -1   4          1.12          2.47         0.66 o                         
   5  -1   4          1.48          1.04         0.49 o                         
   6  -1   4          1.03          0.63         0.88 o                         
   7  -1   4          7.41          7.26         1.61 o                         
   8  -1   4         33.37         30.85         1.05 o                         
   9  -1   4          2.42          3.72         1.18 o                         
  10  -1   4         18.87         17.44         2.02 o                         
  11  -1   4          5.79          5.87         1.84 o                         
 -10   0   4          1.02          2.60         1.57 o                         
  -9   0   4          4.45          4.72         1.62 o                         
  -8   0   4          0.12         -0.13         1.25 o                         
  -7   0   4          4.68          2.84         0.90 o                         
  -6   0   4          1.33          0.88         1.05 o                         
  -5   0   4         14.38         15.43         1.23 o                         
  -4   0   4         23.22         18.88         1.18 o                         
  -3   0   4       1703.65       1738.05        28.78 o                         
  -2   0   4        272.35        256.17         3.70 o                         
  -1   0   4         76.30         67.79         1.48 o                         
   0   0   4        646.80        622.91         8.14 o                         
   1   0   4         11.67         10.44         0.93 o                         
   2   0   4          2.91          3.16         0.73 o                         
   3   0   4          0.32          0.17         0.45 o                         
   4   0   4        102.37        108.84         2.07 o                         
   5   0   4          9.72         10.76         1.15 o                         
   6   0   4         97.36         96.35         1.57 o                         
   7   0   4         32.44         34.49         1.33 o                         
   8   0   4        772.95        795.70        16.88 o                         
   9   0   4        116.20        122.05         4.96 o                         
  10   0   4          0.02          0.18         0.84 o                         
  11   0   4          0.02         -0.62         1.31 o                         
 -10   1   4          0.34          0.25         1.10 o                         
  -9   1   4          0.25          0.62         1.27 o                         
  -8   1   4         18.56         23.79         1.94 o                         
  -7   1   4          2.17          0.85         1.11 o                         
  -6   1   4        124.20        122.98         2.30 o                         
  -5   1   4        699.53        664.32         7.78 o                         
  -4   1   4         30.57         30.06         1.35 o                         
  -3   1   4        125.75        125.05         2.34 o                         
  -2   1   4         45.51         42.28         1.06 o                         
  -1   1   4        144.67        165.39         2.93 o                         
   0   1   4         59.40         57.40         1.36 o                         
   1   1   4          9.07          6.58         0.70 o                         
   2   1   4        223.20        185.03         6.43 o                         
   3   1   4        228.22        217.88         8.75 o                         
   4   1   4        948.61       1057.86        18.97 o                         
   5   1   4         18.66         20.94         0.97 o                         
   6   1   4         12.79         12.05         0.84 o                         
   7   1   4          0.05         -0.28         0.70 o                         
   8   1   4         35.38         32.48         2.74 o                         
   9   1   4          2.28          1.77         0.86 o                         
  10   1   4          8.12          8.38         1.87 o                         
  11   1   4          0.01         -0.34         3.33 o                         
 -10   2   4         14.66         15.78         2.22 o                         
  -9   2   4         12.96         15.23         1.44 o                         
  -8   2   4          0.05         -0.52         1.41 o                         
  -7   2   4          0.06          0.58         1.05 o                         
  -6   2   4          9.94         12.13         1.42 o                         
  -5   2   4         10.61          7.23         1.32 o                         
  -4   2   4        724.10        762.08        10.37 o                         
  -3   2   4         93.27         74.98         1.55 o                         
  -2   2   4        916.58       1052.43        14.44 o                         
  -1   2   4        961.63       1007.57        12.96 o                         
   0   2   4        181.72        189.15         4.33 o                         
   1   2   4         98.74         87.91         1.75 o                         
   2   2   4          0.53          0.69         0.37 o                         
   3   2   4          4.53          4.12         0.54 o                         
   4   2   4         51.63         54.96         1.27 o                         
   5   2   4          0.00          0.58         0.33 o                         
   6   2   4         74.54         70.64         1.27 o                         
   7   2   4       1342.62       1408.82        16.76 o                         
   8   2   4        219.52        216.93         4.58 o                         
   9   2   4          3.21          5.54         0.87 o                         
  10   2   4          2.80          0.90         0.72 o                         
  11   2   4          4.75          2.57         2.37 o                         
 -10   3   4          3.98          5.20         2.14 o                         
  -9   3   4         95.76         98.14         2.81 o                         
  -8   3   4          0.55          2.02         1.30 o                         
  -7   3   4          0.17         -0.55         1.44 o                         
  -6   3   4       1478.95       1445.52        18.26 o                         
  -5   3   4        114.01         74.23        31.40 o                         
  -4   3   4        189.79        179.80         2.97 o                         
  -3   3   4        131.89        116.61         3.39 o                         
  -2   3   4         55.43         55.79         1.58 o                         
  -1   3   4          0.17          0.22         0.70 o                         
   0   3   4        134.71        136.31         2.23 o                         
   1   3   4          9.47         10.12         0.87 o                         
   2   3   4        118.94        126.84         2.69 o                         
   3   3   4       2903.14       2975.15        33.43 o                         
   4   3   4        705.60        669.48        10.25 o                         
   5   3   4        217.12        196.64         2.04 o                         
   6   3   4        519.11        512.07         8.45 o                         
   7   3   4        486.27        479.28         4.73 o                         
   8   3   4         31.77         31.95         0.59 o                         
   9   3   4          0.05          0.12         0.36 o                         
  10   3   4          0.90          1.79         1.42 o                         
  11   3   4         10.40         16.41         3.64 o                         
 -10   4   4         92.91        116.15         3.84 o                         
  -9   4   4         35.24         40.80         1.83 o                         
  -8   4   4         38.75         37.27         1.91 o                         
  -7   4   4         15.55         16.15         1.50 o                         
  -6   4   4         24.18         23.51         4.33 o                         
  -5   4   4        115.34        107.93         2.92 o                         
  -4   4   4         42.61         40.52         1.46 o                         
  -3   4   4        131.47        143.67         2.83 o                         
  -2   4   4       2348.52       2546.61        36.26 o                         
  -1   4   4        828.67        902.75        12.47 o                         
   0   4   4       3785.17       3783.15        55.11 o                         
   1   4   4       1385.68       1472.64        19.54 o                         
   2   4   4        180.10        188.48         5.91 o                         
   3   4   4       1279.50       1421.23        14.95 o                         
   4   4   4         73.90         78.38         3.33 o                         
   5   4   4          1.19          1.92         1.96 o                         
   6   4   4          0.01         -0.94         2.26 o                         
   7   4   4        555.66        562.20        10.44 o                         
   8   4   4        231.61        253.06         6.05 o                         
   9   4   4          0.70         -0.67         1.57 o                         
  10   4   4          0.01         -0.67         2.47 o                         
  11   4   4        259.68        380.37        26.19 o                         
 -10   5   4          0.47          0.48         1.28 o                         
  -9   5   4          0.19          0.28         0.99 o                         
  -8   5   4          2.34          2.77         1.39 o                         
  -7   5   4         19.46         17.51         1.40 o                         
  -6   5   4       3276.56       3359.12        43.81 o                         
  -5   5   4         62.61         62.62         2.05 o                         
  -4   5   4        500.07        479.33         7.54 o                         
  -3   5   4        227.41        236.76         4.11 o                         
  -2   5   4        184.25        206.23         4.08 o                         
  -1   5   4          1.93          1.75         1.27 o                         
   0   5   4          6.39          7.25         1.18 o                         
   1   5   4         30.42         32.05         0.92 o                         
   2   5   4         15.27         13.57         1.07 o                         
   3   5   4        597.16        704.98        11.31 o                         
   4   5   4        795.30        884.71        18.06 o                         
   5   5   4          8.84         13.19         1.49 o                         
   6   5   4        459.10        471.32        12.04 o                         
   7   5   4       3757.76       4038.64        94.18 o                         
   8   5   4         83.40         83.93         3.50 o                         
   9   5   4          1.02         -0.32         1.58 o                         
  10   5   4          9.88         10.67         2.56 o                         
  11   5   4          1.57          2.82         4.53 o                         
 -10   6   4         63.60         84.31         3.92 o                         
  -9   6   4          0.03         -0.13         1.71 o                         
  -8   6   4          0.03          0.14         1.22 o                         
  -7   6   4         11.48          9.84         1.80 o                         
  -6   6   4          4.09          3.71         2.15 o                         
  -5   6   4         30.91         32.28         2.10 o                         
  -4   6   4         16.69         20.73         1.72 o                         
  -3   6   4         90.82         99.46         3.24 o                         
  -2   6   4         44.28         43.80         1.45 o                         
  -1   6   4        136.24        147.18         2.76 o                         
   0   6   4        126.76        137.80         2.78 o                         
   1   6   4         72.83         76.30         1.51 o                         
   2   6   4       5811.46       6320.10       175.85 o                         
   3   6   4        207.45        240.01         2.77 o                         
   4   6   4         37.67         44.70         3.12 o                         
   5   6   4         41.38         43.67         2.13 o                         
   6   6   4        315.31        310.93         7.51 o                         
   7   6   4         49.43         51.19         3.24 o                         
   8   6   4          0.55          0.60         1.66 o                         
  10   6   4         21.45         30.01         3.20 o                         
  -9   7   4          0.70          0.82         1.51 o                         
  -8   7   4         13.62         14.03         2.25 o                         
  -7   7   4         71.04         69.98         2.87 o                         
  -6   7   4         19.55         16.62         2.29 o                         
  -5   7   4         15.71         16.94         1.66 o                         
  -4   7   4        128.13        126.87         3.32 o                         
  -3   7   4        365.88        383.53         8.62 o                         
  -2   7   4        721.09        866.17        12.15 o                         
  -1   7   4         97.13        100.58         3.35 o                         
   0   7   4          2.31          2.65         1.19 o                         
   1   7   4        222.33        213.67         3.26 o                         
   2   7   4         41.06         49.89         2.43 o                         
   3   7   4         15.42         15.97         0.68 o                         
   4   7   4         20.38         17.57         0.76 o                         
   5   7   4         17.89         18.44         1.84 o                         
   6   7   4        367.12        378.68         9.09 o                         
   7   7   4        122.47        128.76         4.31 o                         
   8   7   4         16.45         19.60         2.39 o                         
   9   7   4         32.35         31.76         4.95 o                         
  10   7   4         18.76         22.97         3.46 o                         
  -9   8   4         12.03          8.95         1.61 o                         
  -8   8   4          0.09          1.01         1.49 o                         
  -7   8   4        255.26        271.20        18.29 o                         
  -6   8   4        352.34        360.41         9.14 o                         
  -5   8   4         42.68         45.01         2.11 o                         
  -4   8   4         26.01         31.36         2.23 o                         
  -3   8   4         82.82         88.59         3.39 o                         
  -2   8   4         12.68         14.34         1.30 o                         
  -1   8   4          8.17          9.35         1.81 o                         
   0   8   4          0.13         -0.22         1.19 o                         
   1   8   4         36.44         28.50         1.63 o                         
   2   8   4        211.48        228.01         3.42 o                         
   3   8   4        124.20        151.70         2.20 o                         
   4   8   4        105.35        110.52         4.08 o                         
   5   8   4         16.79         12.89         1.88 o                         
   6   8   4        150.12        172.95         8.97 o                         
   7   8   4          2.38          3.20         1.88 o                         
   8   8   4         11.95         11.95         2.35 o                         
   9   8   4          2.62          2.86         3.97 o                         
  10   8   4          5.10          2.95         4.87 o                         
  -9   9   4          1.25          1.45         1.49 o                         
  -8   9   4          5.90          8.27         1.55 o                         
  -7   9   4         87.40         94.62         6.02 o                         
  -6   9   4         18.94         16.59         3.55 o                         
  -5   9   4          0.12         -0.04         2.05 o                         
  -4   9   4          0.52          0.13         2.07 o                         
  -3   9   4         43.59         43.75         2.33 o                         
  -2   9   4          5.39          6.97         1.56 o                         
  -1   9   4         10.61         14.85         1.51 o                         
   0   9   4        197.61        193.64         4.17 o                         
   1   9   4        426.85        470.42         8.09 o                         
   2   9   4        258.43        287.05         3.89 o                         
   3   9   4         18.84         19.49         1.17 o                         
   4   9   4         60.72         54.32         2.11 o                         
   5   9   4         36.66         38.68         4.01 o                         
   6   9   4         49.95         42.05         5.08 o                         
   7   9   4          3.30          3.20         1.92 o                         
   8   9   4          1.74          2.48         2.13 o                         
   9   9   4         23.68         31.85         5.51 o                         
  -8  10   4          1.45          1.16         1.23 o                         
  -7  10   4        119.74        118.35         4.40 o                         
  -6  10   4         37.80         35.67         2.38 o                         
  -5  10   4          1.85          0.80         1.75 o                         
  -4  10   4         55.71         49.65         2.59 o                         
  -3  10   4         10.87          9.11         1.87 o                         
  -2  10   4         69.63         70.27         2.69 o                         
  -1  10   4          0.51          0.72         1.27 o                         
   0  10   4        190.55        195.76         4.59 o                         
   1  10   4          9.14         10.14         1.74 o                         
   2  10   4         15.96         16.43         1.04 o                         
   3  10   4          7.22          6.24         1.25 o                         
   4  10   4          6.85          7.52         0.61 o                         
   5  10   4        152.61        111.76        10.01 o                         
   6  10   4          1.06          1.24         3.12 o                         
   7  10   4         17.88         22.75         4.27 o                         
   8  10   4          2.38          3.29         2.22 o                         
   9  10   4         19.64         25.66         5.55 o                         
  -8  11   4         28.12         18.65         3.88 o                         
  -7  11   4          1.93          3.01         1.37 o                         
  -6  11   4          4.62          4.69         2.45 o                         
  -5  11   4          1.37          3.00         2.00 o                         
  -4  11   4          2.09          0.74         1.39 o                         
  -3  11   4          0.06          0.84         1.56 o                         
  -2  11   4         22.02         23.64         2.00 o                         
  -1  11   4          2.07          2.73         2.14 o                         
   0  11   4          5.05          6.34         1.25 o                         
   1  11   4         88.22         96.51         2.50 o                         
   2  11   4         27.73         25.70         1.26 o                         
   3  11   4          0.04          1.01         1.19 o                         
   4  11   4          0.46          0.21         0.64 o                         
   5  11   4        134.86        124.85         4.91 o                         
   6  11   4         20.56         23.65         2.43 o                         
   7  11   4          0.00          0.34         3.24 o                         
   8  11   4          3.10          6.28         2.56 o                         
  -7  12   4          0.67          1.71         1.39 o                         
  -6  12   4         33.82         30.86         3.09 o                         
  -5  12   4          1.46          1.57         2.06 o                         
  -4  12   4         39.76         39.32         2.31 o                         
  -3  12   4         26.36         25.71         2.36 o                         
  -2  12   4         41.79         47.90         2.57 o                         
  -1  12   4        140.49        163.73         4.23 o                         
   0  12   4         74.47         75.51         2.68 o                         
   1  12   4         31.45         35.29         2.00 o                         
   2  12   4          3.26          1.75         0.94 o                         
   3  12   4         12.26         14.13         1.34 o                         
   4  12   4         14.17         14.03         1.55 o                         
   5  12   4          6.73          7.51         2.05 o                         
   6  12   4          5.78          1.66         3.37 o                         
   7  12   4          7.73          9.95         2.52 o                         
  -6  13   4          1.64          3.97         2.51 o                         
  -5  13   4          7.79          7.75         2.47 o                         
  -4  13   4         15.45         13.45         2.41 o                         
  -3  13   4          8.61         11.01         1.81 o                         
  -2  13   4          2.47          1.02         2.48 o                         
  -1  13   4         17.53         18.49         3.18 o                         
   0  13   4         48.16         50.85         1.76 o                         
   1  13   4          1.20          1.15         0.88 o                         
   2  13   4          2.63          3.41         1.22 o                         
   3  13   4        169.48        171.19         6.40 o                         
   4  13   4          2.49          2.34         0.79 o                         
   5  13   4          0.05          1.20         3.07 o                         
   6  13   4          1.09          2.52         2.05 o                         
  -5  14   4          0.00         -0.18         2.97 o                         
  -4  14   4          0.02          0.34         2.18 o                         
  -3  14   4         11.10         11.10         2.39 o                         
  -2  14   4         56.11         57.91         3.20 o                         
  -1  14   4        448.71        466.53        10.87 o                         
   0  14   4          0.09         -1.21         1.21 o                         
   1  14   4          2.30          1.12         1.11 o                         
   2  14   4          1.77          2.21         1.16 o                         
   3  14   4          0.26          0.69         1.11 o                         
   4  14   4          0.84         -0.21         2.52 o                         
   5  14   4          0.56         -0.30         1.62 o                         
  -4  15   4          2.85          2.86         2.33 o                         
  -3  15   4          5.50          3.69         2.21 o                         
  -2  15   4         46.30         46.87         2.66 o                         
  -1  15   4          4.01          4.79         1.56 o                         
   0  15   4          2.43          2.94         1.33 o                         
   1  15   4          0.94          0.39         1.56 o                         
   2  15   4          9.39         10.27         1.98 o                         
   3  15   4          1.42          1.03         0.76 o                         
   4  15   4          0.00          0.43         2.60 o                         
  -2  16   4         22.73         17.89         1.95 o                         
  -1  16   4         17.00         16.99         1.67 o                         
   0  16   4          3.62          2.57         1.45 o                         
   1  16   4          0.30          3.00         1.77 o                         
   0 -13   5          0.05          0.43         1.67 o                         
   1 -13   5          3.57          2.77         1.58 o                         
   2 -13   5          0.61         -2.09         3.59 o                         
   3 -13   5          5.95          4.32         3.29 o                         
  -2 -12   5          0.03          0.10         1.36 o                         
  -1 -12   5         11.27         12.35         3.97 o                         
   0 -12   5          0.28          0.21         1.52 o                         
   1 -12   5          5.26          3.85         2.67 o                         
   2 -12   5          1.51          1.20         2.56 o                         
   3 -12   5          2.96          3.88         2.05 o                         
   4 -12   5         37.57         37.46         3.15 o                         
   5 -12   5          9.68          5.81         5.93 o                         
   6 -12   5          0.63          2.26         5.55 o                         
  -4 -11   5         11.56         16.51         2.31 o                         
  -3 -11   5          0.77          0.49         1.83 o                         
  -2 -11   5          0.07          0.25         1.19 o                         
  -1 -11   5         14.15         15.38         1.51 o                         
   0 -11   5         20.13         20.85         1.69 o                         
   1 -11   5          5.85          5.56         2.62 o                         
   2 -11   5          8.80         11.19         1.98 o                         
   3 -11   5          0.23         -0.01         2.56 o                         
   4 -11   5         28.16         33.68         7.17 o                         
   5 -11   5         15.33         13.75         3.50 o                         
   6 -11   5          3.04          2.60         2.90 o                         
   7 -11   5          0.10         -0.17         4.61 o                         
  -5 -10   5         21.30         20.61         1.47 o                         
  -4 -10   5         56.02         54.44         2.47 o                         
  -3 -10   5          3.41          3.31         1.90 o                         
  -2 -10   5          6.80          8.50         1.92 o                         
  -1 -10   5          7.28          8.18         1.33 o                         
   0 -10   5          0.43          0.21         1.32 o                         
   1 -10   5          4.11          5.01         1.60 o                         
   2 -10   5          5.44          3.95         2.54 o                         
   3 -10   5         60.19         59.26         2.62 o                         
   4 -10   5         23.78         25.87         3.63 o                         
   5 -10   5          0.10          0.81         4.40 o                         
   6 -10   5          3.20          2.05         4.61 o                         
   7 -10   5          0.39          1.54         2.65 o                         
   8 -10   5          1.80          1.71         5.04 o                         
  -6  -9   5          0.05          0.50         1.31 o                         
  -5  -9   5          6.23          4.79         1.61 o                         
  -4  -9   5          7.23          7.33         1.66 o                         
  -3  -9   5         40.34         42.47         1.68 o                         
  -2  -9   5          1.98          1.34         0.73 o                         
  -1  -9   5         52.76         48.65         2.12 o                         
   0  -9   5          8.52          6.45         2.17 o                         
   1  -9   5          2.06          1.64         1.34 o                         
   2  -9   5         33.10         31.73         3.06 o                         
   3  -9   5         72.58         72.69         2.67 o                         
   4  -9   5         23.96         20.45         5.42 o                         
   5  -9   5          1.34          1.88         4.18 o                         
   6  -9   5          0.01         -0.98         2.26 o                         
   7  -9   5          0.51          1.02         4.23 o                         
   8  -9   5          0.72          0.90         2.43 o                         
   9  -9   5         10.66         20.32         5.72 o                         
  -6  -8   5          6.92          7.13         1.88 o                         
  -5  -8   5         52.77         46.78         2.16 o                         
  -4  -8   5          6.39          4.58         1.18 o                         
  -3  -8   5         16.55         18.84         1.39 o                         
  -2  -8   5         22.64         22.05         1.46 o                         
  -1  -8   5        125.99        120.96         2.59 o                         
   0  -8   5          5.77          5.96         1.53 o                         
   1  -8   5         10.76         10.84         1.52 o                         
   2  -8   5          5.02          3.62         1.57 o                         
   3  -8   5         28.59         31.25         3.59 o                         
   4  -8   5          9.31          6.66         4.53 o                         
   5  -8   5          4.32          4.35         2.31 o                         
   6  -8   5          5.73          4.40         4.10 o                         
   7  -8   5        152.95        147.93         8.15 o                         
   8  -8   5          1.14          2.09         2.31 o                         
   9  -8   5          2.74         -0.21         3.84 o                         
  -7  -7   5          0.52          0.15         1.27 o                         
  -6  -7   5          7.65          6.75         1.89 o                         
  -5  -7   5          0.57          0.37         1.51 o                         
  -4  -7   5          0.00          0.12         1.31 o                         
  -3  -7   5         11.01         10.99         1.63 o                         
  -2  -7   5         21.76         20.57         1.68 o                         
  -1  -7   5         17.40         18.06         1.53 o                         
   0  -7   5         70.92         65.08         1.54 o                         
   1  -7   5         26.72         24.80         1.50 o                         
   2  -7   5          0.39          1.37         1.49 o                         
   3  -7   5       3979.61       4605.64       108.48 o                         
   4  -7   5          0.09          0.13         1.92 o                         
   5  -7   5          0.20          0.26         3.16 o                         
   6  -7   5         25.39         26.51         2.69 o                         
   7  -7   5          0.00          1.07         1.96 o                         
   8  -7   5          8.24         11.19         2.43 o                         
   9  -7   5          2.68          1.41         3.71 o                         
  10  -7   5          3.21          3.29         4.27 o                         
  -8  -6   5          0.62          0.57         1.75 o                         
  -7  -6   5          0.09          0.04         1.55 o                         
  -6  -6   5          7.22          6.15         1.94 o                         
  -5  -6   5          3.11          2.69         1.29 o                         
  -4  -6   5         24.32         22.55         1.45 o                         
  -3  -6   5         41.55         41.49         2.43 o                         
  -2  -6   5        117.97        114.85         3.04 o                         
  -1  -6   5        784.32        782.29        12.05 o                         
   0  -6   5         24.10         27.55         1.22 o                         
   1  -6   5         21.35         18.37         1.48 o                         
   2  -6   5        222.51        229.74         6.94 o                         
   3  -6   5        110.73        112.11         4.44 o                         
   4  -6   5          5.47          3.12         1.96 o                         
   5  -6   5          7.18         10.03         2.13 o                         
   6  -6   5          0.19         -1.28         1.79 o                         
   7  -6   5          0.43          0.17         1.71 o                         
   8  -6   5          5.40          5.85         3.59 o                         
   9  -6   5          2.05          1.32         3.37 o                         
  10  -6   5          7.33          5.38         3.88 o                         
  -8  -5   5         17.74         17.87         1.68 o                         
  -7  -5   5          6.72          5.59         1.06 o                         
  -6  -5   5        142.50        129.60         2.46 o                         
  -5  -5   5         12.82         13.57         1.14 o                         
  -4  -5   5          1.96          3.80         0.78 o                         
  -3  -5   5         81.42         83.18         1.68 o                         
  -2  -5   5        279.41        281.36         6.32 o                         
  -1  -5   5          2.47          1.63         1.06 o                         
   0  -5   5          6.74          7.79         1.92 o                         
   1  -5   5         40.82         38.35         1.58 o                         
   2  -5   5        101.55         96.68         2.81 o                         
   3  -5   5         20.35         24.29         2.35 o                         
   4  -5   5         41.70         43.20         4.18 o                         
   5  -5   5          3.90          2.73         2.99 o                         
   6  -5   5        109.71        104.64         5.68 o                         
   7  -5   5         83.09         88.80         5.29 o                         
   8  -5   5          8.81          9.22         2.01 o                         
   9  -5   5          0.23         -0.24         0.69 o                         
  10  -5   5         10.48         10.09         1.54 o                         
  11  -5   5          0.27         -0.44         0.94 o                         
  -8  -4   5          0.23         -0.35         1.08 o                         
  -7  -4   5          0.10          0.33         0.67 o                         
  -6  -4   5         47.86         50.18         2.05 o                         
  -5  -4   5          0.80          1.17         1.15 o                         
  -4  -4   5          4.29          4.76         1.04 o                         
  -3  -4   5         64.34         68.30         1.99 o                         
  -2  -4   5         74.64         80.30         1.78 o                         
  -1  -4   5         97.47        103.48         2.42 o                         
   0  -4   5         26.61         30.79         1.58 o                         
   1  -4   5        234.99        251.59         5.23 o                         
   2  -4   5        453.76        484.90        19.55 o                         
   3  -4   5          6.96         10.04         1.18 o                         
   4  -4   5          2.20          0.47         2.35 o                         
   5  -4   5          1.32          2.26         1.54 o                         
   6  -4   5          6.51          5.38         2.99 o                         
   7  -4   5          0.07          0.04         2.39 o                         
   8  -4   5         17.59         16.86         1.35 o                         
   9  -4   5          2.91          1.60         1.50 o                         
  10  -4   5          0.39          0.76         1.59 o                         
  11  -4   5         10.29          7.65         2.48 o                         
  -9  -3   5          0.06         -0.17         1.17 o                         
  -8  -3   5          1.53          0.95         1.17 o                         
  -7  -3   5          0.03          0.14         0.81 o                         
  -6  -3   5         14.94         14.21         1.34 o                         
  -5  -3   5          2.55          2.74         1.05 o                         
  -4  -3   5         13.64         12.73         1.20 o                         
  -3  -3   5          6.56         13.75         2.03 o                         
  -2  -3   5       1009.81        994.24        12.02 o                         
  -1  -3   5        345.99        331.28         5.23 o                         
   0  -3   5         47.87         46.97         1.99 o                         
   1  -3   5        196.45        187.59         4.10 o                         
   2  -3   5         60.27         63.36         3.88 o                         
   3  -3   5          7.25          6.84         0.53 o                         
   4  -3   5         40.70         41.76         1.22 o                         
   5  -3   5        139.56        137.91         2.55 o                         
   6  -3   5          0.06         -0.27         0.92 o                         
   7  -3   5         62.96         57.20         2.65 o                         
   8  -3   5         20.29         21.52         1.78 o                         
   9  -3   5        219.49        213.61         9.05 o                         
  10  -3   5         40.98         39.65         2.59 o                         
  11  -3   5          0.04          0.35         1.63 o                         
  -9  -2   5          0.01          1.32         1.30 o                         
  -8  -2   5          2.99          1.82         1.23 o                         
  -7  -2   5          1.55          0.05         0.65 o                         
  -6  -2   5          0.74          1.05         0.81 o                         
  -5  -2   5         62.68         61.95         1.54 o                         
  -4  -2   5         78.56         73.95         2.35 o                         
  -3  -2   5         12.39          9.69         1.29 o                         
  -2  -2   5        161.32        155.80         2.67 o                         
  -1  -2   5         28.58         27.77         0.85 o                         
   0  -2   5         40.26         44.42         1.40 o                         
   1  -2   5         35.08         42.91         1.66 o                         
   2  -2   5          1.43          3.42         1.79 o                         
   3  -2   5         16.06         22.78         0.89 o                         
   4  -2   5        180.90        200.69         2.93 o                         
   5  -2   5        131.61        131.62         3.91 o                         
   6  -2   5         40.45         39.50         1.77 o                         
   7  -2   5         31.80         31.54         1.18 o                         
   8  -2   5          4.14          4.03         1.03 o                         
   9  -2   5          2.29          1.89         1.24 o                         
  10  -2   5         19.79         17.58         1.61 o                         
  11  -2   5          2.77          1.01         1.70 o                         
  -9  -1   5         10.66         13.27         1.66 o                         
  -8  -1   5          5.19          7.36         1.75 o                         
  -7  -1   5          0.31          0.22         0.87 o                         
  -6  -1   5          3.82          2.79         1.01 o                         
  -5  -1   5         19.43         20.12         1.71 o                         
  -4  -1   5         11.20         12.42         0.87 o                         
  -3  -1   5        502.43        509.05         5.96 o                         
  -2  -1   5        218.11        196.36         3.24 o                         
  -1  -1   5         53.50         61.92         1.95 o                         
   0  -1   5        352.51        366.18         4.89 o                         
   1  -1   5        199.45        206.35         2.96 o                         
   2  -1   5        232.11        242.53         4.74 o                         
   3  -1   5          6.42          6.51         0.80 o                         
   4  -1   5         17.49         20.32         0.81 o                         
   5  -1   5          0.75          0.86         0.68 o                         
   6  -1   5         29.40         32.93         1.68 o                         
   7  -1   5          2.43          2.48         0.74 o                         
   8  -1   5        595.02        622.86        10.82 o                         
   9  -1   5        100.71        100.14         6.55 o                         
  10  -1   5          1.05          0.41         0.99 o                         
  11  -1   5          0.04         -0.28         1.45 o                         
  -9   0   5          0.81          1.79         1.45 o                         
  -8   0   5         65.99         68.69         2.28 o                         
  -7   0   5         26.62         20.21         1.81 o                         
  -6   0   5          6.08          8.39         1.12 o                         
  -5   0   5        874.02        808.47         9.56 o                         
  -4   0   5        187.63        180.56         2.67 o                         
  -3   0   5        248.93        236.18         3.81 o                         
  -2   0   5         21.29         19.40         1.08 o                         
  -1   0   5         28.50         24.39         1.52 o                         
   0   0   5        137.42        133.74         2.33 o                         
   1   0   5          4.73          4.80         0.81 o                         
   2   0   5        227.31        242.29         3.24 o                         
   3   0   5         28.88         30.10         1.15 o                         
   4   0   5        709.54        758.89        13.55 o                         
   5   0   5          1.36          0.05         0.55 o                         
   6   0   5          0.00          0.17         0.96 o                         
   7   0   5        276.02        280.58         5.61 o                         
   8   0   5         93.08         90.45         2.59 o                         
   9   0   5        105.66        107.40         2.42 o                         
  10   0   5          4.34          5.85         1.35 o                         
  11   0   5          0.10          0.63         1.37 o                         
  -9   1   5         94.55        125.36         4.66 o                         
  -8   1   5         24.85         28.49         1.87 o                         
  -7   1   5         26.30         26.65         1.54 o                         
  -6   1   5         21.07         21.09         1.57 o                         
  -5   1   5         69.39         65.37         3.32 o                         
  -4   1   5         12.65          9.89         1.17 o                         
  -3   1   5          7.97          7.55         1.01 o                         
  -2   1   5          8.97          8.90         0.81 o                         
  -1   1   5       2353.83       2392.50        38.72 o                         
   0   1   5         86.70         93.01         2.16 o                         
   1   1   5        225.32        211.20         3.29 o                         
   2   1   5        257.83        266.35         4.38 o                         
   3   1   5        801.44        840.27        14.98 o                         
   4   1   5        245.41        236.35         2.89 o                         
   5   1   5         31.22         30.25         0.94 o                         
   6   1   5          0.39          0.20         0.39 o                         
   7   1   5          0.01         -0.12         0.76 o                         
   8   1   5        183.81        169.87         9.03 o                         
   9   1   5        117.34        122.23         2.45 o                         
  10   1   5          4.60          4.81         1.20 o                         
  11   1   5          0.18          0.33         1.25 o                         
 -10   2   5          0.80          1.72         1.63 o                         
  -9   2   5          0.00          0.38         1.34 o                         
  -8   2   5          0.00          0.70         1.04 o                         
  -7   2   5          0.03         -0.02         1.01 o                         
  -6   2   5         78.07         81.35         2.05 o                         
  -5   2   5       4104.31       4110.38        54.08 o                         
  -4   2   5          7.69          7.97         1.73 o                         
  -3   2   5        450.20        411.02         6.02 o                         
  -2   2   5        255.12        225.78         3.29 o                         
  -1   2   5         78.68         89.97         1.90 o                         
   0   2   5         14.47         16.68         1.24 o                         
   1   2   5          0.07          0.48         0.81 o                         
   2   2   5          7.68          7.85         0.59 o                         
   3   2   5         62.70         65.65         1.37 o                         
   4   2   5        255.93        256.19        12.23 o                         
   5   2   5        404.05        420.86         4.65 o                         
   6   2   5          8.13          5.90         0.63 o                         
   7   2   5        557.88        589.59         6.84 o                         
   8   2   5       2110.32       2228.52        23.73 o                         
   9   2   5         50.17         50.27         1.04 o                         
  10   2   5          0.68          0.37         0.56 o                         
  11   2   5          5.57          5.06         1.96 o                         
 -10   3   5         33.36         36.07         2.19 o                         
  -9   3   5         87.48        118.37         5.70 o                         
  -8   3   5          0.46          0.64         1.65 o                         
  -7   3   5          8.59          9.87         1.27 o                         
  -6   3   5         29.49         31.51         1.64 o                         
  -5   3   5         48.59         43.94         3.27 o                         
  -4   3   5        138.28        142.62         3.01 o                         
  -3   3   5         10.26          9.49         0.98 o                         
  -2   3   5        128.60        132.36         3.03 o                         
  -1   3   5          0.11          0.52         0.80 o                         
   0   3   5        149.99        150.21         4.29 o                         
   1   3   5        369.19        380.65         5.00 o                         
   2   3   5        302.69        266.31         6.25 o                         
   3   3   5       8613.98       9024.31       144.23 o                         
   4   3   5         68.13         73.40         2.52 o                         
   5   3   5          0.01          0.30         0.39 o                         
   6   3   5         34.82         32.53         0.79 o                         
   7   3   5        324.71        324.99         3.71 o                         
   8   3   5        127.73        133.56         1.79 o                         
   9   3   5          2.78          1.72         0.37 o                         
  10   3   5          1.73          2.95         2.01 o                         
  11   3   5          1.76          6.15         4.01 o                         
 -10   4   5         25.18         32.01         2.98 o                         
  -9   4   5         13.27         14.10         1.91 o                         
  -8   4   5          0.08         -0.29         1.32 o                         
  -7   4   5          1.70          1.30         0.95 o                         
  -6   4   5        189.57        183.47         4.36 o                         
  -5   4   5         49.04         45.96         3.22 o                         
  -4   4   5         10.73          9.22         1.40 o                         
  -3   4   5        596.13        538.54         7.92 o                         
  -2   4   5        502.45        556.41         7.58 o                         
  -1   4   5       2172.39       2503.54        35.55 o                         
   0   4   5        484.87        489.31         6.34 o                         
   1   4   5         79.26         86.83         1.39 o                         
   2   4   5        224.49        232.31         3.01 o                         
   3   4   5         95.23        100.36         3.52 o                         
   4   4   5         41.36         43.03         1.10 o                         
   5   4   5         55.62         54.01         3.20 o                         
   6   4   5        106.48        102.80         3.16 o                         
   7   4   5        174.18        168.85         7.73 o                         
   8   4   5        131.27        141.70         6.28 o                         
   9   4   5         21.41         23.52         2.43 o                         
  10   4   5         59.23         57.59         5.34 o                         
  11   4   5         31.99         38.64         3.63 o                         
  -9   5   5         16.92         20.40         2.64 o                         
  -8   5   5         35.41         33.08         3.14 o                         
  -7   5   5          8.73          8.59         2.01 o                         
  -6   5   5        351.76        334.52         8.32 o                         
  -5   5   5        607.14        600.67         9.90 o                         
  -4   5   5        126.96        127.46         3.81 o                         
  -3   5   5        105.32        110.66         3.26 o                         
  -2   5   5        599.12        661.27         9.49 o                         
  -1   5   5          2.56          1.26         0.92 o                         
   0   5   5         43.77         45.37         1.49 o                         
   1   5   5         59.90         57.02         1.55 o                         
   2   5   5         55.44         64.44         2.01 o                         
   3   5   5        379.93        403.15         5.04 o                         
   4   5   5        494.10        610.28         7.96 o                         
   5   5   5        262.37        295.86         7.64 o                         
   6   5   5         17.91         14.64         1.75 o                         
   7   5   5        803.16        818.84        18.44 o                         
   8   5   5         38.14         41.92         2.69 o                         
   9   5   5          3.02          0.81         3.20 o                         
  10   5   5          0.45          0.43         1.92 o                         
  11   5   5          3.70          2.35         4.74 o                         
  -9   6   5         32.85         33.46         2.92 o                         
  -8   6   5          0.01         -0.02         1.65 o                         
  -7   6   5          0.59          0.23         1.67 o                         
  -6   6   5        615.91        617.96        12.51 o                         
  -5   6   5         30.82         32.16         1.91 o                         
  -4   6   5          8.42         10.15         1.72 o                         
  -3   6   5         26.58         24.55         2.11 o                         
  -2   6   5        148.97        141.94         2.99 o                         
  -1   6   5         37.97         51.50         2.17 o                         
   0   6   5        102.80        104.79         2.08 o                         
   1   6   5        313.77        313.91         4.16 o                         
   2   6   5        820.27       1029.28        13.85 o                         
   3   6   5       1179.70       1337.90        66.19 o                         
   4   6   5        151.42        171.31         5.02 o                         
   5   6   5         17.18         21.69         2.99 o                         
   6   6   5         44.23         46.36         4.23 o                         
   7   6   5         97.72         94.73         4.44 o                         
   8   6   5         24.89         25.23         4.06 o                         
   9   6   5          7.55         10.25         3.93 o                         
  10   6   5         30.68         36.89         3.37 o                         
  -9   7   5          5.42          4.08         1.70 o                         
  -8   7   5          8.03          6.60         1.65 o                         
  -7   7   5          1.07          0.18         1.19 o                         
  -6   7   5        325.87        311.46         6.93 o                         
  -5   7   5        116.25        107.95         4.18 o                         
  -4   7   5          0.56          0.23         1.25 o                         
  -3   7   5        374.60        381.09         7.24 o                         
  -2   7   5        189.33        212.49         4.06 o                         
  -1   7   5        150.33        133.71         2.44 o                         
   0   7   5          0.38          0.23         1.12 o                         
   1   7   5        114.94        107.05         2.95 o                         
   2   7   5          1.81          1.32         0.89 o                         
   3   7   5        177.66        194.98         2.38 o                         
   4   7   5         13.20         11.74         2.72 o                         
   5   7   5         54.07         64.21         4.01 o                         
   6   7   5        323.60        311.23         9.48 o                         
   7   7   5          2.70          4.61         3.76 o                         
   8   7   5          6.23          3.07         3.37 o                         
   9   7   5          0.97          0.98         3.50 o                         
  10   7   5         30.40         37.23         5.85 o                         
  -9   8   5          0.01         -0.52         2.12 o                         
  -8   8   5          1.58          1.15         2.06 o                         
  -7   8   5        247.79        243.94         4.51 o                         
  -6   8   5         36.81         38.39         3.01 o                         
  -5   8   5          1.58          1.88         1.66 o                         
  -4   8   5          0.22         -0.44         2.11 o                         
  -3   8   5          0.10          0.04         1.36 o                         
  -2   8   5          9.80         10.24         1.56 o                         
  -1   8   5         40.83         41.99         2.58 o                         
   0   8   5          8.54         10.37         0.94 o                         
   1   8   5          9.48         11.40         1.43 o                         
   2   8   5        347.75        403.73         8.65 o                         
   3   8   5        195.57        194.86         2.65 o                         
   4   8   5         71.76         56.30         1.92 o                         
   5   8   5          0.25          0.81         2.60 o                         
   6   8   5        446.69        461.03        10.76 o                         
   7   8   5          0.13          0.85         1.71 o                         
   8   8   5          0.18         -1.45         3.37 o                         
   9   8   5          0.30          2.01         2.18 o                         
  10   8   5          9.78         13.79         5.34 o                         
  -9   9   5          1.67          1.87         1.85 o                         
  -8   9   5         10.37         10.47         2.00 o                         
  -7   9   5          1.01         -0.50         1.19 o                         
  -6   9   5         22.40         21.72         2.59 o                         
  -5   9   5         61.67         58.63         2.46 o                         
  -4   9   5          2.28          2.41         1.71 o                         
  -3   9   5         11.13          7.34         1.76 o                         
  -2   9   5        232.69        248.26         4.93 o                         
  -1   9   5          0.06          0.22         1.60 o                         
   0   9   5        106.71        113.11         2.69 o                         
   1   9   5        260.48        248.76         7.92 o                         
   2   9   5        161.92        174.42         2.98 o                         
   3   9   5          0.15          0.38         0.68 o                         
   4   9   5         19.98         21.99         1.00 o                         
   5   9   5         10.35          8.28         1.88 o                         
   6   9   5          3.67          2.69         1.96 o                         
   7   9   5          9.65          8.32         2.13 o                         
   8   9   5         13.65         14.60         4.23 o                         
   9   9   5         10.09         22.03         3.03 o                         
  -8  10   5          9.09         10.81         2.63 o                         
  -7  10   5        100.36         94.58         4.21 o                         
  -6  10   5         65.41         64.76         4.59 o                         
  -5  10   5          0.47          1.00         2.60 o                         
  -4  10   5          8.40          7.64         1.94 o                         
  -3  10   5         33.70         32.98         2.28 o                         
  -2  10   5         16.42         17.38         1.89 o                         
  -1  10   5         11.64         11.15         1.67 o                         
   0  10   5         33.93         34.17         1.89 o                         
   1  10   5         74.02         71.79         2.08 o                         
   2  10   5          2.25          1.90         0.81 o                         
   3  10   5          8.43          9.81         0.89 o                         
   4  10   5        324.01        310.79         5.39 o                         
   5  10   5          4.11          3.20         3.16 o                         
   6  10   5         72.77         69.72         5.17 o                         
   7  10   5          0.40         -0.21         1.75 o                         
   8  10   5          1.59          3.63         2.22 o                         
   9  10   5          0.12          0.64         4.23 o                         
  -8  11   5          3.12          2.80         1.53 o                         
  -7  11   5         74.51         77.30         3.88 o                         
  -6  11   5          4.48          4.61         1.90 o                         
  -5  11   5          0.07         -0.17         2.50 o                         
  -4  11   5          0.19         -0.60         3.33 o                         
  -3  11   5          0.22         -0.53         1.53 o                         
  -2  11   5         63.24         62.92         2.64 o                         
  -1  11   5        142.06        143.00         4.47 o                         
   0  11   5        954.38       1007.70        16.35 o                         
   1  11   5          7.44          8.35         1.71 o                         
   2  11   5          1.37          2.47         0.81 o                         
   3  11   5         14.95         17.20         0.86 o                         
   4  11   5         11.56         11.48         1.05 o                         
   5  11   5          0.00          0.07         0.30 o                         
   6  11   5          0.14          1.11         3.20 o                         
   7  11   5          3.03          6.83         4.01 o                         
   8  11   5          6.40          7.86         2.73 o                         
  -7  12   5          6.04          5.72         2.76 o                         
  -6  12   5         24.55         25.08         2.44 o                         
  -5  12   5         44.38         42.24         3.33 o                         
  -4  12   5         18.88         18.83         2.49 o                         
  -3  12   5          7.03         12.01         1.75 o                         
  -2  12   5         13.49         13.67         2.73 o                         
  -1  12   5        177.18        177.38         4.42 o                         
   0  12   5         37.27         37.64         2.15 o                         
   1  12   5         15.25         14.26         1.41 o                         
   2  12   5          4.42          4.47         1.24 o                         
   3  12   5         14.02         15.06         1.68 o                         
   4  12   5         19.21         17.28         1.43 o                         
   5  12   5          1.45          0.68         3.07 o                         
   6  12   5          1.31          1.92         1.92 o                         
   7  12   5          0.74          1.96         2.22 o                         
  -6  13   5          0.32          1.18         2.36 o                         
  -5  13   5         39.65         36.01         2.64 o                         
  -4  13   5          2.59          3.05         2.14 o                         
  -3  13   5          0.02          0.10         2.28 o                         
  -2  13   5          0.04         -0.07         1.55 o                         
  -1  13   5         87.72         94.06         3.86 o                         
   0  13   5        136.30        142.73         3.41 o                         
   1  13   5          5.33          4.02         1.49 o                         
   2  13   5         11.93         13.10         1.64 o                         
   3  13   5          6.85          9.41         1.72 o                         
   4  13   5         62.78         57.39         3.76 o                         
   5  13   5          7.39          7.47         2.13 o                         
   6  13   5          1.12          1.62         3.54 o                         
   7  13   5          0.15          0.94         3.88 o                         
  -5  14   5          0.00          0.76         1.86 o                         
  -4  14   5         18.75         20.86         2.88 o                         
  -3  14   5          1.30          1.44         2.75 o                         
  -2  14   5         75.67         71.45         4.45 o                         
  -1  14   5         25.69         22.20         2.71 o                         
   0  14   5          1.57          0.29         1.41 o                         
   1  14   5          0.11         -0.12         0.88 o                         
   2  14   5          1.98          2.22         1.68 o                         
   3  14   5         14.41         16.24         1.89 o                         
   4  14   5          0.03          0.43         1.71 o                         
   5  14   5          9.23         10.08         3.93 o                         
  -4  15   5          2.62          2.73         4.65 o                         
  -3  15   5          0.80          2.49         1.74 o                         
  -2  15   5          0.19          0.90         2.82 o                         
  -1  15   5          0.36         -1.52         2.64 o                         
   0  15   5          0.01          0.33         1.04 o                         
   1  15   5          3.38          2.15         1.28 o                         
   2  15   5          0.39          0.30         1.08 o                         
   3  15   5          0.50         -0.01         0.88 o                         
   4  15   5          3.52          4.23         1.92 o                         
  -2  16   5         24.80         30.82         4.00 o                         
  -1  16   5         25.62         24.20         4.18 o                         
   0  16   5          1.83          0.17         1.24 o                         
   1  16   5          0.88          1.42         1.27 o                         
   2  16   5         42.27         43.87         2.75 o                         
  -1 -12   6          0.11          0.23         1.59 o                         
   0 -12   6         16.68         11.94         3.00 o                         
   1 -12   6          6.75          5.53         1.71 o                         
   2 -12   6          0.57         -0.17         1.87 o                         
   3 -12   6          9.72          4.43         2.49 o                         
   4 -12   6          8.63          8.55         3.85 o                         
   5 -12   6         17.53         28.28         3.47 o                         
  -3 -11   6         27.84         29.33         2.87 o                         
  -2 -11   6          0.03         -1.15         1.58 o                         
  -1 -11   6          9.62          9.78         1.96 o                         
   0 -11   6         17.78         19.14         2.29 o                         
   1 -11   6          2.59          2.78         1.91 o                         
   2 -11   6          6.62          7.47         2.22 o                         
   3 -11   6          1.87          0.77         1.60 o                         
   4 -11   6          1.13         -0.07         1.72 o                         
   5 -11   6          3.66          3.75         2.54 o                         
   6 -11   6          9.34          9.26         5.93 o                         
  -4 -10   6          0.41          0.65         1.07 o                         
  -3 -10   6          0.75          0.01         1.21 o                         
  -2 -10   6          2.88          3.10         2.12 o                         
  -1 -10   6         10.23         10.36         1.73 o                         
   0 -10   6          0.05          0.21         1.19 o                         
   1 -10   6          9.94         10.10         2.08 o                         
   2 -10   6          7.31          9.14         1.65 o                         
   3 -10   6          1.18          0.89         2.10 o                         
   4 -10   6        582.75        618.50        52.23 o                         
   5 -10   6          0.65         -0.25         1.90 o                         
   6 -10   6          0.02         -0.26         4.27 o                         
   7 -10   6          1.99          0.85         2.69 o                         
   8 -10   6          0.12          0.60         4.70 o                         
  -5  -9   6          8.57          7.13         1.16 o                         
  -4  -9   6          4.88          4.27         1.33 o                         
  -3  -9   6         15.53         15.31         1.72 o                         
  -2  -9   6          4.39          3.50         1.13 o                         
  -1  -9   6         37.76         32.35         2.05 o                         
   0  -9   6        121.27        114.67         3.45 o                         
   1  -9   6          2.06          3.02         2.26 o                         
   2  -9   6          0.44          0.90         1.30 o                         
   3  -9   6         15.56         19.08         2.53 o                         
   4  -9   6         38.97         47.54         4.11 o                         
   5  -9   6          0.91          0.00         3.71 o                         
   6  -9   6          0.00          1.20         2.43 o                         
   7  -9   6          1.71          2.18         4.57 o                         
   8  -9   6          0.31         -0.13         2.35 o                         
  -6  -8   6          1.31          2.34         1.14 o                         
  -5  -8   6         85.02         80.11         3.42 o                         
  -4  -8   6          8.77          8.32         1.96 o                         
  -3  -8   6          0.16          0.78         0.82 o                         
  -2  -8   6          6.77          4.85         2.15 o                         
  -1  -8   6         52.46         47.62         3.90 o                         
   0  -8   6          0.49          0.38         1.24 o                         
   1  -8   6          1.18          1.61         2.02 o                         
   2  -8   6          3.77          2.31         2.29 o                         
   3  -8   6          0.67          2.03         2.28 o                         
   4  -8   6          3.18          3.97         1.87 o                         
   5  -8   6         10.68         12.68         2.69 o                         
   6  -8   6          1.69          1.32         3.97 o                         
   7  -8   6         33.20         30.27         3.29 o                         
   8  -8   6         60.44         50.93         3.93 o                         
   9  -8   6          3.12          1.37         4.31 o                         
  -6  -7   6          0.88         -0.33         1.76 o                         
  -5  -7   6         21.00         22.73         1.81 o                         
  -4  -7   6          1.15          1.17         0.92 o                         
  -3  -7   6          1.02          0.81         0.98 o                         
  -2  -7   6         14.40         15.49         1.30 o                         
  -1  -7   6          7.53          7.25         1.32 o                         
   0  -7   6         58.05         54.60         3.16 o                         
   1  -7   6         10.76         11.64         1.75 o                         
   2  -7   6          4.97          8.75         2.57 o                         
   3  -7   6        277.60        287.53         9.86 o                         
   4  -7   6         36.03         35.44         6.34 o                         
   5  -7   6          1.52          2.95         3.76 o                         
   6  -7   6          0.67          1.58         2.09 o                         
   7  -7   6          8.36          3.59         2.35 o                         
   8  -7   6          0.14          1.45         3.76 o                         
   9  -7   6          1.58         -0.09         3.37 o                         
  10  -7   6          0.13         -0.04         3.54 o                         
  -7  -6   6          0.08         -0.35         1.13 o                         
  -6  -6   6          0.14         -0.20         1.28 o                         
  -5  -6   6          4.18          3.88         1.86 o                         
  -4  -6   6          0.01         -0.51         1.09 o                         
  -3  -6   6          0.26         -0.24         0.77 o                         
  -2  -6   6         18.73         18.22         1.20 o                         
  -1  -6   6        311.14        305.38        10.89 o                         
   0  -6   6         95.11         88.02         2.17 o                         
   1  -6   6         37.00         34.35         1.37 o                         
   2  -6   6         14.21         17.12         1.76 o                         
   3  -6   6         94.97         94.76         3.75 o                         
   4  -6   6          4.18          3.52         1.42 o                         
   5  -6   6          4.48          4.01         3.63 o                         
   6  -6   6         27.09         23.22         4.31 o                         
   7  -6   6          0.97          0.64         3.24 o                         
   8  -6   6         14.84         13.87         4.18 o                         
   9  -6   6          2.75          3.93         3.71 o                         
  10  -6   6         42.38         40.60         5.38 o                         
  -7  -5   6          8.50          8.80         1.41 o                         
  -6  -5   6         24.39         20.27         1.44 o                         
  -5  -5   6          4.41          3.59         1.18 o                         
  -4  -5   6          1.09          1.67         0.96 o                         
  -3  -5   6          2.35          3.24         0.89 o                         
  -2  -5   6          1.03          1.88         1.07 o                         
  -1  -5   6         29.91         27.01         1.73 o                         
   0  -5   6          3.90          1.95         0.93 o                         
   1  -5   6          3.27          3.24         0.58 o                         
   2  -5   6         37.33         31.93         1.67 o                         
   3  -5   6         15.13         16.20         2.35 o                         
   4  -5   6         41.57         35.13         1.73 o                         
   5  -5   6         62.60         67.03         3.24 o                         
   6  -5   6         17.59         19.42         2.22 o                         
   7  -5   6         36.98         37.95         4.31 o                         
   8  -5   6          8.06          7.26         3.50 o                         
   9  -5   6          7.78          6.02         3.63 o                         
  10  -5   6          0.01          0.26         3.20 o                         
  -8  -4   6          1.19          0.10         1.31 o                         
  -7  -4   6          1.01          0.73         1.17 o                         
  -6  -4   6          1.79          1.80         0.99 o                         
  -5  -4   6          1.27          0.70         1.65 o                         
  -4  -4   6         21.34         23.46         1.33 o                         
  -3  -4   6         24.41         25.79         1.42 o                         
  -2  -4   6        127.48        131.36         2.05 o                         
  -1  -4   6         42.46         40.85         1.37 o                         
   0  -4   6          5.30          5.05         0.87 o                         
   1  -4   6         47.58         48.55         1.30 o                         
   2  -4   6          7.92          6.78         0.62 o                         
   3  -4   6        434.07        418.61        19.38 o                         
   4  -4   6          6.83          9.33         1.48 o                         
   5  -4   6          3.19          4.10         3.07 o                         
   6  -4   6          8.69          8.58         1.84 o                         
   7  -4   6         37.59         38.94         2.48 o                         
   8  -4   6          6.75          7.64         3.24 o                         
   9  -4   6        194.99        198.52         7.90 o                         
  10  -4   6         21.36         23.61         2.48 o                         
  11  -4   6          0.24          1.71         3.07 o                         
  -8  -3   6          0.03          0.34         1.03 o                         
  -7  -3   6         14.07         14.24         1.34 o                         
  -6  -3   6         93.47         85.72         2.03 o                         
  -5  -3   6         13.90         14.65         1.63 o                         
  -4  -3   6        161.92        159.89         3.32 o                         
  -3  -3   6        110.61        103.03         2.37 o                         
  -2  -3   6        194.39        183.61         3.21 o                         
  -1  -3   6         12.86         16.76         1.06 o                         
   0  -3   6          8.47          9.62         0.85 o                         
   1  -3   6        149.47        147.42         4.87 o                         
   2  -3   6        242.34        252.44         6.96 o                         
   3  -3   6        217.22        216.67         4.06 o                         
   4  -3   6        132.45        130.18         2.67 o                         
   5  -3   6        154.58        164.59         3.01 o                         
   6  -3   6        114.55        130.36         5.27 o                         
   7  -3   6         12.62         12.31         2.03 o                         
   8  -3   6         88.19         60.88        45.60 o                         
   9  -3   6          1.40          1.66         1.62 o                         
  10  -3   6         84.92         82.87         4.99 o                         
  11  -3   6         10.33         10.20         1.88 o                         
  -9  -2   6          1.09          0.57         1.18 o                         
  -8  -2   6         37.67         54.97         2.03 o                         
  -7  -2   6          3.88          6.45         1.22 o                         
  -6  -2   6          3.84          5.03         1.18 o                         
  -5  -2   6          5.89          7.53         1.13 o                         
  -4  -2   6         39.69         36.64         1.54 o                         
  -3  -2   6         16.64         16.74         1.24 o                         
  -2  -2   6         14.67         14.20         0.84 o                         
  -1  -2   6         27.88         27.97         1.34 o                         
   0  -2   6        492.78        523.23         8.00 o                         
   1  -2   6         29.17         25.39         1.12 o                         
   2  -2   6       1385.04       1538.54        31.46 o                         
   3  -2   6          0.07          0.47         1.58 o                         
   4  -2   6        535.05        550.27         6.52 o                         
   5  -2   6          1.25          1.27         0.68 o                         
   6  -2   6         12.46         13.18         1.35 o                         
   7  -2   6         14.67         16.62         1.26 o                         
   8  -2   6          0.21          0.00         0.85 o                         
   9  -2   6          4.48          5.67         2.03 o                         
  10  -2   6         13.28         13.32         2.95 o                         
  11  -2   6         10.94         11.65         1.71 o                         
  -9  -1   6          2.97          2.87         1.57 o                         
  -8  -1   6          0.29         -0.04         1.02 o                         
  -7  -1   6          0.39          1.96         1.53 o                         
  -6  -1   6         14.89         12.76         1.22 o                         
  -5  -1   6         43.80         44.31         1.56 o                         
  -4  -1   6       1982.11       1993.77        25.14 o                         
  -3  -1   6          2.11          2.10         0.84 o                         
  -2  -1   6          8.80          6.85         1.51 o                         
  -1  -1   6         99.63        115.35         2.63 o                         
   0  -1   6          5.24          5.28         0.80 o                         
   1  -1   6        316.87        334.62         5.36 o                         
   2  -1   6         12.79         11.53         1.20 o                         
   3  -1   6          1.42          1.28         1.54 o                         
   4  -1   6         13.96         15.40         1.21 o                         
   5  -1   6         15.67         18.17         0.80 o                         
   6  -1   6         48.72         53.30         1.94 o                         
   7  -1   6         16.47         18.44         1.20 o                         
   8  -1   6        242.42        252.26         5.09 o                         
   9  -1   6        559.57        615.16        29.78 o                         
  10  -1   6          6.10          4.69         1.58 o                         
  11  -1   6          1.80          0.60         1.88 o                         
  -9   0   6         37.02         43.03         2.97 o                         
  -8   0   6         68.96         92.87         2.61 o                         
  -7   0   6          2.36          0.95         1.47 o                         
  -6   0   6         10.27         11.74         1.43 o                         
  -5   0   6         18.92         19.53         2.04 o                         
  -4   0   6        311.30        300.48         4.26 o                         
  -3   0   6        370.71        344.49         5.07 o                         
  -2   0   6          0.02          0.37         0.83 o                         
  -1   0   6         30.91         28.40         1.32 o                         
   0   0   6         73.02         72.22         1.82 o                         
   1   0   6          8.95          8.22         0.93 o                         
   2   0   6        327.12        325.52        11.70 o                         
   3   0   6        248.60        245.82         5.51 o                         
   4   0   6       2545.64       2694.81        65.75 o                         
   5   0   6          4.79          8.42         1.03 o                         
   6   0   6          1.76          1.42         0.60 o                         
   7   0   6         17.21         14.50         1.31 o                         
   8   0   6         57.39         54.51         2.49 o                         
   9   0   6         58.70         57.09         1.78 o                         
  10   0   6          2.68          2.77         1.47 o                         
  11   0   6          0.01         -0.07         0.74 o                         
  -9   1   6         11.42         18.52         2.24 o                         
  -8   1   6         15.93         16.39         1.62 o                         
  -7   1   6          0.10          0.98         1.56 o                         
  -6   1   6          5.53          6.58         1.38 o                         
  -5   1   6         60.34         54.06         1.82 o                         
  -4   1   6         20.36         20.81         1.67 o                         
  -3   1   6         11.33          9.58         1.67 o                         
  -2   1   6        687.14        608.16         9.04 o                         
  -1   1   6        113.19        118.26         2.08 o                         
   0   1   6       4041.23       4145.99        61.86 o                         
   1   1   6        180.34        178.13         4.70 o                         
   2   1   6          4.76          7.00         0.81 o                         
   3   1   6          0.10         -0.09         0.42 o                         
   4   1   6          5.29          3.43         1.03 o                         
   5   1   6         43.18         40.89         0.98 o                         
   6   1   6         34.92         35.64         1.64 o                         
   7   1   6         68.85         72.51         1.50 o                         
   8   1   6          1.82          0.88         0.94 o                         
   9   1   6         95.50         97.40         1.88 o                         
  10   1   6          5.96          6.57         0.90 o                         
  11   1   6         18.42         24.72         4.01 o                         
  -9   2   6          4.33          3.58         1.38 o                         
  -8   2   6          6.56          8.45         1.77 o                         
  -7   2   6         32.22         31.16         1.83 o                         
  -6   2   6         26.93         30.44         1.51 o                         
  -5   2   6         87.42         85.79        11.92 o                         
  -4   2   6        553.06        534.36         8.36 o                         
  -3   2   6         27.76         26.12         1.99 o                         
  -2   2   6        104.41        118.99         2.16 o                         
  -1   2   6       1112.71       1125.80        15.05 o                         
   0   2   6          5.00          4.80         0.87 o                         
   1   2   6         17.10         15.00         1.21 o                         
   2   2   6         13.27         12.79         0.63 o                         
   3   2   6        161.15        159.84         2.60 o                         
   4   2   6        167.19        162.70         3.67 o                         
   5   2   6        449.50        516.28         5.85 o                         
   6   2   6        109.39        117.56         1.84 o                         
   7   2   6          3.85          2.77         0.64 o                         
   8   2   6       1147.70       1246.36        15.29 o                         
   9   2   6         44.98         46.28         0.93 o                         
  10   2   6          1.38          3.18         1.41 o                         
  11   2   6          0.05         -0.68         3.24 o                         
  -9   3   6          1.44          2.08         1.71 o                         
  -8   3   6        122.61        121.14         3.25 o                         
  -7   3   6          6.70          6.18         1.21 o                         
  -6   3   6         11.39         11.85         1.56 o                         
  -5   3   6       1426.65       1358.75        20.53 o                         
  -4   3   6         18.51         18.88         1.59 o                         
  -3   3   6         10.68          8.93         1.60 o                         
  -2   3   6        101.31        104.77         2.39 o                         
  -1   3   6        172.89        180.14         3.58 o                         
   0   3   6         77.76         88.95         1.86 o                         
   1   3   6        111.39        101.38         1.56 o                         
   2   3   6          8.59          9.15         0.54 o                         
   3   3   6        443.29        509.13        11.06 o                         
   4   3   6       1631.07       1845.14        32.36 o                         
   5   3   6        216.98        225.86         3.76 o                         
   6   3   6          0.00         -0.03         0.34 o                         
   7   3   6          1.54          1.31         0.47 o                         
   8   3   6         73.93         72.62         2.27 o                         
   9   3   6         24.28         20.14         5.78 o                         
  10   3   6          1.35          3.07         1.96 o                         
  11   3   6         16.00         25.40         4.57 o                         
  -9   4   6          7.26          9.38         1.48 o                         
  -8   4   6         15.65         17.05         2.39 o                         
  -7   4   6          2.23          1.63         1.19 o                         
  -6   4   6          4.72          3.70         1.14 o                         
  -5   4   6        518.78        491.00        10.07 o                         
  -4   4   6        187.49        182.26         3.87 o                         
  -3   4   6          0.37          0.62         0.89 o                         
  -2   4   6       1506.25       1763.93        42.35 o                         
  -1   4   6        639.57        680.51         9.51 o                         
   0   4   6        271.73        245.44         3.74 o                         
   1   4   6         50.36         49.74         1.60 o                         
   2   4   6          4.57          4.65         0.83 o                         
   3   4   6         20.33         22.44         1.01 o                         
   4   4   6        368.88        394.60         4.38 o                         
   5   4   6          2.01          3.74         0.42 o                         
   6   4   6        115.58        119.38         1.79 o                         
   7   4   6        384.41        388.54         9.01 o                         
   8   4   6         48.02         52.85         3.16 o                         
   9   4   6          0.10          0.81         1.66 o                         
  10   4   6          0.98         -0.43         3.20 o                         
  11   4   6         19.37         24.16         5.17 o                         
  -9   5   6         85.73        103.95         3.09 o                         
  -8   5   6         14.69         11.41         1.54 o                         
  -7   5   6          5.70          6.92         1.32 o                         
  -6   5   6       1148.71       1154.18        19.19 o                         
  -5   5   6         67.83         66.37         2.53 o                         
  -4   5   6         30.92         33.89         2.09 o                         
  -3   5   6         32.52         26.19         1.74 o                         
  -2   5   6          0.59          1.57         1.13 o                         
  -1   5   6         45.84         50.61         1.79 o                         
   0   5   6        130.27        142.72         2.29 o                         
   1   5   6          3.42          2.22         0.99 o                         
   2   5   6        174.96        175.49         2.79 o                         
   3   5   6        688.49        811.36        12.96 o                         
   4   5   6        470.04        431.68         8.94 o                         
   5   5   6        347.16        336.18        16.27 o                         
   6   5   6          2.74          2.31         2.60 o                         
   7   5   6        805.37        845.35        20.45 o                         
   8   5   6         26.35         27.96         4.14 o                         
   9   5   6          1.55          2.39         3.29 o                         
  10   5   6          0.27          1.28         3.59 o                         
  11   5   6         20.46         26.43         3.37 o                         
  -9   6   6         14.47         16.81         2.29 o                         
  -8   6   6          3.06          3.42         1.35 o                         
  -7   6   6         12.33         12.64         2.37 o                         
  -6   6   6          0.90          0.76         2.80 o                         
  -5   6   6        121.91        118.39         4.58 o                         
  -4   6   6        132.80        139.39         4.31 o                         
  -3   6   6         34.54         38.46         1.65 o                         
  -2   6   6        103.44        123.89         2.49 o                         
  -1   6   6       1113.67       1292.18        18.94 o                         
   0   6   6        581.97        636.74         8.62 o                         
   1   6   6         14.19         14.68         0.96 o                         
   2   6   6        566.07        550.51         7.68 o                         
   3   6   6        601.52        668.77        25.34 o                         
   4   6   6         35.04         37.10         1.32 o                         
   5   6   6         20.60         18.49         1.84 o                         
   6   6   6          6.77          5.46         3.12 o                         
   7   6   6        163.93        170.47         7.77 o                         
   8   6   6         25.56         27.24         4.01 o                         
   9   6   6         25.85         28.77         4.44 o                         
  10   6   6          7.16          7.47         2.52 o                         
  11   6   6         76.31         81.16         7.21 o                         
  -9   7   6          9.63          7.64         2.70 o                         
  -8   7   6          7.45          7.63         1.86 o                         
  -7   7   6         20.78         22.88         1.69 o                         
  -6   7   6        684.95        699.48        13.59 o                         
  -5   7   6        220.62        222.09         5.12 o                         
  -4   7   6         30.23         31.28         1.85 o                         
  -3   7   6          7.25         12.21         1.68 o                         
  -2   7   6          5.80          7.04         1.45 o                         
  -1   7   6         49.46         48.24         1.86 o                         
   0   7   6         30.92         31.05         1.38 o                         
   1   7   6         39.63         38.94         1.72 o                         
   2   7   6        102.82         94.32         1.83 o                         
   3   7   6         75.49         84.21         1.66 o                         
   4   7   6        186.91        221.35         2.64 o                         
   5   7   6        284.45        261.53         6.19 o                         
   6   7   6         14.60         21.77         3.88 o                         
   7   7   6        620.44        628.73        16.22 o                         
   8   7   6          0.73          1.02         3.12 o                         
   9   7   6          0.97          2.65         2.09 o                         
  10   7   6          2.08          3.67         2.52 o                         
  -9   8   6         12.04         10.94         1.84 o                         
  -8   8   6          0.02          0.02         1.42 o                         
  -7   8   6          3.61          1.75         1.22 o                         
  -6   8   6         92.75         95.51         3.87 o                         
  -5   8   6          4.60          3.29         2.66 o                         
  -4   8   6          1.90          1.40         1.31 o                         
  -3   8   6          0.92          0.62         1.43 o                         
  -2   8   6          4.47          3.41         1.44 o                         
  -1   8   6         60.11         57.43         2.05 o                         
   0   8   6        129.88        119.81         2.62 o                         
   1   8   6        821.29        801.70        12.11 o                         
   2   8   6        362.05        413.00         6.29 o                         
   3   8   6          7.88         10.30         0.89 o                         
   4   8   6         28.98         28.27         0.85 o                         
   5   8   6         77.43         86.24         4.95 o                         
   6   8   6         43.06         44.91         4.48 o                         
   7   8   6          0.01          0.77         2.99 o                         
   8   8   6          3.08          5.85         3.76 o                         
   9   8   6          5.04          5.64         2.39 o                         
  10   8   6         19.39         27.62         5.76 o                         
  -8   9   6          5.94          6.72         1.91 o                         
  -7   9   6         12.41         14.80         2.58 o                         
  -6   9   6         18.29         18.98         3.64 o                         
  -5   9   6         73.57         73.75         3.13 o                         
  -4   9   6         46.44         42.57         3.31 o                         
  -3   9   6         33.65         31.97         1.84 o                         
  -2   9   6         16.31         21.11         1.89 o                         
  -1   9   6         32.59         36.10         2.52 o                         
   0   9   6        211.95        194.33         3.41 o                         
   1   9   6        209.91        204.31         4.76 o                         
   2   9   6         10.16         10.01         1.28 o                         
   3   9   6          7.92          6.88         0.81 o                         
   4   9   6          7.40          5.62         0.58 o                         
   5   9   6         31.79         28.09         3.93 o                         
   6   9   6         52.08         50.33         4.65 o                         
   7   9   6          3.03          3.76         3.46 o                         
   8   9   6          0.21          0.43         3.33 o                         
   9   9   6        151.26        182.12         6.40 o                         
  -8  10   6         36.77         45.69         2.74 o                         
  -7  10   6         10.43          9.72         2.10 o                         
  -6  10   6         62.09         63.59         6.40 o                         
  -5  10   6          9.91         10.27         2.31 o                         
  -4  10   6         50.18         45.18         2.21 o                         
  -3  10   6         12.32         10.22         2.73 o                         
  -2  10   6          0.01          0.13         1.07 o                         
  -1  10   6          0.31          0.95         1.10 o                         
   0  10   6         97.88        100.49         2.47 o                         
   1  10   6        303.30        306.93         5.34 o                         
   2  10   6         17.15         18.71         1.12 o                         
   3  10   6         23.44         23.61         1.19 o                         
   4  10   6          0.02          0.25         0.38 o                         
   5  10   6        105.65        104.21         3.84 o                         
   6  10   6         17.95         15.58         2.39 o                         
   7  10   6          0.76          2.26         2.05 o                         
   8  10   6          4.42          3.24         3.97 o                         
   9  10   6         17.58         30.27         5.98 o                         
  -7  11   6          1.15          3.06         2.52 o                         
  -6  11   6          1.63         -0.22         2.80 o                         
  -5  11   6          4.55          3.25         2.08 o                         
  -4  11   6          0.19         -1.21         1.84 o                         
  -3  11   6         27.69         26.13         1.90 o                         
  -2  11   6         11.39         15.42         2.60 o                         
  -1  11   6        164.07        173.76         4.12 o                         
   0  11   6        253.80        262.73         6.31 o                         
   1  11   6         70.29         70.22         1.86 o                         
   2  11   6          2.48          2.17         1.19 o                         
   3  11   6          4.42          6.68         1.00 o                         
   4  11   6         77.08         73.61         4.82 o                         
   5  11   6          2.67          0.81         3.03 o                         
   6  11   6         13.40         14.94         4.14 o                         
   7  11   6          2.96          4.91         2.31 o                         
   8  11   6          1.06         -0.17         2.18 o                         
  -7  12   6          0.00         -0.44         1.87 o                         
  -6  12   6          2.60          0.32         1.69 o                         
  -5  12   6         68.00         71.95         4.86 o                         
  -4  12   6         26.62         29.16         3.12 o                         
  -3  12   6         27.33         27.74         3.38 o                         
  -2  12   6          1.67          2.29         1.34 o                         
  -1  12   6          2.65          3.95         1.66 o                         
   0  12   6         43.51         45.32         2.36 o                         
   1  12   6          1.38          1.51         1.11 o                         
   2  12   6         15.46         16.12         1.21 o                         
   3  12   6          1.39          0.55         0.64 o                         
   4  12   6          2.75          2.85         1.00 o                         
   5  12   6          4.20          5.21         2.05 o                         
   6  12   6          7.45         11.31         2.39 o                         
   7  12   6         19.65         23.99         4.95 o                         
   8  12   6         12.49         14.34         3.24 o                         
  -6  13   6          0.01          0.68         1.87 o                         
  -5  13   6          8.79         10.52         2.73 o                         
  -4  13   6         18.71         20.30         2.67 o                         
  -3  13   6          0.72          1.30         1.81 o                         
  -2  13   6          2.88          2.12         1.75 o                         
  -1  13   6         19.72         23.05         1.92 o                         
   0  13   6         99.17        100.44         4.72 o                         
   1  13   6          8.89          5.57         1.85 o                         
   2  13   6          3.86          5.01         0.93 o                         
   3  13   6        112.84        120.56         6.43 o                         
   4  13   6          0.12         -0.11         0.85 o                         
   5  13   6          4.65          6.45         3.80 o                         
   6  13   6          5.39          3.59         3.84 o                         
   7  13   6          0.72          0.17         2.09 o                         
  -5  14   6         19.95         21.10         2.58 o                         
  -4  14   6         63.98         64.54         3.70 o                         
  -3  14   6          0.04         -0.53         1.79 o                         
  -2  14   6         29.19         28.46         2.10 o                         
  -1  14   6        421.35        449.54         9.40 o                         
   0  14   6         47.01         49.11         2.64 o                         
   1  14   6          1.83          1.22         0.96 o                         
   2  14   6          0.01         -0.70         1.05 o                         
   3  14   6          0.01          0.02         0.75 o                         
   4  14   6          8.46          5.89         3.67 o                         
   5  14   6          7.53          7.60         4.06 o                         
   6  14   6          0.09         -1.07         2.13 o                         
  -4  15   6          0.01          1.32         4.53 o                         
  -3  15   6          0.01          0.55         2.76 o                         
  -2  15   6          5.02          7.80         2.24 o                         
  -1  15   6          0.02          0.28         1.42 o                         
   0  15   6          7.84          6.55         1.60 o                         
   1  15   6          7.82          5.54         1.68 o                         
   2  15   6          8.80          5.48         1.85 o                         
   3  15   6         49.55         40.02         2.86 o                         
   4  15   6          2.20          1.84         3.50 o                         
  -1  16   6        183.52        167.45         5.32 o                         
   0  16   6          0.41          0.59         1.07 o                         
   1  16   6          5.67          2.95         1.41 o                         
   2  16   6          0.04         -1.10         1.22 o                         
   2 -12   7          1.02         -0.45         1.75 o                         
  -1 -11   7          1.79          0.35         1.70 o                         
   0 -11   7          6.03          5.11         2.82 o                         
   1 -11   7          1.02          1.01         1.75 o                         
   2 -11   7          0.14         -0.45         2.55 o                         
   3 -11   7          0.45          0.87         2.14 o                         
   4 -11   7          5.90          6.39         3.79 o                         
   5 -11   7          3.79          2.41         3.61 o                         
  -3 -10   7          1.54          2.20         1.47 o                         
  -2 -10   7          3.51          2.85         1.68 o                         
  -1 -10   7          0.01          0.67         2.16 o                         
   0 -10   7          0.00         -0.04         2.14 o                         
   1 -10   7         15.32         17.02         2.39 o                         
   2 -10   7          3.32          2.99         2.08 o                         
   3 -10   7          0.01          0.87         1.84 o                         
   4 -10   7         91.47         95.59         4.95 o                         
   5 -10   7         22.45         22.23         4.28 o                         
   6 -10   7          0.20         -0.20         2.19 o                         
   7 -10   7          0.19          1.44         2.06 o                         
  -4  -9   7          0.03          0.42         1.00 o                         
  -3  -9   7          0.95          1.46         1.23 o                         
  -2  -9   7          0.03         -0.56         1.20 o                         
  -1  -9   7          8.18          5.81         2.44 o                         
   0  -9   7         82.71         81.61         7.17 o                         
   1  -9   7         13.88         16.24         1.73 o                         
   2  -9   7          4.01          3.29         2.00 o                         
   3  -9   7          0.00          0.38         1.72 o                         
   4  -9   7         57.57         59.63         4.06 o                         
   5  -9   7          0.03          0.68         1.65 o                         
   6  -9   7          0.27         -0.56         2.70 o                         
   7  -9   7          1.70          1.49         4.65 o                         
   8  -9   7          0.19         -0.98         4.78 o                         
  -5  -8   7         17.72         15.98         2.42 o                         
  -4  -8   7         10.91          9.34         2.09 o                         
  -3  -8   7          1.70          2.25         1.24 o                         
  -2  -8   7          1.74          0.78         1.37 o                         
  -1  -8   7          0.26          0.19         0.94 o                         
   0  -8   7          0.77          0.93         2.15 o                         
   1  -8   7          0.07         -0.51         1.18 o                         
   2  -8   7          0.14         -0.28         1.59 o                         
   3  -8   7          1.87          2.66         1.81 o                         
   4  -8   7         16.75         18.30         3.59 o                         
   5  -8   7         11.21         10.84         1.84 o                         
   6  -8   7         13.09         14.89         2.17 o                         
   7  -8   7          1.35          0.81         4.18 o                         
   8  -8   7          3.98          3.37         2.69 o                         
   9  -8   7          0.16         -0.85         4.27 o                         
  -6  -7   7          0.35         -0.35         1.08 o                         
  -5  -7   7          2.31          1.77         1.98 o                         
  -4  -7   7          1.04          1.80         1.76 o                         
  -3  -7   7          6.31          6.41         1.77 o                         
  -2  -7   7          5.09          7.42         2.16 o                         
  -1  -7   7         29.43         28.78         1.64 o                         
   0  -7   7          3.05          1.56         0.78 o                         
   1  -7   7          1.82          2.06         1.43 o                         
   2  -7   7          5.49          5.09         1.81 o                         
   3  -7   7         13.83         15.42         2.99 o                         
   4  -7   7         82.42         78.67         3.43 o                         
   5  -7   7          1.10          1.78         2.49 o                         
   6  -7   7          0.30          1.02         1.36 o                         
   7  -7   7          3.92          4.99         2.43 o                         
   8  -7   7         10.26          5.46         4.40 o                         
   9  -7   7          2.23          1.71         4.10 o                         
  -6  -6   7          0.24         -0.04         1.73 o                         
  -5  -6   7         62.95         56.24         3.74 o                         
  -4  -6   7          5.72          4.84         1.92 o                         
  -3  -6   7          8.69          7.32         1.39 o                         
  -2  -6   7         26.87         27.25         1.97 o                         
  -1  -6   7        113.52        117.25         2.66 o                         
   0  -6   7         14.31         12.95         1.04 o                         
   1  -6   7          0.05         -0.09         0.64 o                         
   2  -6   7         26.84         28.48         2.98 o                         
   3  -6   7        211.60        214.73         4.65 o                         
   4  -6   7         52.66         49.02         2.86 o                         
   5  -6   7         40.21         40.53         3.21 o                         
   6  -6   7         44.99         44.79         2.39 o                         
   7  -6   7         94.31        100.54         6.40 o                         
   8  -6   7          2.10          2.77         3.71 o                         
   9  -6   7         21.77         22.33         4.78 o                         
  10  -6   7          1.08         -0.30         2.09 o                         
  -7  -5   7          6.10          9.05         1.24 o                         
  -6  -5   7          0.20          0.07         0.86 o                         
  -5  -5   7          0.28          0.39         1.03 o                         
  -4  -5   7          0.01          0.11         0.82 o                         
  -3  -5   7          1.18          0.94         1.08 o                         
  -2  -5   7          7.81          7.67         0.98 o                         
  -1  -5   7         37.78         35.34         1.64 o                         
   0  -5   7         31.98         32.20         1.57 o                         
   1  -5   7         44.72         50.78         1.49 o                         
   2  -5   7          3.08          1.86         0.73 o                         
   3  -5   7       1341.57       1482.27        29.69 o                         
   4  -5   7          7.47          8.77         1.46 o                         
   5  -5   7         90.26         91.69         2.82 o                         
   6  -5   7          4.37          6.93         1.29 o                         
   7  -5   7          1.45          1.20         1.79 o                         
   8  -5   7         17.93         19.51         2.43 o                         
   9  -5   7          0.11          0.21         3.03 o                         
  10  -5   7          4.70          3.46         4.01 o                         
  -7  -4   7          0.24          0.12         1.35 o                         
  -6  -4   7          0.07          0.42         1.15 o                         
  -5  -4   7         36.63         37.83         1.51 o                         
  -4  -4   7          1.42          1.29         0.93 o                         
  -3  -4   7        380.23        393.07         5.81 o                         
  -2  -4   7         15.30         14.52         1.14 o                         
  -1  -4   7         81.07         81.70         1.97 o                         
   0  -4   7          8.96         10.83         2.03 o                         
   1  -4   7         13.22         16.56         1.30 o                         
   2  -4   7        386.97        398.54        12.47 o                         
   3  -4   7         25.52         22.97         1.44 o                         
   4  -4   7          1.32          0.80         1.06 o                         
   5  -4   7          0.00          0.08         0.17 o                         
   6  -4   7          0.80          1.20         1.24 o                         
   7  -4   7          8.45          7.81         3.24 o                         
   8  -4   7          5.01          4.82         1.84 o                         
   9  -4   7         61.52         58.40         5.04 o                         
  10  -4   7        113.86        107.07         6.57 o                         
  11  -4   7          0.36         -0.43         1.75 o                         
  -8  -3   7          7.78         10.64         1.47 o                         
  -7  -3   7         32.69         41.24         1.91 o                         
  -6  -3   7         15.35         15.58         1.88 o                         
  -5  -3   7          2.44          3.60         1.16 o                         
  -4  -3   7          0.03          0.14         0.99 o                         
  -3  -3   7        344.71        344.31         5.21 o                         
  -2  -3   7        369.81        373.36         4.72 o                         
  -1  -3   7          2.80          2.42         0.97 o                         
   0  -3   7          0.16          0.31         0.89 o                         
   1  -3   7          9.01          9.65         1.58 o                         
   2  -3   7        131.69        137.38         3.76 o                         
   3  -3   7         78.72         83.72         4.06 o                         
   4  -3   7         17.41         17.56         0.78 o                         
   5  -3   7        328.24        373.36         4.98 o                         
   6  -3   7          7.85          7.24         0.87 o                         
   7  -3   7          0.33         -0.22         0.71 o                         
   8  -3   7         11.25         11.16         0.87 o                         
   9  -3   7          0.49          1.11         2.82 o                         
  10  -3   7          4.49          3.71         1.79 o                         
  11  -3   7          0.67          0.51         2.60 o                         
  -8  -2   7          1.08          2.80         1.34 o                         
  -7  -2   7          6.48          4.43         1.37 o                         
  -6  -2   7          6.48          8.27         1.45 o                         
  -5  -2   7          7.77          8.37         1.39 o                         
  -4  -2   7          4.44          7.08         1.54 o                         
  -3  -2   7         13.07         12.26         1.83 o                         
  -2  -2   7         15.86         15.32         1.23 o                         
  -1  -2   7        127.54        108.54         2.80 o                         
   0  -2   7          1.94          3.05         1.61 o                         
   1  -2   7       2053.22       2245.88        36.86 o                         
   2  -2   7          0.64          0.68         1.20 o                         
   3  -2   7         32.52         37.36         1.84 o                         
   4  -2   7          2.16          1.19         0.70 o                         
   5  -2   7          2.83          3.25         0.70 o                         
   6  -2   7         12.96         13.06         0.98 o                         
   7  -2   7         10.68         10.19         1.19 o                         
   8  -2   7          0.63          0.72         0.73 o                         
   9  -2   7          7.44          6.55         1.39 o                         
  10  -2   7         40.63         24.99        20.24 o                         
  11  -2   7          0.18          0.79         0.97 o                         
  -8  -1   7          1.32          0.57         1.09 o                         
  -7  -1   7          0.57          0.12         0.99 o                         
  -6  -1   7          4.37          4.34         1.40 o                         
  -5  -1   7         15.24         18.47         2.70 o                         
  -4  -1   7          1.84          0.74         1.22 o                         
  -3  -1   7        293.95        302.93         4.70 o                         
  -2  -1   7         56.85         46.62         2.38 o                         
  -1  -1   7         29.33         35.31         2.35 o                         
   0  -1   7        417.34        437.21         6.58 o                         
   1  -1   7        125.10        120.63         3.08 o                         
   2  -1   7          1.13          0.98         0.96 o                         
   3  -1   7          0.52          1.24         1.71 o                         
   4  -1   7          4.73          4.34         0.95 o                         
   5  -1   7          9.64          9.36         0.78 o                         
   6  -1   7        124.31        127.87         2.15 o                         
   7  -1   7         17.07         19.35         1.05 o                         
   8  -1   7          0.00          0.09         0.96 o                         
   9  -1   7        704.42        774.01        19.66 o                         
  10  -1   7         23.85         28.35         2.81 o                         
  11  -1   7          2.00          0.74         0.92 o                         
  -8   0   7          2.90          3.33         1.25 o                         
  -7   0   7        136.99        131.54         3.60 o                         
  -6   0   7          9.06          8.12         1.23 o                         
  -5   0   7         73.29         74.07         2.24 o                         
  -4   0   7       1233.02       1232.50        22.36 o                         
  -3   0   7          2.63          3.20         1.82 o                         
  -2   0   7         15.07         13.38         1.34 o                         
  -1   0   7         60.35         62.81         2.56 o                         
   0   0   7        119.98        130.21         2.31 o                         
   1   0   7         54.62         62.31         2.14 o                         
   2   0   7          2.17          1.71         0.68 o                         
   3   0   7         63.07         63.53         1.92 o                         
   4   0   7         72.76         73.87         4.93 o                         
   5   0   7        598.58        630.41         7.64 o                         
   6   0   7         90.96         94.83         1.76 o                         
   7   0   7          0.58          0.44         0.71 o                         
   8   0   7          7.45          7.00         1.22 o                         
   9   0   7         19.14         21.87         1.62 o                         
  10   0   7          1.36          0.81         0.84 o                         
  11   0   7          0.34          0.43         0.64 o                         
  -9   1   7         16.35         18.57         1.69 o                         
  -8   1   7          8.61         13.53         2.35 o                         
  -7   1   7         16.15         17.23         1.70 o                         
  -6   1   7          4.75          4.35         1.32 o                         
  -5   1   7         15.46         12.44         1.48 o                         
  -4   1   7        397.35        367.92         7.74 o                         
  -3   1   7        151.69        154.98         3.23 o                         
  -2   1   7         37.42         39.19         1.37 o                         
  -1   1   7       1071.11       1162.55        15.92 o                         
   0   1   7        551.91        583.84         7.89 o                         
   1   1   7        213.72        202.14         3.29 o                         
   2   1   7        121.09        123.41         2.25 o                         
   3   1   7         17.97         21.89         1.34 o                         
   4   1   7         67.45         68.91         2.82 o                         
   5   1   7        133.64        128.65         2.21 o                         
   6   1   7          0.52          0.89         0.46 o                         
   7   1   7         84.89         84.29         1.77 o                         
   8   1   7        257.59        258.75         3.71 o                         
   9   1   7         85.60         87.60         1.91 o                         
  10   1   7          0.86          0.69         0.72 o                         
  11   1   7          2.29          0.60         2.90 o                         
  -9   2   7          2.24          1.96         1.88 o                         
  -8   2   7        116.17        139.98         4.14 o                         
  -7   2   7         49.52         47.39         1.69 o                         
  -6   2   7          3.64          5.27         1.34 o                         
  -5   2   7       2106.48       2147.90        27.93 o                         
  -4   2   7         75.21         70.66         2.71 o                         
  -3   2   7         42.18         44.91         1.60 o                         
  -2   2   7         64.93         53.09         2.18 o                         
  -1   2   7         20.15         21.29         1.35 o                         
   0   2   7         11.22         11.57         1.81 o                         
   1   2   7        179.17        180.05         3.35 o                         
   2   2   7         18.26         16.41         0.94 o                         
   3   2   7        257.97        253.11         3.68 o                         
   4   2   7        487.73        530.32         9.86 o                         
   5   2   7        167.93        145.06         2.83 o                         
   6   2   7        286.28        259.92         4.08 o                         
   7   2   7         26.18         27.67         1.35 o                         
   8   2   7        626.68        649.18         9.30 o                         
   9   2   7         17.21         18.19         0.92 o                         
  10   2   7          6.47          7.90         2.01 o                         
  11   2   7          0.14          0.17         2.95 o                         
  -9   3   7        169.31        214.15         8.49 o                         
  -8   3   7         16.51         21.81         2.46 o                         
  -7   3   7         28.82         28.97         1.97 o                         
  -6   3   7          1.31          0.62         1.20 o                         
  -5   3   7          3.86          2.42         1.67 o                         
  -4   3   7        164.03        155.45         6.02 o                         
  -3   3   7        188.61        179.42         3.23 o                         
  -2   3   7         70.36         66.44         2.60 o                         
  -1   3   7        804.05        889.62        12.98 o                         
   0   3   7       1572.61       1772.93        24.46 o                         
   1   3   7       1787.08       1794.19        24.67 o                         
   2   3   7        279.87        266.75         3.83 o                         
   3   3   7        270.80        236.39         3.45 o                         
   4   3   7        815.79        864.83        15.65 o                         
   5   3   7         65.90         65.45         1.74 o                         
   6   3   7         14.62         13.46         0.75 o                         
   7   3   7          6.78          5.74         0.67 o                         
   8   3   7        352.99        374.00         5.51 o                         
   9   3   7         45.85         42.47         3.15 o                         
  10   3   7         20.13         17.89         4.01 o                         
  11   3   7          4.29          3.97         2.18 o                         
  -9   4   7         12.20         13.60         2.25 o                         
  -8   4   7          5.60          8.25         1.91 o                         
  -7   4   7         11.80         12.76         4.43 o                         
  -6   4   7          9.37          9.74         1.40 o                         
  -5   4   7       2190.57       2214.45        36.76 o                         
  -4   4   7        304.19        289.17         4.98 o                         
  -3   4   7        210.88        193.99         3.45 o                         
  -2   4   7        132.77        138.86         4.40 o                         
  -1   4   7         13.34         14.86         1.29 o                         
   0   4   7        166.06        158.80         3.33 o                         
   1   4   7         32.17         31.84         1.57 o                         
   2   4   7         23.59         22.45         2.05 o                         
   3   4   7        191.48        192.35         4.44 o                         
   4   4   7        228.01        260.14         6.94 o                         
   5   4   7        404.65        452.08         6.68 o                         
   6   4   7        107.49         99.16         1.44 o                         
   7   4   7        171.97        185.88         4.10 o                         
   8   4   7       1142.79       1180.95        25.70 o                         
   9   4   7          4.06          2.05         1.84 o                         
  10   4   7          0.07         -0.94         1.88 o                         
  11   4   7          7.45          7.17         4.35 o                         
  -9   5   7         93.41        115.83         4.46 o                         
  -8   5   7          9.21          7.43         2.67 o                         
  -7   5   7          0.97          0.51         1.14 o                         
  -6   5   7          4.20          1.98         1.38 o                         
  -5   5   7         45.94         42.11         2.30 o                         
  -4   5   7          2.95          3.42         1.71 o                         
  -3   5   7          7.61          8.30         2.16 o                         
  -2   5   7         33.60         43.07         1.85 o                         
  -1   5   7          8.39          7.44         1.67 o                         
   0   5   7          1.51          1.59         1.29 o                         
   1   5   7          9.91          5.46         1.28 o                         
   2   5   7        173.35        160.11         4.57 o                         
   3   5   7       2298.62       2634.79        55.65 o                         
   4   5   7         91.62        106.83         3.16 o                         
   5   5   7         19.79         18.96         1.30 o                         
   6   5   7        126.47        124.53         3.50 o                         
   7   5   7        243.34        248.72         8.45 o                         
   8   5   7         18.18         17.42         3.84 o                         
   9   5   7          1.21          5.04         3.46 o                         
  10   5   7          0.00         -1.24         3.46 o                         
  11   5   7         14.19         14.39         2.95 o                         
  -9   6   7          3.07          2.93         1.68 o                         
  -8   6   7          6.62          7.71         1.92 o                         
  -7   6   7         17.85         21.51         2.03 o                         
  -6   6   7          3.93          3.61         1.80 o                         
  -5   6   7         48.18         43.63         3.63 o                         
  -4   6   7        100.53        100.60         3.10 o                         
  -3   6   7          0.00          2.38         1.41 o                         
  -2   6   7         70.78         81.59         2.47 o                         
  -1   6   7         64.68         97.78         2.46 o                         
   0   6   7        197.62        198.91         3.92 o                         
   1   6   7         32.22         29.28         1.01 o                         
   2   6   7        414.91        390.93         5.57 o                         
   3   6   7          0.00          0.41         0.73 o                         
   4   6   7          8.69          7.64         0.64 o                         
   5   6   7          0.48          0.79         0.46 o                         
   6   6   7          4.13          6.49         1.79 o                         
   7   6   7        158.34        167.44         7.09 o                         
   8   6   7         29.68         33.81         4.23 o                         
   9   6   7          0.59          0.81         3.33 o                         
  10   6   7         42.01         50.42         3.50 o                         
  11   6   7         24.63         32.62         5.85 o                         
  -8   7   7          0.35          0.40         2.09 o                         
  -7   7   7         55.67         49.09        11.10 o                         
  -6   7   7         68.52         70.92         3.14 o                         
  -5   7   7        245.48        235.72         5.46 o                         
  -4   7   7        105.66        102.64         2.77 o                         
  -3   7   7          5.67          2.62         1.49 o                         
  -2   7   7          6.92          3.19         1.34 o                         
  -1   7   7         16.36         12.97         1.43 o                         
   0   7   7          1.43          2.03         1.07 o                         
   1   7   7          4.10          4.13         0.80 o                         
   2   7   7        125.66        104.49         3.27 o                         
   3   7   7         57.98         61.20         1.56 o                         
   4   7   7          1.32          1.41         0.50 o                         
   5   7   7         36.42         39.05         0.91 o                         
   6   7   7         97.44         81.12         3.29 o                         
   7   7   7          0.06         -1.92         3.42 o                         
   8   7   7          5.42          6.36         3.63 o                         
   9   7   7          2.27          2.39         2.13 o                         
  10   7   7         17.37         21.64         3.07 o                         
  -8   8   7         14.85         17.82         2.26 o                         
  -7   8   7          1.42          0.72         2.01 o                         
  -6   8   7          8.86          8.73         1.83 o                         
  -5   8   7         11.88         11.16         2.20 o                         
  -4   8   7          0.72          0.64         1.45 o                         
  -3   8   7          3.30          2.72         1.68 o                         
  -2   8   7          6.53          3.80         2.16 o                         
  -1   8   7         17.31         13.25         1.50 o                         
   0   8   7        186.71        177.17         4.06 o                         
   1   8   7        885.79        911.86        19.75 o                         
   2   8   7        303.33        323.35         4.92 o                         
   3   8   7         42.36         47.02         2.88 o                         
   4   8   7          0.77          2.11         0.52 o                         
   5   8   7        108.13         99.17         3.67 o                         
   6   8   7         20.02         15.75         2.18 o                         
   7   8   7          2.14          3.97         3.46 o                         
   8   8   7          4.27          5.51         3.80 o                         
   9   8   7          1.85          4.82         2.35 o                         
  10   8   7         13.66         14.94         3.16 o                         
  -8   9   7          5.46          4.41         2.69 o                         
  -7   9   7          1.30          1.35         1.69 o                         
  -6   9   7         10.53         11.39         1.94 o                         
  -5   9   7         14.52         15.20         3.17 o                         
  -4   9   7         73.19         66.55         2.48 o                         
  -3   9   7         42.93         35.47         2.24 o                         
  -2   9   7         62.44         53.88         3.22 o                         
  -1   9   7         14.25         15.33         1.62 o                         
   0   9   7         49.00         52.27         2.03 o                         
   1   9   7        108.06        102.88         2.58 o                         
   2   9   7         14.29         15.67         1.51 o                         
   3   9   7          5.90          6.81         0.99 o                         
   4   9   7          6.16          4.66         0.82 o                         
   5   9   7          3.93          2.26         3.16 o                         
   6   9   7          3.07          6.23         3.50 o                         
   7   9   7          1.99          1.45         3.37 o                         
   8   9   7         67.78         85.94         6.06 o                         
   9   9   7          0.53          1.41         2.48 o                         
  -7  10   7         14.69         20.82         2.93 o                         
  -6  10   7          3.61          4.06         3.21 o                         
  -5  10   7          0.11          0.59         1.50 o                         
  -4  10   7         37.86         37.98         3.66 o                         
  -3  10   7         45.91         42.53         2.50 o                         
  -2  10   7          3.94          4.10         1.57 o                         
  -1  10   7          1.27          1.32         1.33 o                         
   0  10   7          0.12         -0.65         1.36 o                         
   1  10   7        229.30        228.95         4.61 o                         
   2  10   7         10.13         10.58         1.43 o                         
   3  10   7          1.13          1.33         0.90 o                         
   4  10   7        160.09        164.95         3.31 o                         
   5  10   7          1.46         -0.68         1.79 o                         
   6  10   7          0.80          2.18         2.01 o                         
   7  10   7         14.21         17.46         2.56 o                         
   8  10   7          0.00          0.51         3.63 o                         
   9  10   7          6.74         12.12         5.98 o                         
  -7  11   7          2.16          2.26         2.48 o                         
  -6  11   7          0.35          1.06         2.11 o                         
  -5  11   7         28.67         24.75         2.82 o                         
  -4  11   7         20.09         22.93         2.09 o                         
  -3  11   7        248.25        239.32         5.65 o                         
  -2  11   7          4.15          7.34         1.99 o                         
  -1  11   7        188.12        198.24         5.25 o                         
   0  11   7       1298.53       1373.17        22.23 o                         
   1  11   7        186.59        189.68         3.51 o                         
   2  11   7          0.87          1.15         1.18 o                         
   3  11   7          4.29          4.40         0.72 o                         
   4  11   7          3.83          2.73         0.70 o                         
   5  11   7         15.05          9.22         2.29 o                         
   6  11   7         30.79         31.42         2.86 o                         
   7  11   7          0.13          0.47         2.01 o                         
   8  11   7         12.34         23.74         3.16 o                         
  -6  12   7          1.97          1.33         2.31 o                         
  -5  12   7         25.32         25.13         2.84 o                         
  -4  12   7         57.69         60.95         4.42 o                         
  -3  12   7          0.48          1.05         1.77 o                         
  -2  12   7          5.95          4.74         1.74 o                         
  -1  12   7          2.27          1.95         1.28 o                         
   0  12   7          1.61          1.92         1.62 o                         
   1  12   7         55.07         54.08         2.11 o                         
   2  12   7         21.00         20.62         1.74 o                         
   3  12   7         39.87         40.96         1.49 o                         
   4  12   7        237.86        221.83         4.38 o                         
   5  12   7          0.00         -0.38         1.84 o                         
   6  12   7         87.23         88.67         6.40 o                         
   7  12   7          0.31         -0.34         3.63 o                         
   8  12   7          4.13          5.59         2.90 o                         
  -6  13   7          5.85          5.84         2.73 o                         
  -5  13   7          0.59         -1.90         3.35 o                         
  -4  13   7          0.35         -0.30         2.74 o                         
  -3  13   7          1.85          3.15         1.94 o                         
  -2  13   7          6.17          5.19         1.93 o                         
  -1  13   7         71.50         71.99         3.97 o                         
   0  13   7        960.08        982.41        18.61 o                         
   1  13   7          3.55          5.15         1.85 o                         
   2  13   7         35.23         33.73         1.84 o                         
   3  13   7          0.02         -0.42         1.03 o                         
   4  13   7          0.89          1.07         1.16 o                         
   5  13   7          0.33          0.09         3.12 o                         
   6  13   7          0.01          0.81         3.80 o                         
   7  13   7          0.02          0.34         2.22 o                         
  -5  14   7         36.10         35.40         3.56 o                         
  -4  14   7         19.74         23.67         2.35 o                         
  -3  14   7          5.34          3.98         2.13 o                         
  -2  14   7          5.73          3.36         2.73 o                         
  -1  14   7         50.11         48.82         2.85 o                         
   0  14   7         35.84         32.86         2.60 o                         
   1  14   7          3.38          4.82         1.66 o                         
   2  14   7          0.05         -0.70         0.93 o                         
   3  14   7         17.27         18.49         1.92 o                         
   4  14   7          0.05          1.41         3.50 o                         
   5  14   7          0.37         -0.60         2.05 o                         
   6  14   7          0.83          0.64         2.18 o                         
  -3  15   7          0.16          0.37         2.71 o                         
  -2  15   7          3.91          4.79         2.12 o                         
  -1  15   7          4.96          4.03         2.79 o                         
   0  15   7          6.33          6.49         3.42 o                         
   1  15   7         16.35         15.81         1.27 o                         
   2  15   7          0.06          0.04         1.02 o                         
   3  15   7          5.40          3.83         1.77 o                         
   4  15   7         18.61         13.66         4.35 o                         
  -1  16   7          0.78          0.69         1.91 o                         
   0  16   7          4.99          4.78         1.75 o                         
   1  16   7          1.60          2.32         1.27 o                         
   2  16   7          0.05         -0.56         1.02 o                         
   1 -11   8          0.15         -0.45         2.07 o                         
   2 -11   8          0.13         -0.08         1.64 o                         
   3 -11   8          0.11         -0.27         1.99 o                         
   4 -11   8          0.21          0.13         1.99 o                         
  -2 -10   8          0.02         -1.49         1.78 o                         
  -1 -10   8          0.53          1.75         2.54 o                         
   0 -10   8          7.41          5.79         2.19 o                         
   1 -10   8          0.10         -0.44         1.43 o                         
   2 -10   8          0.07         -1.23         1.80 o                         
   3 -10   8          2.18          2.52         3.08 o                         
   4 -10   8         12.72         12.90         5.29 o                         
   5 -10   8          2.12          1.88         2.61 o                         
   6 -10   8          0.04          0.31         1.95 o                         
  -3  -9   8          0.00         -1.44         1.75 o                         
  -2  -9   8          0.18          0.11         1.20 o                         
  -1  -9   8          1.67          3.50         1.89 o                         
   0  -9   8         41.95         44.55         3.73 o                         
   1  -9   8          3.67          1.72         1.84 o                         
   2  -9   8          1.24          1.46         2.66 o                         
   3  -9   8          0.63          1.04         2.92 o                         
   4  -9   8         50.06         50.32         3.84 o                         
   5  -9   8          4.06          5.42         2.64 o                         
   6  -9   8          4.01          4.69         3.31 o                         
   7  -9   8          7.68          7.51         2.26 o                         
  -4  -8   8          0.46          0.53         1.29 o                         
  -3  -8   8          0.71          0.38         1.51 o                         
  -2  -8   8          1.64          1.59         1.53 o                         
  -1  -8   8          0.36          0.69         0.71 o                         
   0  -8   8         14.27         10.73         1.98 o                         
   1  -8   8          9.78         10.07         1.86 o                         
   2  -8   8          7.18          7.24         2.76 o                         
   3  -8   8          2.32          1.53         2.82 o                         
   4  -8   8        441.19        483.01        33.56 o                         
   5  -8   8          6.01          6.04         3.27 o                         
   6  -8   8          8.13          9.07         2.44 o                         
   7  -8   8          0.62          2.00         1.97 o                         
   8  -8   8          0.09          0.25         1.93 o                         
  -5  -7   8          0.82          0.41         1.90 o                         
  -4  -7   8         17.11         16.90         2.38 o                         
  -3  -7   8          1.73          1.61         1.32 o                         
  -2  -7   8         57.38         60.75         3.35 o                         
  -1  -7   8         26.91         21.26         1.90 o                         
   0  -7   8         68.10         53.45         6.32 o                         
   1  -7   8          0.07          0.01         0.45 o                         
   2  -7   8          5.67          5.90         1.74 o                         
   3  -7   8        179.37        189.88         6.07 o                         
   4  -7   8         22.88         24.98         2.13 o                         
   5  -7   8          2.26          1.65         2.65 o                         
   6  -7   8          0.50          1.85         1.95 o                         
   7  -7   8          0.40          1.05         1.45 o                         
   8  -7   8          6.93          5.86         2.93 o                         
   9  -7   8          1.34          1.95         2.76 o                         
  -6  -6   8         10.86          8.69         2.54 o                         
  -5  -6   8         27.30         25.35         2.04 o                         
  -4  -6   8          1.39          1.99         1.35 o                         
  -3  -6   8          3.61          3.97         2.11 o                         
  -2  -6   8        104.72        107.24         2.78 o                         
  -1  -6   8        164.02        162.41         6.02 o                         
   0  -6   8          0.09          0.35         0.92 o                         
   1  -6   8          3.20          3.69         0.70 o                         
   2  -6   8          3.51          2.91         1.41 o                         
   3  -6   8         52.69         53.06         3.84 o                         
   4  -6   8         27.44         28.99         2.50 o                         
   5  -6   8          0.11         -0.36         1.65 o                         
   6  -6   8         47.42         50.29         3.58 o                         
   7  -6   8         15.46         17.87         2.84 o                         
   8  -6   8          5.74          3.95         2.56 o                         
   9  -6   8          9.70         10.14         2.16 o                         
  -6  -5   8          0.29          0.49         0.91 o                         
  -5  -5   8         11.75         12.70         1.52 o                         
  -4  -5   8          0.78          0.95         1.49 o                         
  -3  -5   8         25.59         29.63         1.35 o                         
  -2  -5   8         58.64         58.59         2.25 o                         
  -1  -5   8          9.18          8.79         0.95 o                         
   0  -5   8          0.11          0.08         0.81 o                         
   1  -5   8          2.00          2.61         0.78 o                         
   2  -5   8        359.70        395.72         6.13 o                         
   3  -5   8         59.72         61.26         3.76 o                         
   4  -5   8         15.07         18.55         2.19 o                         
   5  -5   8          7.34          8.67         1.92 o                         
   6  -5   8          1.73          1.77         1.61 o                         
   7  -5   8          0.22         -0.07         1.11 o                         
   8  -5   8          2.72          0.78         1.55 o                         
   9  -5   8          5.86          7.15         1.90 o                         
  10  -5   8          1.50         -0.60         1.74 o                         
  -7  -4   8          0.19          1.19         1.78 o                         
  -6  -4   8          0.13         -1.07         1.24 o                         
  -5  -4   8          0.83          0.82         1.22 o                         
  -4  -4   8          6.37          7.77         1.40 o                         
  -3  -4   8         15.36         13.04         1.24 o                         
  -2  -4   8         93.68         98.35         3.49 o                         
  -1  -4   8         95.11         89.13         2.19 o                         
   0  -4   8          0.22          0.64         1.14 o                         
   1  -4   8         29.84         32.26         1.48 o                         
   2  -4   8         52.72         51.12         1.30 o                         
   3  -4   8          1.05          0.55         0.38 o                         
   4  -4   8          0.74          0.68         0.33 o                         
   5  -4   8         19.65         21.40         1.77 o                         
   6  -4   8          0.26          0.15         0.37 o                         
   7  -4   8         11.70         12.73         1.64 o                         
   8  -4   8          7.89          9.75         2.30 o                         
   9  -4   8          0.02         -0.95         1.52 o                         
  10  -4   8        249.05        275.41        26.13 o                         
  -7  -3   8          4.54          3.41         1.48 o                         
  -6  -3   8         52.61         54.50         2.72 o                         
  -5  -3   8          1.16          0.94         1.56 o                         
  -4  -3   8         72.40         75.04         2.32 o                         
  -3  -3   8        383.00        387.31         7.74 o                         
  -2  -3   8          0.05         -0.19         0.81 o                         
  -1  -3   8         64.38         64.64         2.45 o                         
   0  -3   8         18.75         22.85         1.18 o                         
   1  -3   8         37.24         40.69         3.76 o                         
   2  -3   8          0.80          1.49         2.52 o                         
   3  -3   8          0.14          0.26         1.28 o                         
   4  -3   8         17.79         14.67         1.04 o                         
   5  -3   8         25.11         24.75         1.08 o                         
   6  -3   8        168.90        177.28         3.87 o                         
   7  -3   8          2.94          4.31         0.87 o                         
   8  -3   8          6.46          6.64         0.97 o                         
   9  -3   8          2.97          1.79         1.50 o                         
  10  -3   8          2.41          1.45         1.45 o                         
  11  -3   8          3.12          5.38         1.17 o                         
  -7  -2   8          3.94          6.69         1.82 o                         
  -6  -2   8          7.42          8.89         1.75 o                         
  -5  -2   8         15.55         14.15         1.61 o                         
  -4  -2   8          1.42          1.19         1.14 o                         
  -3  -2   8        122.98        122.98         3.05 o                         
  -2  -2   8         44.52         46.34         1.57 o                         
  -1  -2   8         71.55         72.84         2.97 o                         
   0  -2   8        202.15        210.12         4.69 o                         
   1  -2   8        119.88        126.56         3.70 o                         
   2  -2   8        119.42        124.70         4.95 o                         
   3  -2   8          2.11          2.52         1.28 o                         
   4  -2   8          1.96          1.46         0.83 o                         
   5  -2   8         44.47         46.85         1.40 o                         
   6  -2   8         12.59         14.51         1.14 o                         
   7  -2   8          0.03          0.60         0.81 o                         
   8  -2   8         17.49         17.38         1.42 o                         
   9  -2   8        141.61        159.03         7.94 o                         
  10  -2   8         40.97         46.20         5.16 o                         
  11  -2   8          1.66          1.57         1.54 o                         
  -8  -1   8          1.21          0.66         1.45 o                         
  -7  -1   8         75.71         87.49         2.60 o                         
  -6  -1   8         25.60         24.68         1.87 o                         
  -5  -1   8          0.62          0.99         1.59 o                         
  -4  -1   8       1482.45       1517.86        19.74 o                         
  -3  -1   8        116.77        111.59         2.77 o                         
  -2  -1   8         24.36         24.52         1.43 o                         
  -1  -1   8          8.29          6.95         1.38 o                         
   0  -1   8         36.12         35.16         1.48 o                         
   1  -1   8         30.02         28.12         2.25 o                         
   2  -1   8         46.02         47.19         2.37 o                         
   3  -1   8          0.76          0.51         1.07 o                         
   4  -1   8         44.99         41.88         2.95 o                         
   5  -1   8        171.36        183.64         3.02 o                         
   6  -1   8          3.35          4.66         0.88 o                         
   7  -1   8         54.36         57.26         2.83 o                         
   8  -1   8         44.61         47.95         1.79 o                         
   9  -1   8        219.58        233.89         6.70 o                         
  10  -1   8          0.73          0.54         1.18 o                         
  11  -1   8          2.54          2.72         0.98 o                         
  -8   0   8        181.23        228.54        10.42 o                         
  -7   0   8         11.20         15.41         1.56 o                         
  -6   0   8         33.24         32.84         2.42 o                         
  -5   0   8          1.21          1.25         1.32 o                         
  -4   0   8         41.41         42.67         6.66 o                         
  -3   0   8         50.29         50.66         3.10 o                         
  -2   0   8         97.83         95.60         2.61 o                         
  -1   0   8         21.77         17.20         1.49 o                         
   0   0   8        903.36        950.03        14.49 o                         
   1   0   8        476.81        528.39         8.39 o                         
   2   0   8        648.41        672.75         9.73 o                         
   3   0   8        104.40        103.91         3.84 o                         
   4   0   8          3.32          8.54         2.09 o                         
   5   0   8        310.22        324.26        11.10 o                         
   6   0   8         18.91         18.07         1.31 o                         
   7   0   8          4.53          4.50         1.07 o                         
   8   0   8          4.98          4.30         0.90 o                         
   9   0   8        176.63        184.99         4.59 o                         
  10   0   8         29.10         31.13         1.47 o                         
  11   0   8          3.92          3.84         2.77 o                         
  -8   1   8          9.93          9.97         2.56 o                         
  -7   1   8          2.09          4.95         1.35 o                         
  -6   1   8          7.20          6.40         1.45 o                         
  -5   1   8          0.41         -0.17         0.96 o                         
  -4   1   8       2902.31       2841.84        44.58 o                         
  -3   1   8        213.45        208.17         4.29 o                         
  -2   1   8        226.36        208.79         7.00 o                         
  -1   1   8        199.53        208.81         3.50 o                         
   0   1   8          7.32          6.15         1.21 o                         
   1   1   8         45.27         38.89         1.54 o                         
   2   1   8          4.57          4.76         0.75 o                         
   3   1   8          0.24         -0.25         0.74 o                         
   4   1   8        149.77        149.12         4.61 o                         
   5   1   8        103.85        102.61         2.13 o                         
   6   1   8        218.51        208.85         3.68 o                         
   7   1   8         11.71          9.87         0.81 o                         
   8   1   8        256.13        268.78         3.82 o                         
   9   1   8        701.82        685.44         9.01 o                         
  10   1   8          5.34          2.89         0.87 o                         
  11   1   8          0.74          0.17         2.65 o                         
  -8   2   8        135.94        176.74         5.48 o                         
  -7   2   8          6.20          7.27         1.76 o                         
  -6   2   8          1.63          1.11         1.25 o                         
  -5   2   8         10.99          9.54         1.22 o                         
  -4   2   8         65.76         59.01         2.92 o                         
  -3   2   8          9.97         11.24         2.28 o                         
  -2   2   8          5.30          7.32         1.12 o                         
  -1   2   8         73.64         82.14         1.92 o                         
   0   2   8         14.84         19.10         1.34 o                         
   1   2   8         16.27         16.02         1.63 o                         
   2   2   8         59.85         63.20         2.39 o                         
   3   2   8          3.38          5.46         0.85 o                         
   4   2   8       2573.19       2681.97        55.24 o                         
   5   2   8        110.87        116.82         3.80 o                         
   6   2   8          7.24          8.20         0.83 o                         
   7   2   8         48.91         42.44         1.73 o                         
   8   2   8        264.06        266.92         3.75 o                         
   9   2   8         65.53         64.87         3.83 o                         
  10   2   8          0.01         -0.04         1.45 o                         
  11   2   8          1.65         -0.21         1.71 o                         
  -8   3   8          9.29         10.73         2.10 o                         
  -7   3   8          2.29          4.12         1.53 o                         
  -6   3   8          7.37          8.18         1.62 o                         
  -5   3   8         59.45         63.02         3.83 o                         
  -4   3   8         93.10         91.93         3.26 o                         
  -3   3   8         70.81         67.96         3.20 o                         
  -2   3   8        109.39        116.19         2.80 o                         
  -1   3   8         52.57         66.83         1.73 o                         
   0   3   8        352.12        471.84         7.45 o                         
   1   3   8        360.32        335.10         4.71 o                         
   2   3   8         18.69         19.87         1.42 o                         
   3   3   8        182.66        158.59         2.70 o                         
   4   3   8          5.39          6.07         0.81 o                         
   5   3   8          7.27          6.92         1.16 o                         
   6   3   8          9.62          8.76         0.86 o                         
   7   3   8         16.57         16.45         0.89 o                         
   8   3   8         77.05         77.65         2.53 o                         
   9   3   8         45.99         41.97         1.09 o                         
  10   3   8          3.01          3.84         3.29 o                         
  11   3   8          1.82          2.09         2.05 o                         
  -8   4   8         24.24         29.77         1.82 o                         
  -7   4   8          5.32          2.98         2.10 o                         
  -6   4   8         21.04         21.27         1.42 o                         
  -5   4   8         90.50         91.48         3.27 o                         
  -4   4   8        456.13        432.90         7.71 o                         
  -3   4   8        280.79        255.69         4.43 o                         
  -2   4   8          7.30          7.31         2.01 o                         
  -1   4   8         32.65         49.28         2.13 o                         
   0   4   8         80.84         73.98         1.98 o                         
   1   4   8         28.29         25.72         1.22 o                         
   2   4   8         41.28         39.89         1.69 o                         
   3   4   8         10.59         14.86         0.94 o                         
   4   4   8         70.94         68.40         1.43 o                         
   5   4   8         99.31        107.18         2.10 o                         
   6   4   8         80.62         86.29         1.60 o                         
   7   4   8         72.18         59.59         1.82 o                         
   8   4   8         78.74         77.89         1.32 o                         
   9   4   8          8.13          7.90         2.01 o                         
  10   4   8          0.59          0.43         1.75 o                         
  11   4   8          6.18          5.04         4.14 o                         
  -8   5   8          0.66          1.24         1.48 o                         
  -7   5   8          9.74         10.57         1.76 o                         
  -6   5   8         32.27         33.35         4.44 o                         
  -5   5   8        198.51        195.48         4.80 o                         
  -4   5   8         24.82         23.50         2.19 o                         
  -3   5   8         18.80         21.68         2.63 o                         
  -2   5   8         19.89         17.87         2.99 o                         
  -1   5   8          0.13          0.29         1.02 o                         
   0   5   8          0.06          0.06         1.23 o                         
   1   5   8         79.48         69.34         1.78 o                         
   2   5   8       1180.83       1187.25        17.09 o                         
   3   5   8        345.48        401.70         7.47 o                         
   4   5   8        149.11        149.53         2.59 o                         
   5   5   8         17.92         21.62         1.09 o                         
   6   5   8         48.13         48.03         1.37 o                         
   7   5   8         26.76         23.58         3.24 o                         
   8   5   8          5.34          3.88         3.29 o                         
   9   5   8          0.15         -0.47         2.99 o                         
  10   5   8         12.04         15.97         4.35 o                         
  11   5   8         16.65         21.05         5.12 o                         
  -8   6   8          1.96          2.63         1.65 o                         
  -7   6   8          5.39          6.42         1.52 o                         
  -6   6   8         10.64         11.71         2.89 o                         
  -5   6   8         94.34         95.97         3.88 o                         
  -4   6   8         38.57         31.99         2.22 o                         
  -3   6   8         30.80         29.97         2.16 o                         
  -2   6   8        105.92         96.50         4.33 o                         
  -1   6   8          7.64          4.54         1.82 o                         
   0   6   8         14.02         10.73         1.56 o                         
   1   6   8        105.33         90.27         2.28 o                         
   2   6   8         23.17         20.24         0.96 o                         
   3   6   8         49.55         54.01         1.64 o                         
   4   6   8         30.12         31.29         2.60 o                         
   5   6   8          6.80          9.15         0.86 o                         
   6   6   8          0.17         -0.19         0.29 o                         
   7   6   8          1.35          2.22         1.71 o                         
   8   6   8          0.78          3.12         3.24 o                         
   9   6   8         72.00         92.60         5.81 o                         
  10   6   8          0.77          0.26         2.01 o                         
  -8   7   8         28.16         35.27         2.71 o                         
  -7   7   8          1.13          0.44         1.22 o                         
  -6   7   8          0.19         -0.57         1.84 o                         
  -5   7   8         35.56         38.17         2.16 o                         
  -4   7   8          8.58          8.34         1.53 o                         
  -3   7   8         43.82         34.85         2.29 o                         
  -2   7   8         68.93         58.43         2.41 o                         
  -1   7   8         22.55         21.04         1.37 o                         
   0   7   8          0.97          0.57         1.00 o                         
   1   7   8          1.56          1.11         0.83 o                         
   2   7   8        213.35        201.32         3.50 o                         
   3   7   8          1.53          1.16         0.62 o                         
   4   7   8         11.46         16.46         0.92 o                         
   5   7   8         58.60         57.17         1.12 o                         
   6   7   8         23.44         18.74         2.26 o                         
   7   7   8         10.34          8.45         2.05 o                         
   8   7   8          0.00         -0.21         2.95 o                         
   9   7   8          1.50          2.73         2.13 o                         
  10   7   8          2.29          4.10         2.73 o                         
  -8   8   8          6.93          7.66         1.67 o                         
  -7   8   8         27.79         30.98         3.44 o                         
  -6   8   8          0.15          0.52         1.86 o                         
  -5   8   8          7.73         10.33         1.76 o                         
  -4   8   8         31.35         28.10         3.23 o                         
  -3   8   8          9.93          8.25         1.86 o                         
  -2   8   8        391.44        362.68         7.49 o                         
  -1   8   8          0.32          0.34         1.00 o                         
   0   8   8        361.59        342.08         6.52 o                         
   1   8   8       1970.41       1974.48        29.89 o                         
   2   8   8        474.20        468.56         7.56 o                         
   3   8   8          0.47          0.32         0.58 o                         
   4   8   8          5.00          6.39         0.78 o                         
   5   8   8          9.83          7.12         0.82 o                         
   6   8   8          9.27          7.43         2.05 o                         
   7   8   8         20.93         19.30         4.18 o                         
   8   8   8          0.03          0.43         3.24 o                         
   9   8   8         14.47         20.88         2.86 o                         
  10   8   8          5.82          8.71         3.12 o                         
  -7   9   8          2.80          3.53         2.44 o                         
  -6   9   8          5.12          6.03         3.18 o                         
  -5   9   8          0.77          2.56         1.87 o                         
  -4   9   8        115.47        101.96         3.06 o                         
  -3   9   8        107.14        100.20         4.25 o                         
  -2   9   8          2.24          2.69         1.70 o                         
  -1   9   8         28.55         27.15         1.60 o                         
   0   9   8          1.51          1.38         1.38 o                         
   1   9   8          2.04          3.24         2.12 o                         
   2   9   8         79.80         77.27         2.49 o                         
   3   9   8         29.01         29.38         2.01 o                         
   4   9   8         34.89         30.66         1.29 o                         
   5   9   8        446.66        370.75         4.23 o                         
   6   9   8          3.81          3.97         3.59 o                         
   7   9   8         97.19         96.48         6.15 o                         
   8   9   8          0.19          1.07         3.67 o                         
   9   9   8          5.11          4.74         2.65 o                         
  -7  10   8          0.13         -1.56         2.40 o                         
  -6  10   8         31.00         35.15         2.99 o                         
  -5  10   8         10.63          8.99         2.36 o                         
  -4  10   8          2.13          1.69         1.87 o                         
  -3  10   8          7.64          5.97         1.59 o                         
  -2  10   8         14.40         15.03         1.57 o                         
  -1  10   8         51.50         54.14         2.11 o                         
   0  10   8        279.92        285.82         5.54 o                         
   1  10   8       2428.05       2508.34        40.24 o                         
   2  10   8         39.14         43.21         1.58 o                         
   3  10   8        100.41        112.32         2.49 o                         
   4  10   8          0.94          0.79         0.67 o                         
   5  10   8         11.24          8.06         0.58 o                         
   6  10   8          4.18          4.61         3.76 o                         
   7  10   8          0.53          0.30         3.54 o                         
   8  10   8          0.96          1.66         3.80 o                         
   9  10   8         22.57         32.10         6.75 o                         
  -7  11   8          9.15          9.44         2.74 o                         
  -6  11   8          0.03          0.28         2.94 o                         
  -5  11   8          2.40          1.60         1.70 o                         
  -4  11   8        155.66        148.90         4.70 o                         
  -3  11   8         47.70         47.11         3.89 o                         
  -2  11   8         14.59         10.82         1.91 o                         
  -1  11   8          7.90          7.27         2.32 o                         
   0  11   8        215.66        211.33         4.75 o                         
   1  11   8         85.45         86.27         2.83 o                         
   2  11   8          0.00         -0.25         1.18 o                         
   3  11   8          0.37          0.17         0.92 o                         
   4  11   8         35.20         33.74         1.49 o                         
   5  11   8          6.02          3.86         0.92 o                         
   6  11   8          0.05         -0.04         1.84 o                         
   7  11   8         13.93         16.82         2.86 o                         
   8  11   8          0.04         -0.85         2.39 o                         
  -6  12   8          0.00          0.68         1.82 o                         
  -5  12   8          0.17         -0.03         2.69 o                         
  -4  12   8         27.50         19.91         2.24 o                         
  -3  12   8         23.47         24.88         2.13 o                         
  -2  12   8          0.13          0.41         1.58 o                         
  -1  12   8          0.16          1.40         2.18 o                         
   0  12   8         46.04         44.34         2.33 o                         
   1  12   8         79.26         82.62         2.66 o                         
   2  12   8         25.08         24.60         1.87 o                         
   3  12   8         33.63         30.46         2.67 o                         
   4  12   8          6.15          5.98         0.88 o                         
   5  12   8         62.02         59.09         3.50 o                         
   6  12   8         12.95         14.13         4.74 o                         
   7  12   8         12.99         19.68         5.04 o                         
   8  12   8          0.10          0.60         2.56 o                         
  -5  13   8          3.64          2.07         2.38 o                         
  -4  13   8          1.87          1.98         3.18 o                         
  -3  13   8         39.62         41.10         3.95 o                         
  -2  13   8         22.34         24.07         3.18 o                         
  -1  13   8         63.47         54.23         2.82 o                         
   0  13   8         14.34         16.74         2.15 o                         
   1  13   8          3.27          1.39         1.27 o                         
   2  13   8          6.35          4.87         2.05 o                         
   3  13   8          1.53          1.28         1.13 o                         
   4  13   8          3.28          0.76         0.86 o                         
   5  13   8          1.41          1.92         3.88 o                         
   6  13   8         11.98         11.10         2.77 o                         
   7  13   8          6.65          6.83         2.86 o                         
  -4  14   8         12.40         13.63         2.83 o                         
  -3  14   8          3.19          3.13         1.92 o                         
  -2  14   8         20.96         23.05         1.99 o                         
  -1  14   8          4.21          2.76         1.76 o                         
   0  14   8          8.37          6.20         2.57 o                         
   1  14   8          0.00          0.51         1.16 o                         
   2  14   8          1.35          0.30         1.36 o                         
   3  14   8          8.33         11.56         1.44 o                         
   4  14   8          3.40          4.06         3.97 o                         
   5  14   8          1.28          0.09         1.96 o                         
   6  14   8          2.60          3.84         4.48 o                         
  -3  15   8          3.60          2.61         2.17 o                         
  -2  15   8          2.10          0.70         1.84 o                         
  -1  15   8         19.89         22.89         4.57 o                         
   0  15   8         44.97         40.94         2.52 o                         
   1  15   8          0.45          1.88         1.88 o                         
   2  15   8          0.36          0.50         1.03 o                         
   3  15   8         57.34         52.19         4.64 o                         
   4  15   8          1.70          0.90         2.18 o                         
   0  16   8          8.78          7.76         2.68 o                         
   1  16   8          5.13          4.08         1.22 o                         
   0 -10   9         11.56         10.11         2.65 o                         
   1 -10   9         18.87         14.83         3.56 o                         
   2 -10   9          0.01         -0.68         1.92 o                         
   3 -10   9          0.36          0.73         1.95 o                         
   4 -10   9         31.00         32.45         3.24 o                         
  -2  -9   9          2.33          1.81         2.03 o                         
  -1  -9   9         13.24          9.21         3.14 o                         
   0  -9   9         39.62         41.31         2.80 o                         
   1  -9   9          0.06          0.59         2.57 o                         
   2  -9   9          1.85          1.79         1.62 o                         
   3  -9   9          4.08          3.25         2.08 o                         
   4  -9   9          3.10          4.02         3.61 o                         
   5  -9   9         10.06          7.09         2.53 o                         
   6  -9   9          0.00          0.60         1.73 o                         
  -3  -8   9          0.11          0.44         1.61 o                         
  -2  -8   9          6.40          5.18         1.80 o                         
  -1  -8   9         32.38         26.30         2.11 o                         
   0  -8   9          1.08          1.73         1.57 o                         
   1  -8   9          3.87          4.39         2.05 o                         
   2  -8   9          2.01          2.63         1.56 o                         
   3  -8   9         45.93         52.62         3.74 o                         
   4  -8   9         58.24         60.35         7.94 o                         
   5  -8   9          0.03          1.76         2.34 o                         
   6  -8   9          6.87          5.31         1.90 o                         
   7  -8   9          0.92          2.35         3.11 o                         
  -4  -7   9          1.06          1.25         1.45 o                         
  -3  -7   9          4.76          5.11         1.18 o                         
  -2  -7   9          6.91          6.97         1.12 o                         
  -1  -7   9         18.03         16.33         1.49 o                         
   0  -7   9         48.56         38.65         7.86 o                         
   1  -7   9          0.94          0.50         0.53 o                         
   2  -7   9          0.33          0.42         1.33 o                         
   3  -7   9          4.78          7.40         2.71 o                         
   4  -7   9          2.08          2.02         3.18 o                         
   5  -7   9          4.36          6.06         2.40 o                         
   6  -7   9         10.31         11.34         2.43 o                         
   7  -7   9          0.12          0.40         1.88 o                         
   8  -7   9          0.35          0.01         1.33 o                         
  -5  -6   9          6.23          6.95         1.76 o                         
  -4  -6   9          0.00         -0.75         1.92 o                         
  -3  -6   9         21.91         18.89         1.70 o                         
  -2  -6   9         43.95         41.25         2.95 o                         
  -1  -6   9          0.02         -0.84         1.33 o                         
   0  -6   9         31.54         27.61         3.93 o                         
   1  -6   9          2.89          3.25         0.74 o                         
   2  -6   9         11.24          9.81         3.61 o                         
   3  -6   9         12.47         13.40         1.77 o                         
   4  -6   9          4.07          3.80         1.83 o                         
   5  -6   9          0.01          0.03         1.26 o                         
   6  -6   9         10.00         12.86         1.78 o                         
   7  -6   9         37.70         42.18         3.65 o                         
   8  -6   9          1.21          0.92         1.63 o                         
   9  -6   9          3.87          2.90         2.73 o                         
  -5  -5   9          1.77          1.89         1.38 o                         
  -4  -5   9         11.48         13.50         1.36 o                         
  -3  -5   9          4.67          3.82         1.27 o                         
  -2  -5   9         23.94         26.19         2.04 o                         
  -1  -5   9          3.84          3.33         1.28 o                         
   0  -5   9         25.90         24.67         1.99 o                         
   1  -5   9         31.57         27.10         1.43 o                         
   2  -5   9          1.52          1.91         0.63 o                         
   3  -5   9         34.49         42.44         2.78 o                         
   4  -5   9         35.79         39.12         2.41 o                         
   5  -5   9          1.61          1.58         1.55 o                         
   6  -5   9         14.78         18.36         2.18 o                         
   7  -5   9          0.01         -1.09         1.67 o                         
   8  -5   9          1.89          2.50         1.37 o                         
   9  -5   9          0.34          1.49         1.37 o                         
  -6  -4   9         22.09         27.05         2.34 o                         
  -5  -4   9          0.53          0.97         1.07 o                         
  -4  -4   9          0.13         -0.13         0.96 o                         
  -3  -4   9        490.92        512.84         8.03 o                         
  -2  -4   9         93.35         92.14         2.28 o                         
  -1  -4   9          9.84          8.42         1.29 o                         
   0  -4   9          3.11          2.80         1.33 o                         
   1  -4   9          7.22          8.06         1.06 o                         
   2  -4   9         43.47         42.61         2.05 o                         
   3  -4   9          4.73          3.03         0.85 o                         
   4  -4   9         21.21         20.15         1.52 o                         
   5  -4   9          0.48          0.68         2.04 o                         
   6  -4   9         64.97         50.20         7.98 o                         
   7  -4   9          5.96          4.65         1.51 o                         
   8  -4   9          4.14          4.57         2.20 o                         
   9  -4   9         26.60         27.70         1.77 o                         
  10  -4   9         33.13         36.64         4.23 o                         
  -6  -3   9          3.11          3.34         1.47 o                         
  -5  -3   9         11.69         13.18         3.06 o                         
  -4  -3   9          2.22          2.71         1.39 o                         
  -3  -3   9         32.27         31.33         1.93 o                         
  -2  -3   9          0.02          0.24         1.02 o                         
  -1  -3   9         11.14         11.48         1.61 o                         
   0  -3   9          0.41          0.64         1.12 o                         
   1  -3   9        247.53        264.99         8.50 o                         
   2  -3   9         58.83         69.16         2.99 o                         
   3  -3   9         14.01         18.87         3.33 o                         
   4  -3   9          6.58          7.05         1.90 o                         
   5  -3   9         38.16         40.65         1.88 o                         
   6  -3   9         45.66         46.59         1.26 o                         
   7  -3   9          5.32          5.09         0.87 o                         
   8  -3   9          0.03         -0.23         0.77 o                         
   9  -3   9          1.58          1.07         0.71 o                         
  10  -3   9         22.38         28.39         5.12 o                         
  -7  -2   9          4.60          3.54         1.88 o                         
  -6  -2   9          2.21          3.32         1.31 o                         
  -5  -2   9          0.00          0.23         1.22 o                         
  -4  -2   9          2.24          1.24         1.80 o                         
  -3  -2   9       1521.02       1582.63        21.92 o                         
  -2  -2   9         89.18         92.67         2.39 o                         
  -1  -2   9         55.67         61.19         3.44 o                         
   0  -2   9         82.74        100.74         2.85 o                         
   1  -2   9          7.12         10.39         2.23 o                         
   2  -2   9          1.11          1.32         1.49 o                         
   3  -2   9          0.41          0.94         1.32 o                         
   4  -2   9          0.06         -0.26         1.24 o                         
   5  -2   9         54.99         57.04         1.78 o                         
   6  -2   9         12.32         13.43         1.09 o                         
   7  -2   9         33.67         33.75         1.30 o                         
   8  -2   9          0.98          1.11         1.04 o                         
   9  -2   9        135.10        139.01         4.50 o                         
  10  -2   9        206.81        215.49        12.60 o                         
  -7  -1   9        100.82        129.14         4.34 o                         
  -6  -1   9          3.35          3.14         1.62 o                         
  -5  -1   9          0.57          0.00         1.46 o                         
  -4  -1   9          9.22          7.68         1.70 o                         
  -3  -1   9        186.60        187.91         4.03 o                         
  -2  -1   9         27.58         25.29         1.93 o                         
  -1  -1   9          0.81          1.01         1.32 o                         
   0  -1   9         30.98         35.48         2.16 o                         
   1  -1   9         66.63         67.52         3.03 o                         
   2  -1   9          1.57          1.54         1.19 o                         
   3  -1   9         53.39         52.98         3.54 o                         
   4  -1   9          9.92         11.27         1.49 o                         
   5  -1   9        960.47       1017.45        23.51 o                         
   6  -1   9         28.22         28.74         1.14 o                         
   7  -1   9          1.91          1.61         1.03 o                         
   8  -1   9          4.05          2.91         1.18 o                         
   9  -1   9         79.67         81.07         2.36 o                         
  10  -1   9         50.43         50.87         2.19 o                         
  11  -1   9          0.05          1.17         0.94 o                         
  -7   0   9         10.37          8.64         1.46 o                         
  -6   0   9          0.58          0.68         1.81 o                         
  -5   0   9          0.31          0.18         1.29 o                         
  -4   0   9         19.40         16.31         2.02 o                         
  -3   0   9         54.11         57.64         3.70 o                         
  -2   0   9         27.38         25.47         1.91 o                         
  -1   0   9        173.64        164.63         3.20 o                         
   0   0   9          2.59          4.99         1.44 o                         
   1   0   9        701.87        830.83        11.97 o                         
   2   0   9         82.76         83.91         2.31 o                         
   3   0   9         16.90         15.35         1.71 o                         
   4   0   9          2.60          0.26         1.07 o                         
   5   0   9          2.26          2.42         0.97 o                         
   6   0   9          6.16          6.09         0.81 o                         
   7   0   9          7.24          8.12         0.80 o                         
   8   0   9         28.22         31.77         1.57 o                         
   9   0   9          1.14          1.03         1.22 o                         
  10   0   9         29.37         29.64         1.64 o                         
  11   0   9          1.51          6.75         2.82 o                         
  -7   1   9          9.03         10.76         1.71 o                         
  -6   1   9         11.79          8.91         1.65 o                         
  -5   1   9          0.09          0.36         1.06 o                         
  -4   1   9          6.08          2.88         1.48 o                         
  -3   1   9        422.79        423.64        10.95 o                         
  -2   1   9        135.77        132.34         2.88 o                         
  -1   1   9         27.91         31.63         1.82 o                         
   0   1   9        232.36        260.04         8.71 o                         
   1   1   9         21.11         17.16         1.86 o                         
   2   1   9         14.08         12.66         1.37 o                         
   3   1   9         18.81         20.44         2.28 o                         
   4   1   9         89.29         91.23         2.65 o                         
   5   1   9         26.81         24.18         1.28 o                         
   6   1   9        137.01        139.20         2.63 o                         
   7   1   9         31.26         32.08         1.42 o                         
   8   1   9         33.70         34.11         1.08 o                         
   9   1   9        193.20        199.65         6.19 o                         
  10   1   9          2.91          2.12         1.01 o                         
  11   1   9          2.55          0.13         1.49 o                         
  -8   2   9         19.65         20.55         2.40 o                         
  -7   2   9         19.73         22.55         1.85 o                         
  -6   2   9          0.10          0.19         1.73 o                         
  -5   2   9         39.07         42.44         2.12 o                         
  -4   2   9        618.29        614.08        10.99 o                         
  -3   2   9          8.68          8.37         1.68 o                         
  -2   2   9         31.91         27.43         2.60 o                         
  -1   2   9         31.64         32.35         1.85 o                         
   0   2   9          2.99          2.83         1.72 o                         
   1   2   9         35.07         38.60         1.64 o                         
   2   2   9         22.47         20.53         1.33 o                         
   3   2   9        362.26        339.91         5.30 o                         
   4   2   9        107.13        112.47         2.10 o                         
   5   2   9        165.86        160.40         3.42 o                         
   6   2   9         22.93         20.33         1.24 o                         
   7   2   9          4.77          3.62         0.94 o                         
   8   2   9          1.63          1.70         0.81 o                         
   9   2   9         10.54         11.14         1.09 o                         
  10   2   9          6.62          5.34         3.12 o                         
  11   2   9          7.69          5.93         2.05 o                         
  -8   3   9          0.18          1.37         2.23 o                         
  -7   3   9         10.26         14.30         1.73 o                         
  -6   3   9          0.23          0.61         1.35 o                         
  -5   3   9         57.49         56.28         2.67 o                         
  -4   3   9        240.23        235.93         5.17 o                         
  -3   3   9         48.64         47.49         1.94 o                         
  -2   3   9         25.01         32.23         2.57 o                         
  -1   3   9        271.86        252.70         4.60 o                         
   0   3   9         30.52         33.80         2.21 o                         
   1   3   9          0.08         -0.34         1.34 o                         
   2   3   9          8.05          6.98         1.48 o                         
   3   3   9          6.94          7.39         0.83 o                         
   4   3   9         75.66         75.63         2.23 o                         
   5   3   9        109.19        113.09         2.40 o                         
   6   3   9          0.76          1.09         0.86 o                         
   7   3   9          2.35          1.40         0.71 o                         
   8   3   9          0.28          0.98         0.74 o                         
   9   3   9          9.93         10.24         0.84 o                         
  10   3   9         32.59         39.62         4.27 o                         
  -8   4   9         37.05         49.08         2.99 o                         
  -7   4   9          7.92          8.02         1.56 o                         
  -6   4   9          2.13          3.45         1.69 o                         
  -5   4   9         93.34         94.63         3.31 o                         
  -4   4   9         47.94         48.52         4.12 o                         
  -3   4   9         66.81         68.87         3.43 o                         
  -2   4   9          6.54          6.75         1.23 o                         
  -1   4   9         52.57         41.00         2.53 o                         
   0   4   9         47.44         46.73         2.75 o                         
   1   4   9          0.12         -0.16         0.92 o                         
   2   4   9         16.55         11.89         1.15 o                         
   3   4   9         37.08         35.72         1.81 o                         
   4   4   9          3.54          5.34         0.79 o                         
   5   4   9         35.43         34.11         1.43 o                         
   6   4   9          6.65          6.36         0.66 o                         
   7   4   9         54.09         47.98         2.14 o                         
   8   4   9         80.73         81.85         1.43 o                         
   9   4   9         38.75         37.70         2.69 o                         
  10   4   9          0.19          0.00         1.54 o                         
  11   4   9          0.08          0.21         1.96 o                         
  -8   5   9          3.96          6.44         2.08 o                         
  -7   5   9          1.83          1.23         1.71 o                         
  -6   5   9         45.11         46.49         3.24 o                         
  -5   5   9          2.75          2.87         1.71 o                         
  -4   5   9         66.85         64.01         2.27 o                         
  -3   5   9         42.78         44.42         3.33 o                         
  -2   5   9          0.73         -0.29         1.23 o                         
  -1   5   9        172.00        145.45         3.32 o                         
   0   5   9         74.88         86.90         2.32 o                         
   1   5   9        116.41        100.10         2.86 o                         
   2   5   9       1168.15       1156.56        17.30 o                         
   3   5   9        821.22        789.77        11.79 o                         
   4   5   9         22.66         22.31         1.32 o                         
   5   5   9          1.63          1.71         0.94 o                         
   6   5   9         18.63         15.39         1.10 o                         
   7   5   9          5.74          5.45         0.65 o                         
   8   5   9          8.71          8.46         0.58 o                         
   9   5   9          0.14         -0.73         3.03 o                         
  10   5   9         20.40         26.55         4.57 o                         
  11   5   9          4.94          7.60         4.74 o                         
  -8   6   9         11.57         13.66         1.99 o                         
  -7   6   9          5.92          8.36         1.74 o                         
  -6   6   9          0.18          0.56         1.40 o                         
  -5   6   9          8.64          7.68         2.05 o                         
  -4   6   9         13.63         16.19         2.81 o                         
  -3   6   9        126.16         98.75         3.92 o                         
  -2   6   9         54.70         37.60         2.07 o                         
  -1   6   9          0.32          0.90         1.83 o                         
   0   6   9         68.53         69.35         2.22 o                         
   1   6   9         11.85          9.96         1.32 o                         
   2   6   9          0.44          0.19         1.41 o                         
   3   6   9         70.99         68.76         2.56 o                         
   4   6   9          0.67          0.38         0.81 o                         
   5   6   9          0.00         -0.05         0.54 o                         
   6   6   9        394.69        340.02         8.41 o                         
   7   6   9          0.04         -0.38         1.58 o                         
   8   6   9          3.54          4.91         3.42 o                         
   9   6   9          4.09          5.72         3.80 o                         
  10   6   9          7.79          4.35         4.18 o                         
  -7   7   9          4.10          2.32         1.67 o                         
  -6   7   9          0.00          0.17         1.39 o                         
  -5   7   9         37.87         37.72         2.69 o                         
  -4   7   9          5.94          4.38         1.86 o                         
  -3   7   9          6.18          4.77         2.54 o                         
  -2   7   9         12.51         10.43         2.52 o                         
  -1   7   9         20.86         18.74         1.44 o                         
   0   7   9         71.90         71.54         1.91 o                         
   1   7   9        413.69        394.79        13.64 o                         
   2   7   9       2673.68       2714.36        41.90 o                         
   3   7   9          9.20          8.15         1.25 o                         
   4   7   9         84.80         98.01         2.28 o                         
   5   7   9          4.70          2.58         0.63 o                         
   6   7   9         59.39         52.94         1.92 o                         
   7   7   9          1.13          1.62         1.79 o                         
   8   7   9          1.72          1.41         3.42 o                         
   9   7   9          1.36          2.18         3.71 o                         
  10   7   9         24.69         23.52         3.37 o                         
  -7   8   9          0.75         -0.68         2.12 o                         
  -6   8   9         29.89         32.15         3.82 o                         
  -5   8   9          7.72          7.24         3.01 o                         
  -4   8   9         15.27         16.44         4.03 o                         
  -3   8   9        303.95        265.84         5.69 o                         
  -2   8   9         57.38         42.52         3.25 o                         
  -1   8   9         11.26         10.35         1.92 o                         
   0   8   9         11.72         13.87         2.22 o                         
   1   8   9        229.00        220.64         5.09 o                         
   2   8   9        204.31        205.83         4.68 o                         
   3   8   9          0.09          0.28         0.73 o                         
   4   8   9          0.02          0.18         0.75 o                         
   5   8   9         29.58         25.03         0.85 o                         
   6   8   9         21.72         20.79         2.43 o                         
   7   8   9          6.61          0.98         3.37 o                         
   8   8   9         17.79         15.41         4.48 o                         
   9   8   9          0.14         -0.60         3.71 o                         
  10   8   9        295.22        395.12        11.70 o                         
  -7   9   9         37.79         47.47         4.57 o                         
  -6   9   9         15.37         13.81         2.55 o                         
  -5   9   9          6.56          5.18         2.10 o                         
  -4   9   9          2.87          1.27         1.96 o                         
  -3   9   9         36.86         31.44         3.40 o                         
  -2   9   9         97.45         94.74         3.23 o                         
  -1   9   9          0.07          0.47         1.88 o                         
   0   9   9          8.09         10.10         2.21 o                         
   1   9   9         58.55         49.34         3.01 o                         
   2   9   9        183.80        182.00         3.60 o                         
   3   9   9         29.18         30.64         1.59 o                         
   4   9   9        116.28        110.35         5.68 o                         
   5   9   9          0.44          2.91         1.79 o                         
   6   9   9        113.56        104.68         6.10 o                         
   7   9   9         46.09         42.35         5.29 o                         
   8   9   9          8.68         17.42         4.65 o                         
   9   9   9          8.50          7.77         4.87 o                         
  -6  10   9         15.41         15.30         3.89 o                         
  -5  10   9          0.09          0.80         1.58 o                         
  -4  10   9         33.31         28.71         3.74 o                         
  -3  10   9          1.22          0.99         1.86 o                         
  -2  10   9         79.84         73.52         3.92 o                         
  -1  10   9         74.28         77.48         2.71 o                         
   0  10   9        251.60        258.45         5.86 o                         
   1  10   9        258.83        271.92         5.47 o                         
   2  10   9          1.92          1.55         1.43 o                         
   3  10   9         13.22         13.93         1.32 o                         
   4  10   9          8.97          7.54         0.94 o                         
   5  10   9         32.04         22.51         0.79 o                         
   6  10   9          1.62          1.79         2.18 o                         
   7  10   9         38.31         41.50         5.59 o                         
   8  10   9          0.82          1.75         4.10 o                         
   9  10   9          3.13          1.37         4.99 o                         
  -6  11   9         29.65         27.84         2.64 o                         
  -5  11   9         21.27         33.80         4.03 o                         
  -4  11   9        157.04        142.10         5.72 o                         
  -3  11   9         47.13         51.40         2.93 o                         
  -2  11   9         59.52         56.68         2.74 o                         
  -1  11   9         11.19          9.42         1.71 o                         
   0  11   9         21.85         17.46         2.60 o                         
   1  11   9          0.65          0.69         1.93 o                         
   2  11   9          1.42          1.17         1.37 o                         
   3  11   9         32.31         30.93         1.62 o                         
   4  11   9         19.64         23.00         1.14 o                         
   5  11   9         11.64         10.76         0.64 o                         
   6  11   9          6.15          4.95         2.48 o                         
   7  11   9          6.59          7.17         2.65 o                         
   8  11   9         17.80         23.27         3.33 o                         
  -5  12   9          9.76         16.31         4.85 o                         
  -4  12   9         44.07         39.54         3.20 o                         
  -3  12   9         56.90         54.00         3.28 o                         
  -2  12   9          5.50          3.76         1.91 o                         
  -1  12   9          0.86          1.37         1.56 o                         
   0  12   9          7.51          8.23         1.74 o                         
   1  12   9        203.01        208.63         5.40 o                         
   2  12   9          4.15          3.10         1.46 o                         
   3  12   9          4.94          5.74         1.26 o                         
   4  12   9        189.51        188.76        10.80 o                         
   5  12   9         13.31         16.65         2.77 o                         
   6  12   9         20.43         27.45         5.21 o                         
   7  12   9          0.79          1.71         4.27 o                         
  -5  13   9          4.53          2.26         3.07 o                         
  -4  13   9         39.01         42.44         3.27 o                         
  -3  13   9         65.95         59.10         3.33 o                         
  -2  13   9          5.68          7.59         3.44 o                         
  -1  13   9          0.13         -0.55         1.23 o                         
   0  13   9        479.88        488.14        15.39 o                         
   1  13   9         23.01         26.74         1.85 o                         
   2  13   9          4.48          3.33         1.57 o                         
   3  13   9          6.10          6.59         1.40 o                         
   4  13   9         14.49         14.85         4.33 o                         
   5  13   9          0.32          0.04         3.33 o                         
   6  13   9          4.33          3.16         2.56 o                         
   7  13   9          0.00          0.30         2.39 o                         
  -4  14   9         35.69         37.57         2.86 o                         
  -3  14   9          1.94          1.07         2.11 o                         
  -2  14   9          0.37          0.90         1.84 o                         
  -1  14   9          1.85          1.70         2.42 o                         
   0  14   9          3.65          3.02         1.38 o                         
   1  14   9          0.45          1.25         1.28 o                         
   2  14   9         16.74         15.94         1.95 o                         
   3  14   9          1.44          1.10         1.24 o                         
   4  14   9          4.87          0.60         3.80 o                         
   5  14   9          4.67          1.32         2.43 o                         
  -2  15   9          0.12          0.67         2.62 o                         
  -1  15   9          0.56          1.48         1.81 o                         
   0  15   9         45.58         42.07         3.67 o                         
   1  15   9          4.27          3.07         1.99 o                         
   2  15   9          0.00          0.03         1.40 o                         
   3  15   9          0.58          0.95         0.94 o                         
   4  15   9          2.51          3.80         2.56 o                         
   0  -9  10          0.09         -0.63         1.86 o                         
   1  -9  10          4.27          3.90         2.37 o                         
   2  -9  10          0.12          0.36         2.13 o                         
   3  -9  10          2.57          2.56         1.91 o                         
   4  -9  10          7.60          5.12         2.18 o                         
   5  -9  10          4.05          3.02         2.09 o                         
  -2  -8  10          8.11          3.12         3.88 o                         
  -1  -8  10          5.55          2.42         1.96 o                         
   0  -8  10          0.00          0.17         1.51 o                         
   1  -8  10          3.61          2.41         2.12 o                         
   2  -8  10          5.14          1.62         2.14 o                         
   3  -8  10          0.82          1.23         1.68 o                         
   4  -8  10          1.57          2.35         1.94 o                         
   5  -8  10         24.50         25.49         2.91 o                         
   6  -8  10          0.67          1.26         3.15 o                         
  -3  -7  10          0.07          0.52         1.19 o                         
  -2  -7  10         89.54         82.02         9.50 o                         
  -1  -7  10         37.94         35.52         6.19 o                         
   0  -7  10          5.71          6.15         3.84 o                         
   1  -7  10          6.45          3.38         2.20 o                         
   2  -7  10          0.03          0.48         2.50 o                         
   3  -7  10         14.40         16.64         2.09 o                         
   4  -7  10         30.80         33.48         2.48 o                         
   5  -7  10         18.90         22.13         3.05 o                         
   6  -7  10          4.48          3.50         2.30 o                         
   7  -7  10         18.97         19.31         5.25 o                         
   8  -7  10          9.85          8.55         2.53 o                         
  -4  -6  10          2.69          3.80         1.68 o                         
  -3  -6  10          0.45          0.56         1.06 o                         
  -2  -6  10          2.62          1.47         1.63 o                         
  -1  -6  10          4.91          4.50         1.71 o                         
   0  -6  10          1.45          0.55         1.08 o                         
   1  -6  10          3.10          3.55         0.85 o                         
   2  -6  10         37.45         25.52         9.95 o                         
   3  -6  10         15.10         18.25         3.26 o                         
   4  -6  10         25.35         24.01         2.13 o                         
   5  -6  10          0.30         -0.74         2.61 o                         
   6  -6  10         17.85         20.28         2.67 o                         
   7  -6  10          4.20          3.04         1.63 o                         
   8  -6  10          0.71         -0.01         2.36 o                         
  -4  -5  10          5.07          2.82         1.49 o                         
  -3  -5  10          0.00         -0.43         1.29 o                         
  -2  -5  10        390.43        401.17        20.96 o                         
  -1  -5  10         36.69         37.11         2.05 o                         
   0  -5  10          0.52          1.01         1.10 o                         
   1  -5  10         11.86         10.78         2.73 o                         
   2  -5  10         20.44         19.86         1.03 o                         
   3  -5  10         20.42         19.08        12.62 o                         
   4  -5  10          1.99          0.98         1.86 o                         
   5  -5  10          0.62          0.54         2.37 o                         
   6  -5  10          9.28          9.67         3.05 o                         
   7  -5  10          0.07          0.35         1.51 o                         
   8  -5  10          4.58          3.53         1.93 o                         
   9  -5  10          0.04          0.75         1.77 o                         
  -5  -4  10          0.03          0.55         1.40 o                         
  -4  -4  10          4.26          2.92         1.24 o                         
  -3  -4  10          0.00          0.07         1.00 o                         
  -2  -4  10        162.37        166.70         3.81 o                         
  -1  -4  10         29.27         29.40         2.33 o                         
   0  -4  10          0.01          0.14         1.15 o                         
   1  -4  10          0.88          1.30         0.99 o                         
   2  -4  10         21.90         22.83         1.26 o                         
   3  -4  10          8.09          9.15         0.68 o                         
   4  -4  10          8.52          8.11         1.59 o                         
   5  -4  10          0.02          0.09         0.29 o                         
   6  -4  10        222.83        238.28         7.51 o                         
   7  -4  10          0.99          2.72         2.34 o                         
   8  -4  10          1.13          0.98         1.22 o                         
   9  -4  10          0.41         -0.27         1.56 o                         
  -6  -3  10          4.69          3.97         1.75 o                         
  -5  -3  10          0.92          0.86         1.43 o                         
  -4  -3  10          3.09          3.22         1.26 o                         
  -3  -3  10          7.01          6.36         1.90 o                         
  -2  -3  10          1.96          2.55         1.12 o                         
  -1  -3  10         11.24         14.05         1.48 o                         
   0  -3  10         41.76         47.85         3.45 o                         
   1  -3  10          2.08          2.39         3.03 o                         
   2  -3  10        379.84        400.62         9.48 o                         
   3  -3  10          0.61          1.71         2.77 o                         
   4  -3  10          0.50          1.21         0.74 o                         
   5  -3  10          1.11          0.98         0.69 o                         
   6  -3  10          0.02          0.02         0.64 o                         
   7  -3  10          3.54          2.26         0.75 o                         
   8  -3  10          2.44          2.26         0.94 o                         
   9  -3  10          3.45          5.50         1.53 o                         
  10  -3  10          5.29          6.02         1.43 o                         
  -6  -2  10          0.53          0.45         1.29 o                         
  -5  -2  10          2.02          2.15         1.26 o                         
  -4  -2  10          2.70          2.98         1.51 o                         
  -3  -2  10         17.97         15.85         2.83 o                         
  -2  -2  10        250.53        266.25         4.38 o                         
  -1  -2  10          8.45          4.86         2.27 o                         
   0  -2  10         14.64         13.50         1.43 o                         
   1  -2  10        159.96        174.88         5.93 o                         
   2  -2  10          0.03          0.55         1.49 o                         
   3  -2  10          0.00          1.11         2.60 o                         
   4  -2  10          0.04          0.09         1.24 o                         
   5  -2  10         21.12         19.46         1.28 o                         
   6  -2  10          0.54          0.00         0.71 o                         
   7  -2  10         53.45         52.68         3.26 o                         
   8  -2  10          7.49          6.00         0.94 o                         
   9  -2  10         12.07         15.51         1.54 o                         
  10  -2  10        154.99        171.81         9.16 o                         
  -6  -1  10         32.43         31.13         2.31 o                         
  -5  -1  10          6.44          5.63         2.09 o                         
  -4  -1  10          2.74          3.34         2.03 o                         
  -3  -1  10        603.21        646.63        13.44 o                         
  -2  -1  10          1.12          1.10         1.60 o                         
  -1  -1  10          1.00          1.29         1.43 o                         
   0  -1  10         19.71         18.05         2.55 o                         
   1  -1  10          2.38          2.00         1.39 o                         
   2  -1  10         23.21         26.37         1.80 o                         
   3  -1  10         10.67         16.18         3.07 o                         
   4  -1  10         21.10         19.21         1.88 o                         
   5  -1  10         15.97         14.19         0.91 o                         
   6  -1  10         92.16         93.68         2.05 o                         
   7  -1  10          8.50          9.37         1.37 o                         
   8  -1  10          0.03         -0.06         0.55 o                         
   9  -1  10          5.49          4.19         1.40 o                         
  10  -1  10          2.87          2.84         1.43 o                         
  -7   0  10          0.05          0.54         1.29 o                         
  -6   0  10         12.52         12.85         1.67 o                         
  -5   0  10          0.00          0.05         1.60 o                         
  -4   0  10         93.78        100.47         2.60 o                         
  -3   0  10        223.71        212.40         8.20 o                         
  -2   0  10         26.66         26.48         1.71 o                         
  -1   0  10         40.85         41.91         2.19 o                         
   0   0  10        209.88        191.97         4.17 o                         
   1   0  10         35.86         39.09         2.02 o                         
   2   0  10          0.79          1.57         1.01 o                         
   3   0  10         13.84         15.59         1.75 o                         
   4   0  10         20.35         19.30         3.03 o                         
   5   0  10         59.44         56.91         2.25 o                         
   6   0  10         56.09         56.90         1.63 o                         
   7   0  10          0.85          1.57         1.08 o                         
   8   0  10          5.80          5.76         1.09 o                         
   9   0  10          0.02         -0.21         1.14 o                         
  10   0  10         20.01         18.71         1.28 o                         
  -7   1  10         51.43         65.43         3.12 o                         
  -6   1  10          2.07          1.51         1.31 o                         
  -5   1  10          5.72          6.90         1.43 o                         
  -4   1  10        341.29        343.17         6.87 o                         
  -3   1  10         33.87         35.51         2.54 o                         
  -2   1  10         73.68         74.72         2.30 o                         
  -1   1  10          0.06          0.30         1.26 o                         
   0   1  10          4.71          2.01         1.10 o                         
   1   1  10         30.68         29.47         2.50 o                         
   2   1  10          7.77          8.15         1.92 o                         
   3   1  10         56.51         61.89         2.65 o                         
   4   1  10          1.88          1.49         1.24 o                         
   5   1  10          7.76          7.65         1.12 o                         
   6   1  10          8.68         10.38         1.07 o                         
   7   1  10         32.25         29.02         1.55 o                         
   8   1  10         27.39         30.47         2.48 o                         
   9   1  10        120.34        121.05         2.70 o                         
  10   1  10         52.03         50.68         3.12 o                         
  11   1  10          1.35          1.20         2.77 o                         
  -7   2  10          1.75          2.78         1.56 o                         
  -6   2  10          3.13          3.65         1.74 o                         
  -5   2  10         24.22         29.37         2.61 o                         
  -4   2  10          0.88          1.53         1.80 o                         
  -3   2  10        142.49        138.57         3.28 o                         
  -2   2  10         55.83         53.12         3.18 o                         
  -1   2  10          1.96          1.47         1.42 o                         
   0   2  10          0.51          2.88         1.92 o                         
   1   2  10        164.41        173.97         3.21 o                         
   2   2  10          0.57          0.02         0.90 o                         
   3   2  10        250.79        245.33         4.00 o                         
   4   2  10        597.24        561.73        27.73 o                         
   5   2  10         78.57         77.06         3.42 o                         
   6   2  10         10.93          9.45         3.30 o                         
   7   2  10         13.16         11.64         0.89 o                         
   8   2  10          6.47          6.51         0.85 o                         
   9   2  10         86.20         85.96         2.52 o                         
  10   2  10          0.35          0.77         2.65 o                         
  11   2  10         18.48         17.59         3.84 o                         
  -7   3  10          8.02          8.54         2.63 o                         
  -6   3  10         11.38         14.56         1.61 o                         
  -5   3  10          0.20          0.27         1.46 o                         
  -4   3  10        219.65        209.54         4.29 o                         
  -3   3  10         70.61         68.51         3.58 o                         
  -2   3  10         23.35         18.56         1.51 o                         
  -1   3  10          1.94          0.41         1.82 o                         
   0   3  10         12.23         11.92         1.26 o                         
   1   3  10         99.11         90.77         2.12 o                         
   2   3  10          2.07          2.52         1.12 o                         
   3   3  10          1.40          1.36         1.11 o                         
   4   3  10         84.59         83.29         2.16 o                         
   5   3  10         29.83         31.29         1.49 o                         
   6   3  10         28.96         26.82         1.64 o                         
   7   3  10        178.44        159.87         3.64 o                         
   8   3  10         28.24         28.64         1.38 o                         
   9   3  10         35.54         28.66         1.77 o                         
  10   3  10          5.69          9.39         2.01 o                         
  11   3  10          7.65          4.48         2.09 o
[truncated: 116,562 more chars]
