# Supplementary material for: Crystal structures of three co-crystals of 1,2-bis­(pyridin-4-yl)ethane with 4-alk­oxy­benzoic acids: 4-eth­oxy­benzoic acid–1,2-bis­(pyridin-4-yl)ethane (2/1), 4-n-propoxybenzoic acid–1,2-bis(pyridin-4-yl)ethane (2/1) and 4-n-but­oxy­benzoic acid–1,2-bis­(pyridin-4-yl)ethane (2/1)
Source: Acta Crystallogr E Crystallogr Commun. 2015 Oct 17;71(Pt 11):1340–4. doi: 10.1107/S2056989015019349 (PMC4645034; doi:10.1107/S2056989015019349)
Supplement: Supplementary file 4 [file e-71-01340-IIIsup4.hkl]

data_III                                                                        
_shelx_title ' 05060315'                                                        
_shelx_refln_list_code          4                                               
_shelx_F_calc_maximum      334.74                                               
_exptl_crystal_F_000       612.00                                               
_reflns_d_resolution_high  0.7700                                               
                                                                                
loop_                                                                           
 _space_group_symop_operation_xyz                                               
 'x, y, z'                                                                      
 '-x, -y, -z'                                                                   
                                                                                
_cell_length_a     7.7016                                                       
_cell_length_b    10.7255                                                       
_cell_length_c    19.0100                                                       
_cell_angle_alpha  83.861                                                       
_cell_angle_beta   78.794                                                       
_cell_angle_gamma  73.612                                                       
                                                                                
_shelx_F_squared_multiplier     1.000                                           
                                                                                
loop_                                                                           
 _refln_index_h                                                                 
 _refln_index_k                                                                 
 _refln_index_l                                                                 
 _refln_F_squared_calc                                                          
 _refln_F_squared_meas                                                          
 _refln_F_squared_sigma                                                         
 _refln_observed_status                                                         
   2   0   0          2.00          4.05         1.55 o                         
   3   0   0        883.30        828.30         9.64 o                         
   4   0   0       2029.57       2128.33        58.59 o                         
   5   0   0        133.85        103.08         4.79 o                         
   6   0   0          5.33          8.15         3.86 o                         
   7   0   0         23.26         22.83         4.95 o                         
   8   0   0        126.41        113.30         7.12 o                         
   9   0   0         27.17         32.13         6.36 o                         
  -9   1   0         14.50         20.82         6.47 o                         
  -8   1   0          2.26         19.30         5.98 o                         
  -7   1   0         40.98         43.82         5.38 o                         
  -6   1   0         21.95         22.45         4.35 o                         
  -5   1   0          3.47          3.70         1.90 o                         
  -4   1   0          0.21          1.25         1.52 o                         
  -3   1   0         58.22         62.98         1.79 o                         
  -2   1   0       2736.74       2627.03        31.29 o                         
  -1   1   0        438.14        462.70         6.34 o                         
   2   1   0        965.01        962.23        16.15 o                         
   3   1   0       3913.60       3658.74       109.96 o                         
   4   1   0       2337.55       2419.25        28.03 o                         
   5   1   0        380.38        399.43         5.27 o                         
   6   1   0         30.02         28.50         1.28 o                         
   7   1   0         48.15         40.68         2.07 o                         
   8   1   0         11.61         15.11         5.00 o                         
   9   1   0         45.42         62.74         6.69 o                         
  -8   2   0         13.54          8.75         6.14 o                         
  -7   2   0         14.56         12.07         3.15 o                         
  -6   2   0         99.82         99.00         4.02 o                         
  -5   2   0         36.79         31.91         2.56 o                         
  -4   2   0         32.16         30.88         3.26 o                         
  -3   2   0        423.52        391.43         5.43 o                         
  -2   2   0        236.42        232.18        16.13 o                         
  -1   2   0        128.07        109.41         1.34 o                         
   0   2   0        219.76        213.70         2.75 o                         
   1   2   0        550.28        566.83         9.41 o                         
   2   2   0     112050.05      94820.93      2520.43 o                         
   3   2   0       1301.88       1364.71        22.34 o                         
   4   2   0         46.68         49.45         2.21 o                         
   5   2   0         44.24         33.08         2.12 o                         
   6   2   0       1023.80        988.91        45.44 o                         
   7   2   0         24.12         26.45         2.17 o                         
   8   2   0         20.76         17.56         1.52 o                         
   9   2   0         53.22         44.69         5.93 o                         
  -7   3   0         82.61         89.22         7.01 o                         
  -6   3   0        386.38        363.00        10.71 o                         
  -5   3   0          0.00          0.16         2.01 o                         
  -4   3   0          0.69          0.59         2.09 o                         
  -3   3   0        383.99        402.14        14.95 o                         
  -2   3   0        407.19        402.46         4.37 o                         
  -1   3   0         33.30         33.31         0.96 o                         
   0   3   0         19.88         15.33         1.06 o                         
   1   3   0       1413.27       1387.55        16.24 o                         
   2   3   0          8.51          8.78         1.75 o                         
   3   3   0        186.46        186.59         4.62 o                         
   4   3   0         66.20         48.82         2.88 o                         
   5   3   0       1054.37       1074.09        15.98 o                         
   6   3   0        333.24        339.13         4.48 o                         
   7   3   0        304.69        288.18         5.30 o                         
   8   3   0          0.19         -0.10         1.49 o                         
   9   3   0         15.06         10.98         4.84 o                         
  -8   4   0        277.87        299.72        11.91 o                         
  -7   4   0          1.47          6.85         5.98 o                         
  -6   4   0         17.31          8.54         5.22 o                         
  -5   4   0         71.44         66.00         3.48 o                         
  -4   4   0         68.04         64.84         2.77 o                         
  -3   4   0         37.14         40.65         1.55 o                         
  -2   4   0         80.94         82.30         1.58 o                         
  -1   4   0        410.92        419.38         4.54 o                         
   0   4   0        375.29        366.93         4.01 o                         
   1   4   0        104.40        116.45         2.22 o                         
   2   4   0        850.25        862.46        33.03 o                         
   3   4   0         43.03         53.66         3.04 o                         
   4   4   0       8844.48       9295.42       157.01 o                         
   5   4   0        233.02        238.29         6.25 o                         
   6   4   0        149.19        146.71         4.20 o                         
   7   4   0         48.24         63.08        14.73 o                         
   8   4   0        105.23         95.98         2.49 o                         
   9   4   0        106.23         93.60         2.91 o                         
  -7   5   0          0.84          2.83         5.76 o                         
  -6   5   0          3.12          1.79         5.22 o                         
  -5   5   0         50.30         56.05         3.43 o                         
  -4   5   0       1321.71       1306.24        17.72 o                         
  -3   5   0         44.88         43.10         1.26 o                         
  -2   5   0          5.12          4.72         1.04 o                         
  -1   5   0          8.27          6.16         1.07 o                         
   0   5   0       1062.81       1076.78        22.21 o                         
   1   5   0          1.77          2.86         0.78 o                         
   2   5   0         95.43        101.34         3.91 o                         
   3   5   0       1014.35       1049.22        17.83 o                         
   4   5   0          0.30          1.74         1.58 o                         
   5   5   0         73.54         80.90         4.08 o                         
   6   5   0        415.33        406.82         9.24 o                         
   7   5   0        361.30        355.57         5.31 o                         
   8   5   0         14.04         16.67         2.14 o                         
   9   5   0        129.90        109.60         3.02 o                         
  -7   6   0         20.70         35.01         7.07 o                         
  -6   6   0        257.32        269.33         7.61 o                         
  -4   6   0         40.48         37.61         1.48 o                         
  -3   6   0        484.35        484.61         4.83 o                         
  -2   6   0         17.84         21.99         1.75 o                         
  -1   6   0        156.70        149.82         2.50 o                         
   0   6   0         10.87          9.92         1.41 o                         
   1   6   0        345.80        338.83         4.88 o                         
   2   6   0         14.26         21.64         2.88 o                         
   3   6   0         26.65         31.91         3.37 o                         
   4   6   0        504.53        527.52        11.31 o                         
   5   6   0        100.87         91.01         4.78 o                         
   6   6   0        506.96        542.88         8.23 o                         
   7   6   0          3.27          2.44         2.07 o                         
   8   6   0        109.11        110.52         3.28 o                         
   9   6   0         38.90         42.49         4.26 o                         
  -6   7   0         10.63         38.98         6.47 o                         
  -5   7   0         23.66         94.98         6.52 o                         
  -4   7   0          0.20          0.39         0.91 o                         
  -3   7   0          8.42          8.52         1.41 o                         
  -2   7   0       1612.69       1609.02        16.69 o                         
  -1   7   0         67.22         63.94         2.08 o                         
   0   7   0         10.34          9.32         1.70 o                         
   1   7   0       1066.07       1054.08        13.53 o                         
   2   7   0        347.68        354.61         8.73 o                         
   3   7   0         12.14         10.93         3.43 o                         
   4   7   0          0.35          0.22         3.26 o                         
   5   7   0        128.01        140.86         6.03 o                         
   6   7   0         14.60          8.54         3.81 o                         
   7   7   0          2.04          3.04         2.08 o                         
   8   7   0        239.88        229.96         9.66 o                         
   9   7   0        263.61        244.81        14.28 o                         
  -4   8   0         82.02         82.52         1.82 o                         
  -3   8   0        150.99        156.47         7.38 o                         
  -2   8   0         36.59         36.56         2.00 o                         
  -1   8   0        791.87        767.46        14.71 o                         
   0   8   0         16.79         20.27         2.09 o                         
   1   8   0        647.27        658.60        13.51 o                         
   2   8   0        132.06        132.50         3.05 o                         
   3   8   0        111.89        113.08         5.76 o                         
   4   8   0        149.17        146.90         4.62 o                         
   5   8   0         58.01         67.31         5.38 o                         
   6   8   0        163.91        157.01         6.69 o                         
   7   8   0        237.65        243.11        15.52 o                         
   8   8   0         48.20         54.30         2.66 o                         
   9   8   0         19.19         24.27         2.50 o                         
  -5   9   0          1.48         28.71         6.09 o                         
  -4   9   0         28.24         26.51         3.83 o                         
  -3   9   0         14.07         14.30         1.78 o                         
  -2   9   0         10.49         12.84         1.68 o                         
  -1   9   0         37.96         30.46         2.76 o                         
   0   9   0        885.19        923.69        12.86 o                         
   1   9   0         15.34         39.17        17.34 o                         
   2   9   0         68.64         76.40         2.59 o                         
   3   9   0       1786.58       1947.52        58.80 o                         
   4   9   0         51.53         58.28         5.60 o                         
   5   9   0         19.57         23.92         5.22 o                         
   6   9   0         52.68         56.76         5.60 o                         
   7   9   0         22.56         20.53         2.31 o                         
   8   9   0         74.60         66.66         4.54 o                         
  -4  10   0         29.92         31.26         5.71 o                         
  -3  10   0          0.00          8.07         4.28 o                         
  -2  10   0          9.77         11.87         1.81 o                         
  -1  10   0        159.08        155.07         4.09 o                         
   0  10   0         11.17         10.61         2.21 o                         
   1  10   0        405.45        390.42         7.88 o                         
   2  10   0         36.70         35.12         4.16 o                         
   3  10   0        437.40        442.29         7.49 o                         
   4  10   0        172.11        182.25        12.15 o                         
   5  10   0          4.09          4.40         5.27 o                         
   6  10   0        207.12        202.95         6.31 o                         
   7  10   0        107.70        142.18        17.67 o                         
   8  10   0         10.19          3.32         5.27 o                         
  -3  11   0          4.79          8.75         2.40 o                         
  -2  11   0         21.63         23.95         2.11 o                         
  -1  11   0          2.45          1.57         1.53 o                         
   0  11   0         24.46         37.56         8.02 o                         
   1  11   0         34.37         38.56         2.57 o                         
   2  11   0        311.39        323.42         6.45 o                         
   4  11   0        192.26        201.17         4.23 o                         
   5  11   0        919.89        935.96        32.59 o                         
   6  11   0         19.06         19.52         6.20 o                         
   7  11   0          2.91          7.01         6.42 o                         
  -2  12   0         18.81         39.73        12.95 o                         
  -1  12   0         57.66         54.74         2.97 o                         
   0  12   0          0.64          1.32         2.27 o                         
   1  12   0         91.12         83.95         3.37 o                         
   2  12   0         16.19         13.84         2.13 o                         
   3  12   0          8.28          4.08         1.90 o                         
   4  12   0          7.64         46.32         6.74 o                         
   5  12   0         26.18         27.67         4.02 o                         
   0  13   0         17.00         22.39         2.57 o                         
   1  13   0         18.63         20.83        11.06 o                         
   2  13   0         43.89         40.07         2.99 o                         
   3  13   0        165.55        177.89         9.13 o                         
   4  13   0         38.29         36.26         4.29 o                         
   5  13   0          0.02          0.76         3.59 o                         
  -5 -13   1        180.97        200.67        10.49 o                         
  -4 -13   1          1.19          0.60         6.03 o                         
  -3 -13   1         14.74         21.31         6.47 o                         
  -2 -13   1         85.23         91.01        18.13 o                         
  -1 -13   1        220.46        240.16         5.69 o                         
   0 -13   1         66.74         70.82         4.38 o                         
  -5 -12   1         69.71         70.68         7.61 o                         
  -4 -12   1        146.10        140.36         6.44 o                         
  -3 -12   1          0.02          0.11         2.56 o                         
  -2 -12   1          1.12          1.11         2.58 o                         
  -1 -12   1        138.52        134.39         4.69 o                         
   0 -12   1          4.91          4.97         2.49 o                         
   1 -12   1         99.01        116.51         4.24 o                         
   2 -12   1        191.30        196.49        15.89 o                         
  -7 -11   1        488.48        489.24        14.90 o                         
  -6 -11   1        102.43        118.74         8.10 o                         
  -5 -11   1         54.69         67.36         7.45 o                         
  -4 -11   1        108.72        111.75         3.84 o                         
  -3 -11   1        158.78        161.00         3.94 o                         
  -2 -11   1          0.84          1.03         1.63 o                         
  -1 -11   1          3.47          4.22         1.97 o                         
   0 -11   1        105.89        102.52         4.13 o                         
   1 -11   1        204.68        220.21         5.15 o                         
   2 -11   1         18.05         15.34         7.92 o                         
   3 -11   1          0.41          0.26         1.76 o                         
  -8 -10   1          1.03         32.95         6.14 o                         
  -7 -10   1        365.67        327.01        11.42 o                         
  -6 -10   1         82.18         83.07         6.80 o                         
  -5 -10   1         95.37        106.34         7.12 o                         
  -4 -10   1         49.29         15.62        21.37 o                         
  -3 -10   1        685.94        661.28        20.96 o                         
  -2 -10   1        170.58        168.51         4.01 o                         
  -1 -10   1          5.86          4.96         2.15 o                         
   0 -10   1          0.22          0.72         2.01 o                         
   1 -10   1         42.14         44.27         2.81 o                         
   2 -10   1          0.07         -0.81         2.88 o                         
   3 -10   1         44.93         59.16         2.24 o                         
   4 -10   1         86.56         72.48        51.46 o                         
  -8  -9   1          2.28          2.83         4.73 o                         
  -7  -9   1         44.03         36.10         5.65 o                         
  -6  -9   1        109.48         99.16         6.42 o                         
  -5  -9   1        734.61        766.46        17.29 o                         
  -4  -9   1          0.72          1.58         4.35 o                         
  -3  -9   1        105.57        109.01         3.94 o                         
  -2  -9   1        436.70        439.67         6.99 o                         
  -1  -9   1         71.01         72.99         2.81 o                         
   0  -9   1         10.41         11.60         3.18 o                         
   1  -9   1          0.22          0.22         1.90 o                         
   2  -9   1         72.54         69.32         3.36 o                         
   3  -9   1         79.18         69.65        10.89 o                         
   4  -9   1          7.48         12.27         5.28 o                         
   5  -9   1          3.22          2.56         5.33 o                         
  -9  -8   1         51.32         47.54         2.84 o                         
  -8  -8   1         44.94         46.66         2.73 o                         
  -7  -8   1          0.72          1.63         4.24 o                         
  -6  -8   1         12.25          8.37         4.35 o                         
  -5  -8   1        870.76        858.07        18.32 o                         
  -4  -8   1         75.51         76.77         5.33 o                         
  -3  -8   1         62.44         65.62         5.00 o                         
  -2  -8   1        173.41        175.52         3.52 o                         
  -1  -8   1        979.50        971.37        12.90 o                         
   0  -8   1         24.47         22.73         2.13 o                         
   1  -8   1          0.41          0.63         1.90 o                         
   2  -8   1         80.19         77.57         2.75 o                         
   3  -8   1          6.94          6.28         1.62 o                         
   4  -8   1          0.04         -0.11         0.98 o                         
   5  -8   1          0.14         30.00        20.71 o                         
   6  -8   1         15.77         32.35         6.63 o                         
  -9  -7   1         12.79         19.32         4.73 o                         
  -8  -7   1         46.35         42.46         7.03 o                         
  -7  -7   1          1.84          1.67         2.14 o                         
  -6  -7   1        227.39        230.84         7.56 o                         
  -5  -7   1        154.32        157.66         6.31 o                         
  -4  -7   1        255.65        234.97         7.29 o                         
  -3  -7   1        210.06        201.81         5.00 o                         
  -2  -7   1         51.53         52.29         2.80 o                         
  -1  -7   1         59.43         64.20         2.14 o                         
   0  -7   1        729.02        717.45        16.15 o                         
   1  -7   1        100.79        123.21         3.42 o                         
   2  -7   1          8.81         10.07         1.96 o                         
   3  -7   1         40.10         38.80         1.77 o                         
   4  -7   1         35.58         29.22         1.48 o                         
   5  -7   1         10.34         11.74         3.32 o                         
   6  -7   1          6.02          4.95         5.71 o                         
  -9  -6   1          2.07          6.69         4.47 o                         
  -8  -6   1        512.06        532.25        14.45 o                         
  -7  -6   1          5.12          5.92         2.24 o                         
  -6  -6   1        161.39        150.21         5.93 o                         
  -5  -6   1        134.46        124.50         3.86 o                         
  -4  -6   1        196.82        202.08         6.42 o                         
  -3  -6   1       1106.29       1140.75        23.76 o                         
  -2  -6   1         13.26         12.10         2.04 o                         
  -1  -6   1         17.04         17.88         1.24 o                         
   0  -6   1        291.65        301.53         5.57 o                         
   1  -6   1        359.42        338.00         4.28 o                         
   2  -6   1         47.27         43.88         1.75 o                         
   3  -6   1         18.62         20.88         1.81 o                         
   4  -6   1        345.24        345.02         3.79 o                         
   5  -6   1         69.31         66.32         4.19 o                         
   6  -6   1          7.21          7.99         5.38 o                         
   7  -6   1          6.30          4.13         6.31 o                         
  -9  -5   1        144.38        141.84         3.27 o                         
  -8  -5   1        455.75        429.64        11.15 o                         
  -7  -5   1         34.40         39.67         2.63 o                         
  -6  -5   1        190.10        200.18         7.94 o                         
  -5  -5   1          1.52          1.36         2.72 o                         
  -4  -5   1       1568.86       1679.38        29.63 o                         
  -3  -5   1        468.84        510.03         7.56 o                         
  -2  -5   1        460.29        442.68         6.46 o                         
  -1  -5   1        186.67        191.56         3.58 o                         
   0  -5   1        105.60        107.73         2.12 o                         
   1  -5   1         20.72         25.01         1.18 o                         
   2  -5   1        403.80        355.35         4.25 o                         
   3  -5   1        288.81        321.80         4.26 o                         
   4  -5   1         12.43          9.53         2.04 o                         
   5  -5   1        135.46        130.39         4.72 o                         
   6  -5   1         21.86         18.10         5.49 o                         
   7  -5   1          0.15          1.20         3.32 o                         
  -9  -4   1          8.00          5.48         1.68 o                         
  -8  -4   1        151.49        147.53         4.38 o                         
  -7  -4   1          4.00          1.74         1.59 o                         
  -6  -4   1       4470.46       4818.14       102.18 o                         
  -5  -4   1        471.68        486.53        10.22 o                         
  -4  -4   1        163.15        160.05         5.27 o                         
  -3  -4   1        625.96        622.88         8.34 o                         
  -2  -4   1        485.15        470.55         6.53 o                         
  -1  -4   1        660.20        695.44         8.80 o                         
   0  -4   1         18.37         19.23         1.12 o                         
   1  -4   1        222.66        226.79         2.52 o                         
   2  -4   1        786.90        827.60         7.22 o                         
   3  -4   1          1.39          6.14         0.99 o                         
   4  -4   1         93.91         92.87         3.63 o                         
   5  -4   1         75.46         79.30         4.05 o                         
   6  -4   1        386.56        386.98        11.25 o                         
   7  -4   1        193.93        185.77         8.81 o                         
   8  -4   1         14.01         11.91         6.69 o                         
  -9  -3   1         15.61          8.10         5.06 o                         
  -8  -3   1        268.11        258.75         4.29 o                         
  -7  -3   1        249.26        241.80        14.17 o                         
  -6  -3   1         52.31         45.03         1.88 o                         
  -5  -3   1         60.41         62.30         3.04 o                         
  -4  -3   1         73.92         75.24         3.48 o                         
  -3  -3   1        340.44        395.91         5.55 o                         
  -2  -3   1       3518.55       3404.36        39.19 o                         
  -1  -3   1        626.17        632.49         8.00 o                         
   0  -3   1         67.53         84.09         1.63 o                         
   1  -3   1       1775.04       1712.59        14.53 o                         
   2  -3   1        138.82        146.57         1.82 o                         
   3  -3   1         78.01         76.60         2.35 o                         
   4  -3   1          2.85          1.28         2.17 o                         
   5  -3   1        157.36        171.28         3.97 o                         
   6  -3   1         34.11         37.19         5.49 o                         
   7  -3   1        114.56        169.57         8.15 o                         
   8  -3   1         24.46         24.74         6.69 o                         
  -9  -2   1         40.01         40.07         6.03 o                         
  -8  -2   1        449.83        422.03         4.78 o                         
  -7  -2   1        107.59        101.38         2.33 o                         
  -6  -2   1        127.55        126.16         2.64 o                         
  -5  -2   1         10.21          8.46         1.84 o                         
  -4  -2   1      27584.31      27759.46       491.26 o                         
  -3  -2   1       1556.85       1616.10        18.66 o                         
  -2  -2   1          1.38          0.98         1.56 o                         
  -1  -2   1        440.64        418.14        13.48 o                         
   0  -2   1        499.84        525.16        20.99 o                         
   1  -2   1          9.24         16.57         0.87 o                         
   2  -2   1          8.14          9.27         0.60 o                         
   3  -2   1        166.46        161.31         2.94 o                         
   4  -2   1        532.54        555.63         9.60 o                         
   5  -2   1         49.03         55.67         4.46 o                         
   6  -2   1        138.25        139.18         6.58 o                         
   7  -2   1         54.96         54.31         6.36 o                         
   8  -2   1        122.82        123.47         8.05 o                         
   9  -2   1        139.59        145.65         9.13 o                         
  -9  -1   1         48.71         48.71         6.63 o                         
  -8  -1   1        173.74        193.49         8.54 o                         
  -7  -1   1          0.00          0.04         0.77 o                         
  -6  -1   1        874.29        896.30         9.26 o                         
  -5  -1   1        575.41        592.60        12.53 o                         
  -4  -1   1        453.12        465.24         6.59 o                         
  -3  -1   1        147.35        154.66         2.71 o                         
  -2  -1   1         58.34         66.93         1.71 o                         
  -1  -1   1       3035.18       2862.06        60.37 o                         
   1  -1   1          0.57          1.74         0.68 o                         
   2  -1   1         19.11         11.82         1.66 o                         
   3  -1   1        128.65        106.37         1.86 o                         
   4  -1   1        322.15        341.39         5.50 o                         
   5  -1   1        232.25        234.21         6.80 o                         
   6  -1   1         84.28         95.25         5.49 o                         
   7  -1   1          9.15          9.62         4.68 o                         
   8  -1   1         64.71         67.74         6.80 o                         
   9  -1   1          5.65          3.64         5.93 o                         
  -9   0   1          6.69          4.89         3.48 o                         
  -8   0   1        117.85        111.23         7.34 o                         
  -7   0   1        314.14        312.44         9.68 o                         
  -6   0   1        388.95        410.74        10.44 o                         
  -5   0   1        559.03        555.31        12.06 o                         
  -4   0   1         66.69         64.72         1.29 o                         
  -3   0   1         94.43         83.26         1.87 o                         
  -2   0   1      97057.56      59943.09      1264.89 o                         
  -1   0   1        683.95        640.03         6.90 o                         
   2   0   1       4922.31       4533.15        59.95 o                         
   3   0   1         40.37         41.64         0.90 o                         
   4   0   1        284.01        282.28         6.84 o                         
   5   0   1          2.97          2.22         0.72 o                         
   6   0   1        194.45        180.16         7.06 o                         
   7   0   1          0.81          0.71         3.97 o                         
   8   0   1        123.35        111.72         7.12 o                         
   9   0   1         17.05         18.54         6.14 o                         
  -9   1   1          2.45          3.91         6.25 o                         
  -8   1   1         43.61         42.62         6.58 o                         
  -7   1   1         17.22         18.38         5.11 o                         
  -6   1   1         42.47         47.73         4.95 o                         
  -5   1   1         86.60         82.85         4.68 o                         
  -4   1   1        726.48        786.08        14.90 o                         
  -3   1   1         30.55         28.43         2.72 o                         
  -2   1   1        329.26        327.88         6.90 o                         
  -1   1   1        178.81        368.11         5.76 o                         
   2   1   1       1658.14       1386.26       101.42 o                         
   3   1   1        610.01        574.33        11.28 o                         
   4   1   1          8.34          5.44         1.30 o                         
   5   1   1         15.68         18.33         0.96 o                         
   6   1   1        106.77        111.68         2.03 o                         
   7   1   1        125.68        119.19         3.11 o                         
   8   1   1        104.56         98.02         6.31 o                         
   9   1   1          4.13          4.08         5.33 o                         
  -8   2   1         87.25         86.66         7.72 o                         
  -7   2   1          7.15         27.24         5.55 o                         
  -6   2   1        291.81        296.13         9.19 o                         
  -5   2   1        469.48        458.80        10.76 o                         
  -4   2   1          2.04          2.77         2.77 o                         
  -3   2   1        129.72        134.50         4.35 o                         
  -2   2   1          3.04          2.37         0.56 o                         
  -1   2   1        669.14        628.90         6.73 o                         
   0   2   1      51949.83      44649.62       548.78 o                         
   2   2   1        635.30        643.32        11.47 o                         
   3   2   1        636.14        673.14         8.36 o                         
   4   2   1       1089.05       1129.02        22.97 o                         
   5   2   1        467.19        485.68         5.47 o                         
   6   2   1        101.91        101.22         2.13 o                         
   7   2   1          6.71          4.02         1.32 o                         
   8   2   1          9.55          8.02         1.27 o                         
   9   2   1          0.01          0.00         4.19 o                         
  -8   3   1        179.10        219.42        10.44 o                         
  -7   3   1         11.50          9.73         5.71 o                         
  -6   3   1        281.25        285.10         9.46 o                         
  -5   3   1         20.21         19.68         4.35 o                         
  -4   3   1        133.74        119.23         5.06 o                         
  -3   3   1        215.85        213.50         4.05 o                         
  -2   3   1         53.78         58.78         1.03 o                         
  -1   3   1       1486.28       1575.27        14.76 o                         
   0   3   1        542.46        509.79         6.98 o                         
   2   3   1          7.00          7.50         1.30 o                         
   3   3   1        390.61        378.99         7.56 o                         
   4   3   1          2.45          7.67         2.85 o                         
   5   3   1        388.75        364.46         9.45 o                         
   6   3   1          5.51          2.72         1.38 o                         
   7   3   1         10.84         12.94         1.52 o                         
   8   3   1          0.16         -0.27         1.27 o                         
   9   3   1          9.27         13.70         4.68 o                         
  -8   4   1         13.32         32.18         7.77 o                         
  -7   4   1         53.38         59.53         6.96 o                         
  -6   4   1         24.18         23.43         5.71 o                         
  -5   4   1         22.13         19.84         4.62 o                         
  -4   4   1        323.42        317.34         8.43 o                         
  -3   4   1        150.49        148.09         1.77 o                         
  -2   4   1        131.15        137.29         1.84 o                         
  -1   4   1          0.40          0.81         0.86 o                         
   0   4   1          2.93          4.45         0.88 o                         
   1   4   1        427.97        425.85         8.26 o                         
   2   4   1       1395.62       1613.60        26.91 o                         
   3   4   1         14.23         20.77         2.50 o                         
   4   4   1        531.07        538.83        10.87 o                         
   5   4   1        566.48        616.73        10.06 o                         
   6   4   1          3.77          3.98         1.46 o                         
   7   4   1        462.48        436.35        16.06 o                         
   8   4   1          5.68          6.43         1.66 o                         
   9   4   1          1.88          1.91         1.87 o                         
  -6   5   1        628.22        618.09        15.60 o                         
  -5   5   1        110.27        104.55         6.85 o                         
  -4   5   1        525.29        528.61        12.50 o                         
  -3   5   1        802.42        803.84         7.24 o                         
  -2   5   1        370.40        356.84         4.25 o                         
  -1   5   1          1.67          1.14         0.96 o                         
   0   5   1          1.65          3.87         1.94 o                         
   1   5   1        692.60        798.50        10.00 o                         
   2   5   1        161.83        166.31         4.78 o                         
   3   5   1         25.60         72.31         2.72 o                         
   4   5   1         15.86         13.48         2.99 o                         
   5   5   1         28.55         33.08         1.90 o                         
   6   5   1         10.13          4.79         3.12 o                         
   7   5   1         87.87         83.61         2.50 o                         
   8   5   1          0.63          0.14         1.54 o                         
   9   5   1         26.04         34.16         2.52 o                         
  -7   6   1         38.59         56.16         7.50 o                         
  -4   6   1         16.68         16.03         1.07 o                         
  -3   6   1        812.38        825.43         7.79 o                         
  -2   6   1         77.78         74.37         2.90 o                         
  -1   6   1          0.02          0.40         1.28 o                         
   0   6   1        100.08         98.16         2.52 o                         
   1   6   1        238.51        244.60         3.76 o                         
   2   6   1         13.39         16.90         1.19 o                         
   3   6   1        220.58        243.07         6.47 o                         
   4   6   1          3.70          1.20         2.94 o                         
   5   6   1         59.77         53.06         4.02 o                         
   6   6   1        156.39        162.53         3.78 o                         
   7   6   1        121.37        131.17         3.01 o                         
   8   6   1         40.79         40.06         2.25 o                         
   9   6   1        103.52         94.65         3.13 o                         
  -6   7   1         38.69         53.22         6.74 o                         
  -5   7   1        101.28        102.97         7.01 o                         
  -4   7   1        790.52        779.12         8.22 o                         
  -3   7   1        205.37        205.42         4.62 o                         
  -2   7   1        472.79        461.34         6.03 o                         
  -1   7   1       3954.32       3921.87        39.81 o                         
   0   7   1        137.31        131.64         3.25 o                         
   1   7   1        244.85        248.88         5.93 o                         
   2   7   1         56.51         51.72         1.66 o                         
   3   7   1         10.45         22.07         3.53 o                         
   4   7   1         21.49         22.56         2.28 o                         
   5   7   1         37.01         34.58         4.24 o                         
   6   7   1          7.94         10.12         1.82 o                         
   7   7   1         75.91         94.63        12.53 o                         
   8   7   1          0.00         -0.18         1.80 o                         
   9   7   1          8.38         13.66         5.83 o                         
  -6   8   1          9.52          9.35         6.14 o                         
  -5   8   1        155.17        169.19         8.15 o                         
  -4   8   1          1.00          0.65         1.13 o                         
  -3   8   1        518.55        507.07         6.39 o                         
  -2   8   1          2.34          4.49         1.66 o                         
  -1   8   1       1987.64       1840.20       108.08 o                         
   0   8   1         37.28         36.28         3.56 o                         
   1   8   1        117.05        114.71         3.30 o                         
   2   8   1       1092.43       1143.19        14.39 o                         
   3   8   1        626.43        681.49        35.04 o                         
   4   8   1          0.68          0.54         2.12 o                         
   5   8   1        124.95        127.11         6.14 o                         
   6   8   1          0.00          0.51         1.55 o                         
   7   8   1         91.41        102.91         5.90 o                         
   8   8   1          9.87          8.77         2.99 o                         
   9   8   1          0.48          0.50         2.24 o                         
  -5   9   1         74.04         71.22         6.90 o                         
  -4   9   1          4.44          1.90         4.46 o                         
  -3   9   1        144.33        136.62         3.09 o                         
  -2   9   1        528.98        525.98        10.27 o                         
  -1   9   1        145.58        148.36         4.06 o                         
   0   9   1        401.61        417.91        10.85 o                         
   1   9   1       4533.99       4803.90        59.03 o                         
   2   9   1          7.55         10.21         2.61 o                         
   3   9   1        284.88        317.32         5.56 o                         
   4   9   1         85.32         83.62         5.87 o                         
   5   9   1        200.03        188.16         7.61 o                         
   6   9   1        153.31        149.83         7.12 o                         
   7   9   1         50.18         56.72         3.12 o                         
   8   9   1          0.58          0.05         1.69 o                         
  -4  10   1          1.01          0.98         4.57 o                         
  -3  10   1        138.56        134.15         5.32 o                         
  -2  10   1         19.63         19.01         1.87 o                         
  -1  10   1        228.75        222.87         6.82 o                         
   0  10   1          0.07          0.19         1.92 o                         
   1  10   1       1135.11       1176.15        21.28 o                         
   2  10   1        142.44        138.72         3.52 o                         
   3  10   1        323.34        327.29        15.85 o                         
   4  10   1       1017.50       1000.22        41.67 o                         
   5  10   1        457.84        434.28        12.40 o                         
   6  10   1         21.84         23.43         5.60 o                         
   7  10   1         22.17         21.93         2.18 o                         
   8  10   1         42.79         48.11         6.09 o                         
  -3  11   1         19.15         18.25         1.92 o                         
  -2  11   1          3.05          2.76         1.98 o                         
  -1  11   1          0.00          0.26         1.89 o                         
   0  11   1        248.19        250.63         5.25 o                         
   1  11   1         31.39        107.36        59.75 o                         
   2  11   1        318.48        339.50         6.50 o                         
   3  11   1       1794.53       1935.72        37.95 o                         
   4  11   1          9.98          8.28         2.80 o                         
   5  11   1         67.58         64.72        11.80 o                         
   6  11   1          8.07          6.03         5.76 o                         
   7  11   1        175.50        178.49         9.08 o                         
  -2  12   1          0.38          1.50         1.86 o                         
  -1  12   1         30.53         28.05         2.34 o                         
   0  12   1         51.53         48.19         2.87 o                         
   1  12   1          3.39         10.30         5.31 o                         
   2  12   1         10.12          7.62         1.91 o                         
   3  12   1         94.98         86.95         9.60 o                         
   5  12   1        387.17        388.67        12.99 o                         
   6  12   1        341.66        252.49       117.81 o                         
   0  13   1         19.43         19.27         2.42 o                         
   1  13   1         51.61         42.06         2.97 o                         
   2  13   1         73.29         56.81         4.46 o                         
   3  13   1          5.38         10.38         3.37 o                         
   4  13   1        140.32        139.50         8.75 o                         
   5  13   1        169.89         30.23         4.84 o                         
  -5 -13   2          2.43          3.32         6.90 o                         
  -4 -13   2         41.46         43.11         7.39 o                         
  -3 -13   2        124.12        130.69        16.12 o                         
  -2 -13   2         65.26         71.83         3.56 o                         
  -1 -13   2         34.46         48.13        19.06 o                         
   0 -13   2        151.29        169.83         5.78 o                         
  -6 -12   2        249.71        264.38        11.15 o                         
  -5 -12   2         33.18         51.43         7.18 o                         
  -4 -12   2          1.11          1.65         2.57 o                         
  -3 -12   2         60.06         58.31         4.29 o                         
  -2 -12   2         90.13         95.59         4.19 o                         
  -1 -12   2         54.64         43.92         3.69 o                         
   0 -12   2         84.12         91.59         5.16 o                         
   1 -12   2          0.26          1.09         2.56 o                         
   2 -12   2         18.28         18.02         5.13 o                         
  -7 -11   2         14.55         10.93         6.74 o                         
  -6 -11   2         33.95         43.06         6.74 o                         
  -5 -11   2        109.83        116.83         5.27 o                         
  -4 -11   2         77.94         84.91         3.75 o                         
  -3 -11   2          6.27         24.79        18.46 o                         
  -2 -11   2         93.13         90.63         3.90 o                         
  -1 -11   2        167.47        184.67         8.56 o                         
   0 -11   2          0.55          2.95         2.84 o                         
   1 -11   2          9.55         13.67         3.05 o                         
   2 -11   2         31.13         39.24         2.99 o                         
   3 -11   2         68.33         84.60         3.27 o                         
  -8 -10   2        100.50         95.09         7.18 o                         
  -7 -10   2        137.50        123.85         7.88 o                         
  -6 -10   2          0.19          0.60         4.95 o                         
  -5 -10   2        395.68        399.76        12.01 o                         
  -4 -10   2        249.37        259.98         7.12 o                         
  -3 -10   2         52.23         56.57         2.69 o                         
  -2 -10   2         24.88         27.84         2.33 o                         
  -1 -10   2         39.75         40.44         2.69 o                         
   0 -10   2         39.90         43.40         2.79 o                         
   1 -10   2        287.67        270.34         5.90 o                         
   2 -10   2          9.29         11.82         2.44 o                         
   3 -10   2          0.67          1.34         1.28 o                         
   4 -10   2         42.73         46.05         6.20 o                         
  -8  -9   2         78.59         73.78         6.14 o                         
  -7  -9   2        317.75        292.06        10.00 o                         
  -6  -9   2          5.90          4.68         4.73 o                         
  -5  -9   2         51.26         55.51         6.14 o                         
  -4  -9   2        146.43        140.43         6.85 o                         
  -3  -9   2         94.35         96.23         5.93 o                         
  -2  -9   2         59.68         61.28         2.71 o                         
  -1  -9   2         32.29         30.61         2.85 o                         
   0  -9   2        129.80        131.48         3.61 o                         
   1  -9   2        113.39        109.16         3.38 o                         
   2  -9   2         65.95         60.16         3.31 o                         
   3  -9   2          0.12         -0.70         1.84 o                         
   4  -9   2          9.89          6.38         1.67 o                         
   5  -9   2          1.16          0.79         3.84 o                         
  -9  -8   2          7.30          9.20         3.73 o                         
  -8  -8   2          4.53          4.62         4.24 o                         
  -7  -8   2        398.56        370.89        10.60 o                         
  -6  -8   2        146.21        144.45         6.63 o                         
  -5  -8   2        240.35        250.25         8.54 o                         
  -4  -8   2          7.83          6.42         4.19 o                         
  -3  -8   2        502.72        509.69         7.83 o                         
  -2  -8   2         78.28         84.30         2.61 o                         
  -1  -8   2          0.00          1.43         1.62 o                         
   0  -8   2        246.21        244.61         3.87 o                         
   1  -8   2         62.54         61.92         2.71 o                         
   2  -8   2          8.37         10.73         2.34 o                         
   3  -8   2        413.53        405.65         5.63 o                         
   4  -8   2          1.31          6.26         4.92 o                         
   5  -8   2          0.30         -0.07         3.29 o                         
   6  -8   2        159.97        179.79         9.41 o                         
  -9  -7   2         36.34         31.97         3.06 o                         
  -8  -7   2        187.64        195.16         7.31 o                         
  -7  -7   2         45.25         38.76         4.46 o                         
  -6  -7   2        124.07        113.84         5.71 o                         
  -5  -7   2        249.59        235.73         7.72 o                         
  -4  -7   2         23.12         23.00         4.13 o                         
  -3  -7   2         40.98         36.53         2.88 o                         
  -2  -7   2         77.04         62.27         3.00 o                         
  -1  -7   2         96.67        117.10         2.52 o                         
   0  -7   2        130.62        142.45         2.79 o                         
   1  -7   2         21.96         24.65         1.68 o                         
   2  -7   2        218.42        218.63         4.28 o                         
   3  -7   2         10.57          9.64         1.56 o                         
   4  -7   2         35.19         33.96         1.95 o                         
   5  -7   2         37.19         39.69         4.54 o                         
   6  -7   2         44.62         48.11         6.47 o                         
  -9  -6   2        114.66        100.56         3.36 o                         
  -8  -6   2         12.38         11.11         3.25 o                         
  -7  -6   2          5.73          4.61         2.25 o                         
  -6  -6   2        109.16        107.21         5.27 o                         
  -5  -6   2        353.11        325.38         8.64 o                         
  -4  -6   2         45.55         45.89         2.79 o                         
  -3  -6   2        219.39        241.27         4.82 o                         
  -2  -6   2         58.22         45.07         2.48 o                         
  -1  -6   2         57.87         51.28         1.77 o                         
   0  -6   2          4.20          5.06         1.33 o                         
   1  -6   2        315.63        374.69         4.67 o                         
   2  -6   2        768.64        806.14         9.42 o                         
   3  -6   2        486.67        494.89         6.23 o                         
   4  -6   2         13.06         14.21         1.47 o                         
   5  -6   2        206.60        185.92         5.57 o                         
   6  -6   2          2.43          5.65         5.27 o                         
   7  -6   2          0.01         -0.82         5.87 o                         
  -9  -5   2          1.74         12.61         7.29 o                         
  -8  -5   2        292.47        286.47        10.09 o                         
  -7  -5   2         76.59         71.95         3.05 o                         
  -6  -5   2        944.35        967.29        19.25 o                         
  -5  -5   2         27.51         20.99         3.32 o                         
  -4  -5   2        157.22        157.57         3.75 o                         
  -3  -5   2         59.69         69.26         2.61 o                         
  -2  -5   2          0.14          0.53         1.22 o                         
  -1  -5   2          9.54          7.49         1.73 o                         
   0  -5   2         38.99         52.14         1.62 o                         
   1  -5   2        169.05        221.74         3.07 o                         
   2  -5   2        265.53        299.75         3.93 o                         
   3  -5   2        246.98        246.09         2.95 o                         
   4  -5   2        474.51        450.54         8.53 o                         
   5  -5   2          4.76         10.14         7.34 o                         
   6  -5   2         29.93         50.18         5.93 o                         
   7  -5   2        133.42        138.53         8.32 o                         
  -9  -4   2          0.56          0.33         4.46 o                         
  -8  -4   2       1319.08       1309.61        30.41 o                         
  -7  -4   2        367.55        343.18        11.09 o                         
  -6  -4   2        204.55        192.62         6.31 o                         
  -5  -4   2         11.39         14.90         2.66 o                         
  -4  -4   2        378.58        390.51         5.96 o                         
  -3  -4   2        253.94        230.48         9.11 o                         
  -2  -4   2          5.84          9.12         1.90 o                         
  -1  -4   2        333.77        349.10         5.09 o                         
   0  -4   2        318.41        330.01         3.92 o                         
   1  -4   2        183.85        197.03         2.44 o                         
   2  -4   2         89.78         91.70         1.61 o                         
   3  -4   2        710.83        783.13         7.00 o                         
   4  -4   2        678.43        687.64        15.39 o                         
   5  -4   2       1008.15       1020.87        14.64 o                         
   6  -4   2          3.60          3.37         4.68 o                         
   7  -4   2         10.40         45.34         6.52 o                         
   8  -4   2         37.62         37.08         7.18 o                         
  -9  -3   2          8.26          9.35         5.38 o                         
  -8  -3   2         61.70         53.07         2.37 o                         
  -7  -3   2          0.00          0.34         1.51 o                         
  -6  -3   2        461.27        454.54         7.29 o                         
  -5  -3   2        552.79        579.22        12.18 o                         
  -4  -3   2       1234.31       1297.55        20.99 o                         
  -3  -3   2          3.75          4.16         1.44 o                         
  -2  -3   2        259.94        278.33         4.89 o                         
  -1  -3   2        129.22        164.42         3.02 o                         
   0  -3   2         86.41         90.50         2.13 o                         
   1  -3   2        105.65        108.13         1.77 o                         
   2  -3   2       1227.00       1346.88        11.00 o                         
   3  -3   2        138.62        166.03         2.02 o                         
   4  -3   2         70.35         85.02         3.25 o                         
   5  -3   2        161.03        161.20         4.61 o                         
   6  -3   2        453.52        462.71        12.07 o                         
   7  -3   2         15.69         13.05         5.49 o                         
   8  -3   2        148.47        161.09         8.81 o                         
  -9  -2   2         27.45         21.80         6.03 o                         
  -8  -2   2        127.11        117.29         3.13 o                         
  -7  -2   2          7.97          7.19         1.45 o                         
  -6  -2   2       4321.57       4531.06       101.07 o                         
  -5  -2   2        301.17        302.31         5.20 o                         
  -4  -2   2       1518.78       1526.27        23.65 o                         
  -3  -2   2        192.57        185.94         3.27 o                         
  -2  -2   2        511.03        472.98         7.01 o                         
  -1  -2   2        219.78        214.99         4.32 o                         
   0  -2   2          1.59          6.47         1.27 o                         
   1  -2   2        106.33        109.48         1.69 o                         
   2  -2   2        444.50        468.47         4.16 o                         
   3  -2   2        249.28        244.01         3.37 o                         
   4  -2   2         82.58         83.96         2.43 o                         
   5  -2   2        457.85        459.53         7.04 o                         
   6  -2   2        194.98        195.66         7.45 o                         
   7  -2   2        639.36        651.15        15.71 o                         
   8  -2   2         11.06         22.34         6.14 o                         
   9  -2   2          5.55        109.11         8.37 o                         
  -9  -1   2         41.22         48.98         7.07 o                         
  -8  -1   2        232.58        251.39         9.73 o                         
  -7  -1   2         19.18         23.00         1.05 o                         
  -6  -1   2        691.17        682.71         7.48 o                         
  -5  -1   2          6.72          7.10         1.55 o                         
  -4  -1   2        536.15        531.23         6.73 o                         
  -3  -1   2       2465.36       2432.31        29.77 o                         
  -2  -1   2          4.39          5.54         1.20 o                         
  -1  -1   2          6.26          5.86         1.00 o                         
   0  -1   2        103.97         96.30         1.63 o                         
   1  -1   2       1239.33       1169.15        16.92 o                         
   2  -1   2          7.12          7.46         0.70 o                         
   3  -1   2        642.09        656.08         6.94 o                         
   4  -1   2       1149.95       1264.11        12.76 o                         
   5  -1   2         18.59         22.56         2.17 o                         
   6  -1   2          0.07          1.96         3.81 o                         
   7  -1   2          1.35          2.56         4.29 o                         
   8  -1   2        294.75        304.18        10.60 o                         
   9  -1   2         14.34         17.72         6.25 o                         
  -9   0   2         90.50         87.42         5.06 o                         
  -8   0   2        225.26        204.74         9.08 o                         
  -7   0   2         38.77         39.52         5.76 o                         
  -6   0   2        109.58        107.75         6.14 o                         
  -5   0   2         60.81         62.03         1.24 o                         
  -4   0   2       5535.85       5776.79        70.02 o                         
  -3   0   2         46.81         50.58         9.27 o                         
  -2   0   2       3386.29       3089.26        53.77 o                         
  -1   0   2        127.32        104.16         5.38 o                         
   1   0   2          5.42          5.67         0.53 o                         
   2   0   2        265.62        260.39         4.49 o                         
   3   0   2          9.59          8.27         2.33 o                         
   4   0   2          2.83          4.08         1.08 o                         
   5   0   2          0.01          0.19         0.65 o                         
   6   0   2         62.20         60.44         1.15 o                         
   7   0   2         50.47         53.28         5.00 o                         
   8   0   2         18.91         20.71         5.33 o                         
   9   0   2        162.83        161.03         8.48 o                         
  -9   1   2         32.96         36.81         7.34 o                         
  -8   1   2         35.33         31.21         6.47 o                         
  -7   1   2        252.89        332.40        10.55 o                         
  -6   1   2         81.92         87.15         5.76 o                         
  -5   1   2        239.29        246.93         7.29 o                         
  -4   1   2        416.32        422.86         9.35 o                         
  -3   1   2         10.31         10.69         1.68 o                         
  -2   1   2        660.18        631.97        11.29 o                         
  -1   1   2       1140.11       1053.99        32.21 o                         
   1   1   2          0.96          1.60         0.42 o                         
   2   1   2         13.83         12.17         0.81 o                         
   3   1   2        182.77        206.28         3.95 o                         
   4   1   2          1.52          2.67         0.84 o                         
   5   1   2        253.80        264.35         3.34 o                         
   6   1   2        422.99        446.38         5.13 o                         
   7   1   2          4.55          4.81         0.97 o                         
   8   1   2         11.06          8.29         3.64 o                         
   9   1   2         27.79         25.99         5.60 o                         
  -8   2   2        247.74        250.25        10.82 o                         
  -7   2   2         60.57         64.75         6.58 o                         
  -6   2   2         53.33         88.45         6.14 o                         
  -5   2   2         43.97         40.18         4.46 o                         
  -4   2   2         13.34         17.78         3.26 o                         
  -3   2   2        107.45        103.89         2.94 o                         
  -2   2   2        365.27        406.04         5.82 o                         
  -1   2   2        622.91        637.50        22.02 o                         
   0   2   2         17.82         18.04         1.21 o                         
   1   2   2       2210.91       2049.13        32.89 o                         
   2   2   2       1091.92       1021.79        58.42 o                         
   3   2   2        389.25        383.37         8.02 o                         
   4   2   2          1.66          2.57         1.14 o                         
   5   2   2          3.18          6.15         1.30 o                         
   6   2   2         28.41         27.62         1.60 o                         
   7   2   2          0.09          0.05         1.02 o                         
   8   2   2          1.74          1.16         1.17 o                         
   9   2   2          2.32          1.52         4.40 o                         
  -8   3   2         85.26        137.44         9.41 o                         
  -7   3   2        128.67        125.53         7.94 o                         
  -6   3   2         16.25         15.66         3.04 o                         
  -5   3   2        425.35        439.01        10.98 o                         
  -4   3   2          7.25          9.84         3.32 o                         
  -3   3   2        909.31        930.75        16.91 o                         
  -2   3   2         27.11         27.84         0.88 o                         
  -1   3   2         39.30         41.01         1.27 o                         
   0   3   2        682.30        693.39        16.09 o                         
   1   3   2         20.12         31.59         0.92 o                         
   3   3   2          0.33          0.08         0.77 o                         
   4   3   2         65.64         71.74         2.17 o                         
   5   3   2        187.62        162.06         2.70 o                         
   6   3   2         36.97         36.15         1.69 o                         
   7   3   2          1.38          1.74         1.19 o                         
   8   3   2        101.16        105.20         2.44 o                         
   9   3   2         23.04         27.35         4.73 o                         
  -8   4   2        143.06        157.77        10.00 o                         
  -7   4   2          5.56          5.82         3.53 o                         
  -6   4   2        297.42        295.21         7.88 o                         
  -5   4   2          9.57         10.60         2.66 o                         
  -4   4   2        148.50        145.54         5.76 o                         
  -3   4   2        320.17        310.55         5.92 o                         
  -2   4   2          4.26          5.32         0.74 o                         
  -1   4   2         22.66         26.05         0.92 o                         
   0   4   2       3049.61       3062.79        39.79 o                         
   1   4   2        781.65        817.32         9.57 o                         
   2   4   2        942.50        980.66        17.02 o                         
   3   4   2       1354.44       1454.30        24.63 o                         
   4   4   2       1080.74       1126.83        13.83 o                         
   5   4   2        435.49        450.79         6.47 o                         
   6   4   2         32.90         32.28         1.66 o                         
   7   4   2         38.42         36.72         1.83 o                         
   8   4   2         38.77         38.54         2.03 o                         
   9   4   2         34.30         31.37         1.81 o                         
  -7   5   2        173.56        530.51        15.49 o                         
  -6   5   2        194.52        222.85         9.57 o                         
  -5   5   2       1091.19       1093.42        22.89 o                         
  -4   5   2         26.41         27.56         4.40 o                         
  -3   5   2         94.71         91.45         1.68 o                         
  -2   5   2         69.47         64.70         1.76 o                         
  -1   5   2         71.99        101.27         2.06 o                         
   0   5   2         89.79         92.36         1.83 o                         
   1   5   2          3.67          2.46         1.05 o                         
   2   5   2        527.50        512.05         6.38 o                         
   3   5   2         36.50         39.36         3.10 o                         
   4   5   2         59.17         56.65         3.48 o                         
   5   5   2         39.62         33.94         1.82 o                         
   6   5   2        143.72        150.23         2.52 o                         
   7   5   2        172.45        168.76         3.70 o                         
   8   5   2         40.98         46.86         4.78 o                         
   9   5   2         17.43         14.68         2.18 o                         
  -6   6   2        186.10        216.05         9.62 o                         
  -5   6   2        533.78        539.26        14.35 o                         
  -4   6   2        247.13        230.12         3.67 o                         
  -3   6   2        278.32        274.71         3.71 o                         
  -2   6   2       1277.23       1291.61        11.43 o                         
  -1   6   2          0.78          0.45         0.80 o                         
   0   6   2          4.84          6.48         1.10 o                         
   1   6   2         13.38         20.37         1.44 o                         
   2   6   2       1702.54       1816.57        21.16 o                         
   3   6   2        628.17        639.57        12.67 o                         
   4   6   2        209.97        220.67         6.42 o                         
   5   6   2        340.59        379.45         5.96 o                         
   6   6   2        372.92        384.90         7.07 o                         
   7   6   2         49.89         52.20         2.43 o                         
   8   6   2          4.48          2.82         1.75 o                         
   9   6   2         25.66         24.67         2.31 o                         
  -6   7   2         22.52         27.78         6.63 o                         
  -5   7   2        238.19        241.01         9.68 o                         
  -4   7   2        201.91        205.62         2.88 o                         
  -3   7   2       3753.66       3918.83        38.73 o                         
  -2   7   2          1.71          2.64         1.29 o                         
  -1   7   2         97.33         91.87         2.73 o                         
   0   7   2         37.57         35.59         1.80 o                         
   1   7   2        474.44        428.77         9.89 o                         
   2   7   2         14.09          9.69         1.24 o                         
   3   7   2         52.98         33.77        10.63 o                         
   4   7   2         68.68         55.35         4.46 o                         
   5   7   2         19.52         22.07         2.34 o                         
   6   7   2          0.01          0.37         1.22 o                         
   7   7   2         58.62         55.38         2.25 o                         
   8   7   2         95.32         97.35         3.36 o                         
   9   7   2         34.44         33.40         2.29 o                         
  -6   8   2          3.45         96.17         7.94 o                         
  -5   8   2        103.16        110.42         7.56 o                         
  -4   8   2        147.91        154.27         2.63 o                         
  -3   8   2       1457.87       1457.10        18.61 o                         
  -2   8   2         54.76         53.93         3.59 o                         
  -1   8   2        473.92        467.91         8.44 o                         
   0   8   2       2925.56       2915.36        36.02 o                         
   1   8   2        321.22        323.19         5.40 o                         
   2   8   2         17.18         16.51         1.66 o                         
   3   8   2          1.81          1.80         1.23 o                         
   4   8   2         83.12         76.44         5.22 o                         
   5   8   2        309.40        296.90         7.01 o                         
   6   8   2          3.74          2.93         1.25 o                         
   7   8   2          5.36         16.45         6.76 o                         
   8   8   2         48.66         52.99         2.75 o                         
   9   8   2          5.88          5.00         2.34 o                         
  -5   9   2         54.69         66.11         6.74 o                         
  -3   9   2        114.70        105.46         3.41 o                         
  -2   9   2        177.09        166.74         7.67 o                         
  -1   9   2       4194.35       4315.53        55.08 o                         
   0   9   2         27.94         20.57         7.20 o                         
   1   9   2        211.05        208.75         6.96 o                         
   2   9   2          4.62          6.22         1.76 o                         
   3   9   2       1035.98       1014.16        54.34 o                         
   4   9   2         81.70         75.67         2.52 o                         
   5   9   2         50.50         46.76         3.21 o                         
   6   9   2          6.43          5.67         1.53 o                         
   7   9   2         47.55         63.68        12.97 o                         
   8   9   2          8.16         13.71         2.67 o                         
   9   9   2         34.40         35.72         3.92 o                         
  -4  10   2          0.45         15.28         5.00 o                         
  -3  10   2         63.80         67.79        12.44 o                         
  -2  10   2         17.62         20.24         2.58 o                         
  -1  10   2        738.24        748.78        26.18 o                         
   0  10   2          1.45          1.23         2.05 o                         
   1  10   2        428.65        427.82         7.91 o                         
   2  10   2       1879.25       1943.74        24.64 o                         
   3  10   2        305.72        297.33         5.87 o                         
   4  10   2         80.19         71.03         6.90 o                         
   5  10   2         15.30         27.82        23.81 o                         
   6  10   2         37.22         39.27         7.41 o                         
   7  10   2         77.14         68.56         6.47 o                         
   8  10   2          8.69          7.12         5.06 o                         
  -3  11   2          6.48          1.13         1.93 o                         
  -2  11   2          1.72          1.45         1.88 o                         
  -1  11   2          2.97          2.58         2.19 o                         
   0  11   2        132.74        138.05         3.35 o                         
   1  11   2       1367.63       1360.00        77.91 o                         
   2  11   2          1.35          0.59         1.49 o                         
   3  11   2         23.00         73.70        68.96 o                         
   4  11   2         33.07         30.83         6.99 o                         
   5  11   2        607.16        626.41        16.31 o                         
   7  11   2          5.08          5.44         5.76 o                         
   8  11   2          2.80         20.55         6.25 o                         
  -2  12   2          0.02         -1.00         2.42 o                         
  -1  12   2          4.01          5.73         4.76 o                         
   0  12   2          8.66         11.74         8.10 o                         
   1  12   2         17.69         16.74         4.40 o                         
   2  12   2          0.09         14.34         7.88 o                         
   3  12   2        207.69        148.69        97.32 o                         
   5  12   2         29.85         23.64        20.55 o                         
   6  12   2        129.71        141.79         8.86 o                         
   7  12   2         46.79         55.29         7.29 o                         
   0  13   2          1.84          2.33         2.01 o                         
   1  13   2          6.54          7.15         5.84 o                         
   2  13   2         46.33         50.72         6.74 o                         
   3  13   2         66.86        149.57        39.01 o                         
  -4 -13   3         10.49         30.12         7.29 o                         
  -3 -13   3          6.75          5.50         3.25 o                         
  -2 -13   3         93.72        111.15        19.93 o                         
  -1 -13   3          2.53          6.58         2.81 o                         
   0 -13   3        107.25        112.15         4.65 o                         
  -6 -12   3          0.05          1.52         6.36 o                         
  -5 -12   3         53.08         48.21        11.82 o                         
  -4 -12   3          6.66          7.30         4.73 o                         
  -3 -12   3        152.75        144.18        11.44 o                         
  -2 -12   3          6.99         17.36        10.66 o                         
  -1 -12   3         22.42         18.85         2.24 o                         
   0 -12   3         58.20         60.35         4.51 o                         
   1 -12   3          1.68          1.37         3.03 o                         
   2 -12   3          0.47         -1.13         3.16 o                         
  -7 -11   3        154.44        157.50         9.08 o                         
  -6 -11   3          7.97         45.94         6.96 o                         
  -5 -11   3          3.51          3.04         5.60 o                         
  -4 -11   3         61.21         51.41         7.50 o                         
  -3 -11   3          1.27         -0.43         1.98 o                         
  -2 -11   3         17.20         11.01         2.01 o                         
  -1 -11   3          3.93          5.39         3.06 o                         
   0 -11   3         11.37         17.27         2.71 o                         
   1 -11   3         26.59         21.93         2.81 o                         
   2 -11   3         69.87         76.41         5.30 o                         
   3 -11   3          0.40         -0.40         2.83 o                         
  -8 -10   3          5.99          5.22         5.33 o                         
  -7 -10   3         22.89         30.99         5.98 o                         
  -6 -10   3          9.71         15.93         5.60 o                         
  -5 -10   3          0.63          0.98         2.83 o                         
  -4 -10   3         84.01         90.30         6.85 o                         
  -3 -10   3         45.66         48.30         3.35 o                         
  -2 -10   3         10.02          8.04         2.18 o                         
  -1 -10   3        504.51        515.34        12.59 o                         
   0 -10   3         15.65         17.06         2.51 o                         
   1 -10   3         20.00         19.36         2.59 o                         
   2 -10   3         20.23         19.06         2.60 o                         
   3 -10   3          2.34          2.38         2.17 o                         
   4 -10   3          2.19          2.23         5.44 o                         
  -8  -9   3         33.02         30.06         5.38 o                         
  -7  -9   3         11.18          4.40         5.00 o                         
  -6  -9   3         37.15         34.96         5.55 o                         
  -5  -9   3         98.17        107.59         6.69 o                         
  -4  -9   3         51.74         56.92         5.87 o                         
  -3  -9   3         14.65         17.06         3.40 o                         
  -2  -9   3        219.38        221.36         3.98 o                         
  -1  -9   3         47.09         47.09         2.11 o                         
   0  -9   3         86.72         89.17         2.70 o                         
   1  -9   3          3.14          3.22         2.21 o                         
   2  -9   3         30.11         26.24         3.10 o                         
   3  -9   3        129.90        117.53         3.54 o                         
   4  -9   3          4.82          3.04         2.01 o                         
   5  -9   3          0.14         -0.28         2.68 o                         
  -8  -8   3         87.26         85.08         5.87 o                         
  -7  -8   3        240.41        200.23         7.99 o                         
  -6  -8   3         28.24         21.20         4.73 o                         
  -5  -8   3          0.24          0.60         4.13 o                         
  -4  -8   3         39.20         42.05         4.13 o                         
  -3  -8   3        317.35        348.46         6.86 o                         
  -2  -8   3        733.12        799.15        11.07 o                         
  -1  -8   3        117.96        114.05         2.77 o                         
   0  -8   3         52.73         52.70         2.17 o                         
   1  -8   3        458.88        462.74         6.04 o                         
   2  -8   3         44.40         46.41         2.56 o                         
   3  -8   3         32.00         28.55         2.81 o                         
   4  -8   3        168.65        163.66         3.65 o                         
   5  -8   3          1.48          2.56         3.69 o                         
   6  -8   3         16.58        151.71        77.80 o                         
  -9  -7   3          0.04          5.30         3.18 o                         
  -8  -7   3          0.02          0.39         2.84 o                         
  -7  -7   3         33.62         34.36         4.46 o                         
  -6  -7   3         21.08         24.79         4.19 o                         
  -5  -7   3        174.03        181.31         6.90 o                         
  -4  -7   3          3.59          4.19         2.65 o                         
  -3  -7   3         42.50         54.97         2.40 o                         
  -2  -7   3        342.29        352.77         9.41 o                         
  -1  -7   3         14.04         17.06         1.77 o                         
   0  -7   3        760.39        794.68        10.61 o                         
   1  -7   3        271.82        272.53         3.99 o                         
   2  -7   3          7.38          8.23         1.66 o                         
   3  -7   3         11.90         13.47         1.68 o                         
   4  -7   3         65.82         64.41         2.46 o                         
   5  -7   3        153.89        138.50         9.09 o                         
   6  -7   3          3.49         41.54         6.88 o                         
  -9  -6   3         43.48         52.99        11.49 o                         
  -8  -6   3          8.78         13.54         3.23 o                         
  -7  -6   3         18.00         14.79         3.64 o                         
  -6  -6   3         17.37         17.56         3.75 o                         
  -5  -6   3        583.67        599.44        13.29 o                         
  -4  -6   3        101.09        105.83         3.50 o                         
  -3  -6   3        260.10        303.25         5.67 o                         
  -2  -6   3        128.91        136.24         3.59 o                         
  -1  -6   3       2525.39       2950.20        37.95 o                         
   0  -6   3       2707.62       3055.78        29.87 o                         
   1  -6   3        793.17        859.55         9.22 o                         
   2  -6   3         25.52         24.87         1.65 o                         
   3  -6   3         51.29         38.64         4.16 o                         
   4  -6   3          4.37          4.65         1.44 o                         
   5  -6   3         20.87         21.51         0.80 o                         
   6  -6   3         85.16         88.35         4.62 o                         
  -9  -5   3         45.03         34.45         2.49 o                         
  -8  -5   3        304.03        281.49         6.96 o                         
  -7  -5   3         85.30         83.66         3.72 o                         
  -6  -5   3          1.84          1.30         3.10 o                         
  -5  -5   3         39.68         50.23         2.75 o                         
  -4  -5   3          7.75         11.08         1.55 o                         
  -3  -5   3        826.40        913.01        11.97 o                         
  -2  -5   3        165.70        163.65         6.80 o                         
  -1  -5   3          9.44         15.02         2.31 o                         
   0  -5   3       1222.92       1379.69        13.70 o                         
   1  -5   3        413.18        437.38         5.11 o                         
   2  -5   3       2026.65       2250.67        21.36 o                         
   3  -5   3        377.02        381.13         4.19 o                         
   4  -5   3        202.89        206.90         3.35 o                         
   5  -5   3        121.18        115.82         4.48 o                         
   6  -5   3         30.92         31.41         4.02 o                         
   7  -5   3         58.11         64.42         7.07 o                         
  -9  -4   3         39.11         31.10         5.76 o                         
  -8  -4   3        145.59        138.35         9.59 o                         
  -7  -4   3        134.21        126.80         3.69 o                         
  -6  -4   3        130.10        143.09         5.00 o                         
  -5  -4   3        110.00        109.87         4.08 o                         
  -4  -4   3         28.25         28.04         2.07 o                         
  -3  -4   3       1367.42       1429.54        17.51 o                         
  -2  -4   3        497.55        537.03         7.34 o                         
  -1  -4   3       1140.18       1238.42        14.99 o                         
   0  -4   3        128.10        133.95         2.83 o                         
   1  -4   3       3949.03       4301.01        40.61 o                         
   2  -4   3       3696.01       4064.17        61.05 o                         
   3  -4   3       1678.93       1779.05        13.30 o                         
   4  -4   3         17.45         16.91         0.85 o                         
   5  -4   3         49.01         61.59         3.98 o                         
   6  -4   3         21.82         18.55         2.61 o                         
   7  -4   3          4.86          4.62         5.38 o                         
   8  -4   3          3.62          2.56         6.09 o                         
  -9  -3   3          7.26          9.57         5.71 o                         
  -8  -3   3        156.41        153.88         3.21 o                         
  -7  -3   3         70.87         66.02         2.68 o                         
  -6  -3   3         48.74         43.17         2.99 o                         
  -5  -3   3        340.36        325.27         5.52 o                         
  -4  -3   3         19.82         18.62         1.94 o                         
  -3  -3   3        330.99        407.04         8.05 o                         
  -2  -3   3        307.91        317.40         7.20 o                         
  -1  -3   3       1137.67       1138.25        36.43 o                         
   0  -3   3       1083.43       1056.60        12.26 o                         
   1  -3   3          6.51          5.42         0.97 o                         
   2  -3   3        917.94       1025.55         8.61 o                         
   3  -3   3        149.90        148.43         1.99 o                         
   4  -3   3       1658.62       1693.14        14.15 o                         
   5  -3   3        149.35        140.75         4.38 o                         
   6  -3   3        464.56        471.80         8.59 o                         
   7  -3   3        125.73        121.40         7.12 o                         
   8  -3   3         13.93         17.18         6.09 o                         
  -9  -2   3         46.10         55.62         7.07 o                         
  -8  -2   3        595.41        583.51         9.12 o                         
  -7  -2   3          9.29          7.15         1.29 o                         
  -6  -2   3        734.85        714.14        14.43 o                         
  -5  -2   3        254.42        235.70         3.75 o                         
  -4  -2   3        493.41        513.74         7.94 o                         
  -3  -2   3         22.31         19.63         1.38 o                         
  -2  -2   3         11.63          9.27         1.33 o                         
  -1  -2   3       1783.79       1738.87        20.12 o                         
   0  -2   3       1224.35       1222.86        14.28 o                         
   1  -2   3        373.75        361.57         4.69 o                         
   2  -2   3          2.73          3.11         0.86 o                         
   3  -2   3       1146.17       1228.00        10.22 o                         
   4  -2   3        974.64       1072.60         9.08 o                         
   5  -2   3        778.62        781.56        12.97 o                         
   6  -2   3        109.50        110.10         4.29 o                         
   7  -2   3        111.19        106.83         6.69 o                         
   8  -2   3         36.31         36.32         6.20 o                         
   9  -2   3          1.15          1.41         5.93 o                         
  -9  -1   3         67.75         91.44         8.10 o                         
  -8  -1   3        507.60        492.78        14.19 o                         
  -7  -1   3         51.53         46.94         1.51 o                         
  -6  -1   3        216.90        232.72         4.45 o                         
  -5  -1   3         74.49         75.15         2.13 o                         
  -4  -1   3        637.98        672.78         8.15 o                         
  -3  -1   3        508.67        494.27         6.46 o                         
  -2  -1   3         87.06         82.84         1.81 o                         
  -1  -1   3       3415.06       3094.38        34.89 o                         
   0  -1   3        191.17        189.46         2.88 o                         
   1  -1   3          5.05          6.11         0.99 o                         
   2  -1   3       1566.95       1516.21        24.31 o                         
   3  -1   3         63.41         57.34         1.15 o                         
   4  -1   3        237.56        259.81         2.67 o                         
   5  -1   3         20.37         22.94         0.96 o                         
   6  -1   3        588.23        600.48        13.54 o                         
   7  -1   3         33.28         30.66         4.89 o                         
   8  -1   3        271.03        273.41        10.06 o                         
   9  -1   3         34.43         39.47         6.52 o                         
  -9   0   3          3.82          3.43         3.70 o                         
  -8   0   3         27.62         28.27         3.75 o                         
  -7   0   3         99.97         98.78         6.96 o                         
  -6   0   3        409.27        394.88        29.93 o                         
  -5   0   3        296.10        271.60         4.40 o                         
  -4   0   3       1045.83       1129.09        14.76 o                         
  -3   0   3         20.64         16.85         1.06 o                         
  -2   0   3       1776.83       1722.43        40.67 o                         
  -1   0   3         24.61         22.37         1.38 o                         
   0   0   3         83.81         73.41         1.55 o                         
   1   0   3        185.03        190.83         2.55 o                         
   2   0   3       1454.79       1447.48        13.64 o                         
   3   0   3         65.76         69.07         1.21 o                         
   4   0   3         34.98         37.10         1.35 o                         
   5   0   3         23.08         23.99         1.29 o                         
   6   0   3        142.19        151.93         2.66 o                         
   7   0   3        134.44        122.52         2.31 o                         
   8   0   3        179.44        182.02         7.83 o                         
   9   0   3         41.50         46.21         6.63 o                         
  -8   1   3         26.09         23.65         6.36 o                         
  -7   1   3        173.64        202.52         8.81 o                         
  -6   1   3        236.88        247.75         8.32 o                         
  -5   1   3         52.40         54.80         4.46 o                         
  -4   1   3        360.32        325.44        33.52 o                         
  -3   1   3         45.16         43.57         0.92 o                         
  -2   1   3       2357.30       2295.39        60.07 o                         
  -1   1   3        346.47        332.68        13.97 o                         
   0   1   3        415.50        366.57         6.66 o                         
   1   1   3        813.68        768.00        12.59 o                         
   2   1   3        116.95        115.43         1.52 o                         
   3   1   3          5.40          5.45         0.73 o                         
   4   1   3        385.87        396.79         4.43 o                         
   5   1   3        127.97        124.88         2.15 o                         
   6   1   3         15.67         19.26         1.30 o                         
   7   1   3         58.23         59.79         1.82 o                         
   8   1   3        175.30        160.30         7.36 o                         
   9   1   3          8.05          8.75         5.16 o                         
  -8   2   3        188.63        184.30         9.95 o                         
  -7   2   3        337.04        327.50        11.20 o                         
  -6   2   3          0.02         -0.43         4.13 o                         
  -5   2   3        154.71        144.18         6.20 o                         
  -4   2   3         40.24         30.17         3.59 o                         
  -3   2   3        474.57        488.63        16.23 o                         
  -2   2   3        253.90        272.16         3.05 o                         
  -1   2   3        835.58        882.48        16.65 o                         
   0   2   3       3257.51       2960.83        33.39 o                         
   1   2   3        592.97        437.89        67.33 o                         
   2   2   3         36.75         35.03         1.02 o                         
   3   2   3         23.93         24.70         1.85 o                         
   4   2   3        685.24        676.79        11.74 o                         
   5   2   3         14.80         16.64         1.23 o                         
   6   2   3        110.43        112.15         2.39 o                         
   7   2   3         35.18         33.58         1.47 o                         
   8   2   3         30.85         29.38         1.42 o                         
   9   2   3          2.24          1.90         4.35 o                         
  -8   3   3         94.96         93.89         8.75 o                         
  -7   3   3         90.40        100.36         7.72 o                         
  -6   3   3          0.15          0.65         4.51 o                         
  -5   3   3        251.16        252.31         8.32 o                         
  -4   3   3          0.04         -0.43         3.04 o                         
  -3   3   3         17.62         13.13         0.75 o                         
  -2   3   3        426.14        439.10        12.15 o                         
  -1   3   3        876.18        909.91        17.26 o                         
   0   3   3        457.93        487.94         6.13 o                         
   1   3   3          8.13          8.81         2.23 o                         
   2   3   3       1489.66       1418.00       100.14 o                         
   3   3   3        253.89        198.66        26.99 o                         
   4   3   3        203.91        207.03         3.57 o                         
   5   3   3         76.67         74.20         1.75 o                         
   6   3   3        186.84        187.33         3.05 o                         
   7   3   3        131.17        128.89         2.61 o                         
   8   3   3          4.97          5.79         1.45 o                         
   9   3   3          0.05          0.49         3.97 o                         
  -8   4   3         32.55         24.57         8.54 o                         
  -7   4   3        239.84        251.34         7.99 o                         
  -6   4   3        597.49        626.57        15.66 o                         
  -5   4   3        928.29        954.13        19.95 o                         
  -4   4   3          4.37          4.89         3.48 o                         
  -3   4   3        267.66        240.62         3.89 o                         
  -2   4   3        846.23        902.01         8.62 o                         
  -1   4   3        421.21        416.51         5.47 o                         
   0   4   3         71.07         73.08         1.52 o                         
   1   4   3        490.05        480.47        56.84 o                         
   2   4   3       2193.89       2288.28        37.95 o                         
   3   4   3        421.00        447.83         8.32 o                         
   4   4   3        117.01        121.92         2.65 o                         
   5   4   3          1.62          1.55         1.34 o                         
   6   4   3         76.35         71.64         2.00 o                         
   7   4   3         37.33         35.14         1.74 o                         
   8   4   3        148.60        135.85         4.41 o                         
   9   4   3          3.53          4.52         1.66 o                         
  -7   5   3        406.93        421.29        14.62 o                         
  -6   5   3         38.65         45.45         6.42 o                         
  -5   5   3         11.91         15.11         5.33 o                         
  -4   5   3          5.43          4.84         3.91 o                         
  -3   5   3          1.41          3.33         0.88 o                         
  -2   5   3          3.80          4.99         0.94 o                         
  -1   5   3         97.35         97.41         1.55 o                         
   0   5   3        810.21        820.68         7.12 o                         
   1   5   3        175.98        169.39         5.65 o                         
   2   5   3         41.77         39.64         1.39 o                         
   3   5   3         56.16         54.33         1.47 o                         
   4   5   3       1073.18       1188.27        16.17 o                         
   5   5   3        224.30        239.86         3.44 o                         
   6   5   3        111.33        112.91         2.51 o                         
   7   5   3         73.40         73.53         2.39 o                         
   8   5   3         58.43         63.27         2.64 o                         
   9   5   3        105.02         94.33         4.96 o                         
  -7   6   3        322.60        633.70        18.05 o                         
  -5   6   3        672.71        686.05        17.07 o                         
  -4   6   3       1926.85       1891.94        78.04 o                         
  -3   6   3        594.12        601.13         8.38 o                         
  -2   6   3          2.86          2.90         1.01 o                         
  -1   6   3        215.83        193.65         2.89 o                         
   0   6   3        483.68        582.19         5.44 o                         
   1   6   3        298.94        282.74         4.19 o                         
   2   6   3         23.65         25.66         1.63 o                         
   3   6   3        198.15        223.55         6.14 o                         
   4   6   3        558.64        586.49         8.43 o                         
   5   6   3         34.64         44.37         1.82 o                         
   6   6   3          1.60          2.60         1.39 o                         
   7   6   3          0.23          0.62         1.69 o                         
   8   6   3          0.03         -0.14         1.56 o                         
   9   6   3         45.91         46.85         2.31 o                         
  -6   7   3         23.22         26.31         6.52 o                         
  -5   7   3       1077.55       1100.98        24.25 o                         
  -4   7   3         24.75         25.85         1.15 o                         
  -3   7   3         76.82         77.25         3.22 o                         
  -2   7   3         23.76         20.99         1.58 o                         
  -1   7   3        549.13        508.26         7.24 o                         
   0   7   3         15.41         14.87         1.09 o                         
   1   7   3         10.02          9.96         3.70 o                         
   2   7   3        474.07        481.61         6.49 o                         
   3   7   3         51.03         60.82         1.33 o                         
   4   7   3         58.59         64.41         2.80 o                         
   5   7   3        100.99        104.55         2.16 o                         
   6   7   3        327.86        367.80         5.19 o                         
   7   7   3         27.46         27.87         2.13 o                         
   8   7   3         24.79         27.00         2.05 o                         
   9   7   3          3.09          5.65         2.95 o                         
  -5   8   3        707.63        700.46        17.56 o                         
  -4   8   3         37.05         32.54         2.15 o                         
  -3   8   3        648.18        651.36        15.58 o                         
  -2   8   3       2807.44       2824.09        41.24 o                         
  -1   8   3         34.21         37.67         2.07 o                         
   0   8   3         15.00          9.89         3.25 o                         
   1   8   3        106.17        101.51         2.77 o                         
   2   8   3          4.14          1.76         1.12 o                         
   3   8   3         70.39         68.66         1.68 o                         
   4   8   3         30.77         34.84         1.69 o                         
   5   8   3          0.92          1.74         1.07 o                         
   6   8   3         45.02         48.90         2.72 o                         
   7   8   3         20.77         22.31         2.05 o                         
   8   8   3         45.65         47.93         2.26 o                         
   9   8   3          0.09          0.14         1.75 o                         
  -5   9   3         80.47         87.48         7.07 o                         
  -4   9   3         36.78         38.44         5.33 o                         
  -3   9   3        959.77        953.38        17.88 o                         
  -2   9   3        111.41        110.67         2.64 o                         
  -1   9   3        117.26        110.90         2.61 o                         
   0   9   3         37.64         36.81         1.94 o                         
   1   9   3        982.16       1020.53        13.78 o                         
   2   9   3         45.60         38.63         5.31 o                         
   3   9   3          0.29          0.85         0.95 o                         
   4   9   3        173.21        130.16        18.43 o                         
   5   9   3         94.42        101.74        10.26 o                         
   6   9   3         10.93         16.96         1.54 o                         
   7   9   3         48.93         49.65         2.24 o                         
   8   9   3         85.84         78.07         6.09 o                         
   9   9   3          0.01         -0.82         4.40 o                         
  -4  10   3         36.82         42.41         5.55 o                         
  -3  10   3        224.01        211.34         4.64 o                         
  -2  10   3         21.19         18.46         2.31 o                         
  -1  10   3        199.55        180.92        18.43 o                         
   0  10   3       1296.13       1293.43        21.59 o                         
   1  10   3          0.17          0.10         1.38 o                         
   2  10   3          0.63          3.62         3.78 o                         
   3  10   3         56.85         55.18         5.93 o                         
   4  10   3         90.78         81.46        41.05 o                         
   5  10   3          5.36         59.95        35.61 o                         
   6  10   3         35.83         29.54         1.65 o                         
   7  10   3         17.78         12.12         5.22 o                         
   8  10   3          0.04         84.48        53.42 o                         
  -3  11   3          0.04          0.54         4.08 o                         
  -2  11   3         19.11         17.25         2.75 o                         
  -1  11   3        114.77        117.70         3.72 o                         
   0  11   3         35.08         34.12         2.35 o                         
   1  11   3          1.21          7.37         5.50 o                         
   2  11   3         73.04         71.80         8.63 o                         
   3  11   3        484.46        464.85        24.74 o                         
   4  11   3          6.04         50.55        29.68 o                         
   5  11   3         13.20         13.21         4.20 o                         
   8  11   3          2.12         21.91         6.09 o                         
  -2  12   3          2.39          2.72         2.13 o                         
  -1  12   3         17.28         16.25         2.67 o                         
   0  12   3         23.68         23.25         3.09 o                         
   1  12   3          3.05          8.24         8.78 o                         
   2  12   3         97.22         80.17         8.51 o                         
   3  12   3         20.65         28.38         6.36 o                         
   4  12   3         31.21         42.03         4.72 o                         
   5  12   3         16.17         17.83         3.75 o                         
   0  13   3          7.40          4.51         4.24 o                         
   1  13   3         44.37         70.02         6.31 o                         
   2  13   3          0.98          3.37         5.44 o                         
   3  13   3         79.34         91.66         7.83 o                         
   4  13   3         65.59         71.17         7.34 o                         
   6  13   3         65.33         72.20         8.10 o                         
  -4 -13   4         26.95         33.12         3.57 o                         
  -3 -13   4         28.76         22.77         6.61 o                         
  -2 -13   4         74.06         71.68         5.14 o                         
  -1 -13   4          1.21          2.08         2.79 o                         
   0 -13   4        146.16        173.39         5.38 o                         
  -6 -12   4         18.44         12.72         6.74 o                         
  -5 -12   4         69.45         62.25         7.67 o                         
  -4 -12   4         12.48         12.94         2.58 o                         
  -3 -12   4          1.62          1.32         2.98 o                         
  -2 -12   4          3.29          5.76         5.27 o                         
  -1 -12   4          0.00         -0.72         2.48 o                         
   0 -12   4          7.07          5.89         2.88 o                         
   1 -12   4         10.11         13.32         3.11 o                         
   2 -12   4         28.65         29.79         3.32 o                         
  -7 -11   4          7.16          5.16         5.98 o                         
  -6 -11   4        199.84        216.05         9.89 o                         
  -5 -11   4          9.74          8.81         5.76 o                         
  -4 -11   4        114.61        109.06         7.61 o                         
  -3 -11   4         22.91         22.10         3.32 o                         
  -2 -11   4          0.24          0.35         2.19 o                         
  -1 -11   4        185.02        174.65         8.48 o                         
   0 -11   4         79.08         82.26         3.77 o                         
   1 -11   4          7.59         10.04         2.96 o                         
   2 -11   4        249.88        269.13         6.31 o                         
   3 -11   4         11.49         10.55         2.68 o                         
  -7 -10   4         11.67         12.72         5.60 o                         
  -6 -10   4         32.27         26.80         6.20 o                         
  -5 -10   4         58.82         55.24         6.31 o                         
  -4 -10   4        173.42        163.32         7.99 o                         
  -3 -10   4        108.78        109.01         4.80 o                         
  -2 -10   4         35.51         42.25         2.86 o                         
  -1 -10   4          0.04         -0.52         1.96 o                         
   0 -10   4         46.71         41.60         2.50 o                         
   1 -10   4          2.74          1.66         2.38 o                         
   2 -10   4         34.73         33.44         2.85 o                         
   3 -10   4         28.38         27.10         3.32 o                         
   4 -10   4         27.91         28.81         5.98 o                         
  -8  -9   4          0.00          0.65         4.57 o                         
  -7  -9   4        145.98        128.36         7.07 o                         
  -6  -9   4         17.82         12.88         3.15 o                         
  -5  -9   4          1.17          1.85         4.68 o                         
  -4  -9   4        486.76        533.23         9.92 o                         
  -3  -9   4        151.02        139.83         4.79 o                         
  -2  -9   4        169.75        189.26         5.67 o                         
  -1  -9   4         22.69         20.68         2.10 o                         
   0  -9   4         44.50         49.79         2.37 o                         
   1  -9   4        367.30        356.87         5.30 o                         
   2  -9   4         28.63         26.40         2.08 o                         
   3  -9   4          9.87         16.55         4.89 o                         
   4  -9   4        275.75        277.91         5.08 o                         
   5  -9   4         18.01         16.64         6.36 o                         
  -8  -8   4         26.65         25.93         4.78 o                         
  -7  -8   4         41.66         34.41         5.11 o                         
  -6  -8   4         75.50         72.63         5.76 o                         
  -5  -8   4        421.61        455.26         8.32 o                         
  -4  -8   4        523.06        551.36        12.72 o                         
  -3  -8   4         96.33         95.25         4.11 o                         
  -2  -8   4        370.57        398.82         6.59 o                         
  -1  -8   4          2.37          1.37         1.74 o                         
   0  -8   4         16.71         16.83         1.93 o                         
   1  -8   4         21.56         22.38         1.95 o                         
   2  -8   4        142.20        134.75         3.10 o                         
   3  -8   4          2.89          2.08         2.43 o                         
   4  -8   4         86.95        107.23        35.69 o                         
   5  -8   4         55.00         33.68        19.82 o                         
   6  -8   4          4.74         21.84        15.01 o                         
  -8  -7   4          0.14          0.38         3.53 o                         
  -7  -7   4        149.66        134.50         6.20 o                         
  -6  -7   4          0.05         -0.38         3.48 o                         
  -5  -7   4         93.46         93.36         3.94 o                         
  -4  -7   4         17.86         34.73        13.56 o                         
  -3  -7   4         81.83         84.95         3.61 o                         
  -2  -7   4       1289.09       1364.64        17.82 o                         
  -1  -7   4        713.83        705.56        10.13 o                         
   0  -7   4          5.49          8.84         1.70 o                         
   1  -7   4         65.05         73.78         2.42 o                         
   2  -7   4         78.28         86.06         2.31 o                         
   3  -7   4        277.79        275.32         3.93 o                         
   4  -7   4          0.97          2.26         1.81 o                         
   5  -7   4         20.42         19.22         2.12 o                         
   6  -7   4        194.65        191.37         6.61 o                         
  -9  -6   4         29.11         17.94         3.51 o                         
  -8  -6   4         35.01         37.26         3.63 o                         
  -7  -6   4         45.62         55.94         4.40 o                         
  -6  -6   4         93.50         95.03         6.52 o                         
  -5  -6   4        395.06        403.85         8.97 o                         
  -4  -6   4        141.85        145.62         4.06 o                         
  -3  -6   4       2188.46       2438.21        39.66 o                         
  -2  -6   4       2061.47       2226.83        53.50 o                         
  -1  -6   4        512.28        549.32        12.15 o                         
   0  -6   4        412.12        422.60        11.71 o                         
   1  -6   4        524.61        608.36         8.84 o                         
   2  -6   4         20.99         27.31         1.73 o                         
   3  -6   4         55.56         59.10         1.66 o                         
   4  -6   4         25.35         20.52         1.38 o                         
   5  -6   4          0.40          0.39         1.12 o                         
   6  -6   4        134.64        170.92        31.89 o                         
   7  -6   4         48.16         47.63         7.23 o                         
  -9  -5   4         73.01         67.80         2.92 o                         
  -8  -5   4         77.65         75.05         3.55 o                         
  -7  -5   4         13.23         13.54         3.21 o                         
  -6  -5   4         42.10         38.65         3.75 o                         
  -5  -5   4        600.59        627.08         9.32 o                         
  -4  -5   4         34.72         37.53         2.52 o                         
  -3  -5   4        117.64        118.48         2.77 o                         
  -2  -5   4        258.36        272.60         7.07 o                         
  -1  -5   4        845.79        926.45        16.85 o                         
   0  -5   4       3068.13       3379.91        68.58 o                         
   1  -5   4       1884.42       2100.50        20.48 o                         
   2  -5   4        368.75        405.68         4.97 o                         
   3  -5   4        164.63        176.71         2.57 o                         
   4  -5   4          7.03          9.13         1.19 o                         
   5  -5   4         29.77         36.23         1.84 o                         
   6  -5   4          0.21         -1.09         4.95 o                         
  -9  -4   4         87.93         74.65         6.80 o                         
  -8  -4   4        187.71        177.92         5.21 o                         
  -7  -4   4         46.29         47.89         3.27 o                         
  -6  -4   4        239.83        233.99         6.47 o                         
  -5  -4   4         50.86         48.52         2.40 o                         
  -4  -4   4        348.33        378.41         8.26 o                         
  -3  -4   4        992.30       1047.74        13.26 o                         
  -2  -4   4         61.67         59.03         2.34 o                         
  -1  -4   4       3195.27       3435.22        40.03 o                         
   0  -4   4       6285.45       6390.16        74.52 o                         
   1  -4   4       1421.22       1589.85        16.11 o                         
   2  -4   4        349.88        390.25         4.50 o                         
   3  -4   4       1293.16       1539.94        18.83 o                         
   4  -4   4        106.53        117.01         1.93 o                         
   5  -4   4         41.87         40.70         1.41 o                         
   6  -4   4         11.86         12.01         3.50 o                         
   7  -4   4          0.31          0.11         4.78 o                         
   8  -4   4         92.50        104.38         8.10 o                         
  -9  -3   4         22.65         22.78         6.25 o                         
  -8  -3   4         17.59         16.61         1.95 o                         
  -7  -3   4        158.33        148.92         4.26 o                         
  -6  -3   4        133.32        139.40         4.46 o                         
  -5  -3   4          3.95          8.44         1.61 o                         
  -4  -3   4        158.82        157.31         3.15 o                         
  -3  -3   4        939.04        974.98        17.89 o                         
  -2  -3   4         16.34         25.55         1.52 o                         
  -1  -3   4        169.37        156.66         3.83 o                         
   0  -3   4        110.32        112.10         2.48 o                         
   1  -3   4        880.69        933.12         9.18 o                         
   2  -3   4       2341.15       2490.89        20.40 o                         
   3  -3   4        858.10        940.37         7.99 o                         
   4  -3   4        750.75        793.68         7.68 o                         
   5  -3   4        100.15         94.59         1.35 o                         
   6  -3   4          0.69          0.73         2.98 o                         
   7  -3   4         16.52         98.35         6.69 o                         
   8  -3   4          0.58          0.87         5.27 o                         
  -9  -2   4        151.14        148.64         9.08 o                         
  -8  -2   4         87.22         68.99         2.94 o                         
  -7  -2   4         17.39         14.08         2.17 o                         
  -6  -2   4        372.23        365.56         6.59 o                         
  -5  -2   4         25.71         32.62         2.09 o                         
  -4  -2   4        292.86        280.64         4.25 o                         
  -3  -2   4         14.55         14.11         1.57 o                         
  -2  -2   4       1669.22       1760.44        20.43 o                         
  -1  -2   4        451.62        425.75        12.69 o                         
   0  -2   4          2.51          3.10         1.40 o                         
   1  -2   4          0.63          1.15         0.97 o                         
   2  -2   4       3621.29       3642.08        29.47 o                         
   3  -2   4        378.06        381.22         3.61 o                         
   4  -2   4        401.44        429.97         4.19 o                         
   5  -2   4        630.59        674.23         6.16 o                         
   6  -2   4         73.04         76.90         3.84 o                         
   7  -2   4         14.94         14.90         5.11 o                         
   8  -2   4         26.10         21.09         5.82 o                         
   9  -2   4          2.65          2.83         3.43 o                         
  -9  -1   4        127.78        122.00         8.59 o                         
  -8  -1   4          5.15          4.84         5.87 o                         
  -7  -1   4          1.34          0.31         0.96 o                         
  -6  -1   4        258.46        268.46         4.58 o                         
  -5  -1   4         74.46         74.82         2.13 o                         
  -4  -1   4        333.52        356.78         4.98 o                         
  -3  -1   4          0.09          3.44         1.12 o                         
  -2  -1   4         51.54         49.89         1.72 o                         
  -1  -1   4        261.05        256.14         7.31 o                         
   0  -1   4          0.75          0.30         1.38 o                         
   1  -1   4        541.75        533.11         6.75 o                         
   2  -1   4         41.84         39.26         1.27 o                         
   3  -1   4          1.38         17.25         4.19 o                         
   4  -1   4        121.45        113.86         1.68 o                         
   5  -1   4        149.80        161.91         2.74 o                         
   6  -1   4        293.80        280.06         7.43 o                         
   7  -1   4         24.41         26.86         4.89 o                         
   8  -1   4          0.94          1.69         2.83 o                         
   9  -1   4         56.85         81.55         7.18 o                         
  -9   0   4        165.44        161.90         9.68 o                         
  -8   0   4         57.26         51.59         4.29 o                         
  -7   0   4        295.04        293.69         9.89 o                         
  -6   0   4         62.97         59.20         1.88 o                         
  -5   0   4         86.00         82.26         2.31 o                         
  -4   0   4        466.77        472.55         5.98 o                         
  -3   0   4        161.40        175.07         2.66 o                         
  -2   0   4         64.47         62.17         1.83 o                         
  -1   0   4         10.45         11.59         1.31 o                         
   0   0   4       1853.79       1761.50        20.03 o                         
   1   0   4          0.72          1.79         0.94 o                         
   2   0   4        215.91        211.15         2.29 o                         
   3   0   4        794.06        805.67         7.63 o                         
   4   0   4        375.56        415.51         4.03 o                         
   5   0   4          3.11          2.91         1.20 o                         
   6   0   4        290.63        289.49         3.68 o                         
   7   0   4         94.89         90.89         1.58 o                         
   8   0   4          2.71          3.37         4.62 o                         
   9   0   4          1.51         31.26         5.82 o                         
  -8   1   4         12.11         21.75         6.47 o                         
  -7   1   4        143.36        150.05         8.05 o                         
  -6   1   4          1.46          0.16         4.08 o                         
  -5   1   4         82.24         84.21         5.16 o                         
  -4   1   4        883.87        953.82        17.12 o                         
  -3   1   4         51.19         52.20         1.28 o                         
  -2   1   4       2689.26       2628.87        29.37 o                         
  -1   1   4        452.63        388.00        10.47 o                         
   0   1   4         19.85         21.11         1.54 o                         
   1   1   4        139.94        126.40         2.69 o                         
   2   1   4         24.68         15.18         0.92 o                         
   3   1   4        554.18        571.63         6.69 o                         
   4   1   4         45.88         40.79         1.50 o                         
   5   1   4         13.46         16.67         1.26 o                         
   6   1   4         13.09         13.35         1.16 o                         
   7   1   4         40.92         42.76         1.56 o                         
   8   1   4         84.28         79.54         1.66 o                         
   9   1   4          3.23          5.00         4.95 o                         
  -8   2   4          1.04          0.49         6.03 o                         
  -7   2   4        239.75        233.72         9.62 o                         
  -6   2   4          8.02          9.41         4.84 o                         
  -5   2   4        117.52        120.26         5.93 o                         
  -4   2   4         29.84         28.65         3.64 o                         
  -3   2   4        671.32        690.55         6.78 o                         
  -2   2   4         61.97         55.60         1.16 o                         
  -1   2   4       1882.69       1846.75        20.91 o                         
   0   2   4         85.64         77.99         2.05 o                         
   1   2   4        116.25        100.79         2.50 o                         
   2   2   4        400.35        380.49         3.86 o                         
   3   2   4         13.38         12.50         0.95 o                         
   4   2   4        228.32        231.92         3.05 o                         
   5   2   4        392.90        383.88         5.53 o                         
   6   2   4         54.34         56.61         1.60 o                         
   7   2   4         76.40         72.07         1.93 o                         
   8   2   4        179.89        172.69         5.81 o                         
   9   2   4          9.83          8.10         4.57 o                         
  -8   3   4          5.84         29.03         7.56 o                         
  -7   3   4          4.98          1.47         5.76 o                         
  -6   3   4         47.85         51.76         5.82 o                         
  -5   3   4         22.96         29.85         2.83 o                         
  -4   3   4         14.84         16.74         3.59 o                         
  -3   3   4        290.80        285.41         4.62 o                         
  -2   3   4        535.11        593.42         7.60 o                         
  -1   3   4         41.49         41.02         1.33 o                         
   0   3   4       5215.98       4996.15        65.78 o                         
   1   3   4       1155.09        875.32       146.27 o                         
   3   3   4        328.05        330.68         4.51 o                         
   4   3   4        203.57        195.39         3.18 o                         
   5   3   4        169.56        179.99         3.84 o                         
   6   3   4          7.75          6.49         1.61 o                         
   7   3   4         23.07         18.47         1.88 o                         
   8   3   4         17.69         14.09         1.60 o                         
   9   3   4         29.65         31.41         2.48 o                         
  -7   4   4        567.74        597.92        13.75 o                         
  -6   4   4          5.82          6.58         5.44 o                         
  -5   4   4        258.18        241.66         8.75 o                         
  -4   4   4          6.12          7.01         3.70 o                         
  -3   4   4          2.07          1.54         0.72 o                         
  -2   4   4        106.82         98.48         2.14 o                         
  -1   4   4        237.87        252.23         3.78 o                         
   0   4   4        229.16        263.31         4.24 o                         
   1   4   4       1365.69       1500.42        37.11 o                         
   2   4   4          6.13          4.84         1.36 o                         
   3   4   4        381.98        319.67        58.96 o                         
   4   4   4         15.09         20.12         1.22 o                         
   5   4   4        170.61        174.74         3.01 o                         
   6   4   4        200.67        205.98         3.40 o                         
   7   4   4         26.41         27.51         1.69 o                         
   8   4   4         12.29         11.11         1.74 o                         
   9   4   4         53.84         49.76         2.21 o                         
  -7   5   4         35.50        113.84         9.30 o                         
  -6   5   4          9.96         35.50         6.47 o                         
  -5   5   4         58.68         58.17         5.65 o                         
  -4   5   4         40.41         35.07         4.46 o                         
  -3   5   4          4.10          3.49         0.93 o                         
  -2   5   4          0.69          1.27         0.82 o                         
  -1   5   4        209.65        187.02         3.37 o                         
   0   5   4         70.26         89.87         2.28 o                         
   1   5   4          0.71          0.46         0.85 o                         
   2   5   4       2870.95       3310.05        55.29 o                         
   3   5   4        140.46        167.29         5.11 o                         
   4   5   4        141.74        135.51        10.28 o                         
   5   5   4         99.51        109.30         3.21 o                         
   6   5   4        217.79        215.42         3.44 o                         
   7   5   4         51.40         57.62         8.88 o                         
   8   5   4         19.19         15.74         1.90 o                         
   9   5   4        121.23        110.14         2.81 o                         
  -7   6   4        366.24        417.59        15.01 o                         
  -6   6   4        597.49        623.75        16.96 o                         
  -5   6   4        398.59        413.95        11.85 o                         
  -4   6   4          4.55          5.02         0.63 o                         
  -3   6   4        215.47        215.66         3.88 o                         
  -2   6   4        116.37        101.39         2.23 o                         
  -1   6   4          2.42          4.28         1.34 o                         
   0   6   4          2.55          2.87         1.01 o                         
   1   6   4          7.01          2.17         1.33 o                         
   2   6   4         76.19         74.74         2.72 o                         
   3   6   4        249.47        313.33        11.77 o                         
   4   6   4         43.83         35.70         1.44 o                         
   5   6   4        137.33        151.46         3.09 o                         
   6   6   4         90.07         97.97         2.93 o                         
   7   6   4        138.34        144.13         5.73 o                         
   8   6   4         56.18         53.62         2.53 o                         
   9   6   4          7.70          5.65         2.00 o                         
  -6   7   4          6.71          5.16         6.03 o                         
  -5   7   4        206.99        231.06         9.73 o                         
  -4   7   4          5.61          4.75         0.83 o                         
  -3   7   4        202.03        194.60         3.17 o                         
  -2   7   4          0.11         -0.07         1.07 o                         
  -1   7   4          7.40          8.05         1.43 o                         
   0   7   4         62.22         57.65         1.70 o                         
   1   7   4          0.16          0.26         0.86 o                         
   2   7   4         47.58         37.91        11.25 o                         
   3   7   4          3.50          5.04         1.63 o                         
   4   7   4        702.46        829.98        11.82 o                         
   5   7   4          4.90         13.28         3.07 o                         
   6   7   4         48.82         56.39         4.71 o                         
   7   7   4          0.83          0.97         1.36 o                         
   8   7   4         56.90         61.28         3.48 o                         
   9   7   4         12.29         11.41         2.30 o                         
  -5   8   4        299.67        319.02        11.04 o                         
  -4   8   4        549.85        514.73        10.84 o                         
  -3   8   4         53.13         54.77         2.11 o                         
  -2   8   4         39.01         37.22         1.97 o                         
  -1   8   4        125.72        133.92         2.62 o                         
   0   8   4        280.91        267.44         8.36 o                         
   1   8   4         27.03         31.66         1.70 o                         
   2   8   4        108.93        109.97         2.32 o                         
   3   8   4         34.29         31.39         3.05 o                         
   4   8   4          9.63          6.05         2.08 o                         
   5   8   4          0.43          1.45         0.78 o                         
   6   8   4        145.60        145.19         4.20 o                         
   7   8   4         18.87         22.50         2.11 o                         
   8   8   4         40.15         41.81         2.81 o                         
   9   8   4         35.04         37.75         2.58 o                         
  -5   9   4         40.95         52.14         6.52 o                         
  -4   9   4         33.30         34.41         5.16 o                         
  -3   9   4        189.03        178.25         3.48 o                         
  -2   9   4          0.15         -0.60         1.77 o                         
  -1   9   4        203.41        199.75         4.08 o                         
   0   9   4          1.83          2.25         2.11 o                         
   1   9   4          5.71          4.94         1.31 o                         
   2   9   4         93.58         88.14         3.78 o                         
   3   9   4         18.49         25.35         3.27 o                         
   4   9   4          7.11         58.32        38.17 o                         
   5   9   4          0.90          0.34         2.94 o                         
   6   9   4         80.50         95.29         4.98 o                         
   7   9   4          2.24          0.80         1.24 o                         
   8   9   4          4.78         25.56         3.77 o                         
   9   9   4         48.83         39.20         5.49 o                         
  -3  10   4         36.06         42.54        10.87 o                         
  -2  10   4         60.98         53.68         2.20 o                         
  -1  10   4          1.43          2.09         2.00 o                         
   0  10   4         10.65          8.73         2.84 o                         
   1  10   4         23.39         26.16         3.00 o                         
   2  10   4        146.11        146.16         4.61 o                         
   3  10   4         51.43        121.25        51.24 o                         
   4  10   4         63.97         56.76         4.07 o                         
   5  10   4         62.25         61.59         5.98 o                         
   6  10   4          2.70         24.38        20.03 o                         
   7  10   4          1.73          2.55         3.53 o                         
   8  10   4         89.29         83.84         6.63 o                         
  -3  11   4         23.64         21.75         4.68 o                         
  -2  11   4          0.65          0.71         1.60 o                         
  -1  11   4          1.99         19.20        14.65 o                         
   0  11   4          3.37          2.50         3.53 o                         
   1  11   4         38.12         40.46        10.60 o                         
   2  11   4         39.28         37.38         3.70 o                         
   3  11   4         29.39         33.37         5.14 o                         
   4  11   4         56.91         57.15        10.08 o                         
   5  11   4          0.39          1.62         2.64 o                         
   6  11   4         20.69         52.57        10.79 o                         
   7  11   4         12.75         17.13         5.98 o                         
   8  11   4         34.03         35.94         7.12 o                         
  -2  12   4          3.82          2.62         2.20 o                         
  -1  12   4         18.62         28.91         9.13 o                         
   0  12   4         64.60         76.07         4.97 o                         
   1  12   4         14.93         18.32         4.21 o                         
   2  12   4          2.81          2.72         4.95 o                         
   3  12   4          7.89         34.03         6.03 o                         
   4  12   4          1.14         25.66         6.42 o                         
   5  12   4         57.70         83.34         7.34 o                         
   6  12   4          0.82         -0.27         3.37 o                         
   0  13   4          4.53          3.42         2.99 o                         
   1  13   4         37.11         43.06         5.44 o                         
   2  13   4          1.87         54.69         6.52 o                         
   4  13   4         97.56         98.51         5.27 o                         
   5  13   4         33.03         13.70         4.24 o                         
  -3 -13   5         31.70         29.14         4.06 o                         
  -2 -13   5        146.97        149.35        14.43 o                         
  -1 -13   5          8.50          6.01         3.13 o                         
  -5 -12   5         31.00         40.07         7.18 o                         
  -4 -12   5          1.34         -0.01         2.40 o                         
  -3 -12   5          0.05          0.65         2.07 o                         
  -2 -12   5         32.91         34.47         3.22 o                         
  -1 -12   5         23.50         25.94         3.19 o                         
   0 -12   5          8.48          5.59         2.95 o                         
   1 -12   5        225.52        246.61         6.13 o                         
  -6 -11   5         78.40         99.44         8.21 o                         
  -5 -11   5         18.15         15.39         6.14 o                         
  -4 -11   5          1.06          2.01         5.49 o                         
  -3 -11   5         29.67         31.56         2.30 o                         
  -2 -11   5         15.89         18.89         2.12 o                         
  -1 -11   5         50.18         55.52         3.29 o                         
   0 -11   5        348.88        349.61         6.98 o                         
   1 -11   5         14.68         17.56         2.98 o                         
   2 -11   5          6.58         10.76         3.72 o                         
   3 -11   5          0.59          1.00         2.57 o                         
  -7 -10   5          4.87          4.62         5.38 o                         
  -6 -10   5         37.21         34.74         6.31 o                         
  -5 -10   5         12.32         11.85         3.32 o                         
  -4 -10   5          4.02         12.95         7.12 o                         
  -3 -10   5         37.76         38.42         4.06 o                         
  -2 -10   5         30.85         29.12         2.12 o                         
  -1 -10   5          6.94          7.32         2.20 o                         
   0 -10   5         68.96         70.07         2.86 o                         
   1 -10   5         46.21         40.95         2.58 o                         
   2 -10   5          1.17          0.62         2.40 o                         
   3 -10   5         12.92         20.98         2.25 o                         
   4 -10   5         21.57         18.32         5.98 o                         
  -8  -9   5         12.57          9.30         5.33 o                         
  -7  -9   5          2.75          2.72         4.89 o                         
  -6  -9   5        623.29        634.67        15.88 o                         
  -5  -9   5         28.05         28.67         3.86 o                         
  -4  -9   5        111.66        150.07        32.59 o                         
  -3  -9   5         29.04         28.76         2.59 o                         
  -2  -9   5         14.81         10.59         5.07 o                         
  -1  -9   5         24.79         22.16         1.57 o                         
   0  -9   5          5.16          3.14         1.96 o                         
   1  -9   5         44.69         39.54         2.35 o                         
   2  -9   5        471.48        445.59         6.43 o                         
   3  -9   5         17.55         19.81         3.08 o                         
   4  -9   5          3.73          2.14         2.08 o                         
   5  -9   5         14.16         18.21         6.31 o                         
  -8  -8   5          0.02          1.20         4.19 o                         
  -7  -8   5        131.19        131.35         6.80 o                         
  -6  -8   5        201.14        202.19         7.88 o                         
  -5  -8   5          2.20          1.74         3.17 o                         
  -4  -8   5         60.12         63.14         3.96 o                         
  -3  -8   5         76.02         78.04         3.92 o                         
  -2  -8   5         11.18         11.24         3.00 o                         
  -1  -8   5          4.91          6.01         2.10 o                         
   0  -8   5         31.19         31.40         2.17 o                         
   1  -8   5          1.89          0.92         1.71 o                         
   2  -8   5         83.27         67.57         2.57 o                         
   3  -8   5         88.49         80.41         2.61 o                         
   4  -8   5          7.28          5.05         2.52 o                         
   5  -8   5         39.32         32.62         6.14 o                         
   6  -8   5         48.62         20.37        19.71 o                         
  -8  -7   5          1.62          0.92         3.70 o                         
  -7  -7   5          0.00          0.11         3.53 o                         
  -6  -7   5          0.07          0.62         2.69 o                         
  -5  -7   5         48.46         50.31         3.46 o                         
  -4  -7   5        920.50        987.61        14.11 o                         
  -3  -7   5        239.10        228.56         5.23 o                         
  -2  -7   5          6.79          6.68         2.67 o                         
  -1  -7   5         99.38         90.55         3.46 o                         
   0  -7   5         63.19         74.14         2.37 o                         
   1  -7   5          3.72          6.39         1.84 o                         
   2  -7   5          0.53          2.23         1.70 o                         
   3  -7   5         38.99         27.26         2.18 o                         
   4  -7   5        309.23        280.69         4.36 o                         
   5  -7   5          1.17          4.04         3.58 o                         
   6  -7   5         33.33        148.34        75.68 o                         
  -8  -6   5         73.71         65.95         4.62 o                         
  -7  -6   5         26.61         24.63         3.97 o                         
  -6  -6   5          7.89          9.71         2.61 o                         
  -5  -6   5        358.29        386.09         6.98 o                         
  -4  -6   5        353.71        379.46         6.15 o                         
  -3  -6   5         21.42         19.98         2.83 o                         
  -2  -6   5         25.54         24.86         1.94 o                         
  -1  -6   5       1012.85       1132.33        14.19 o                         
   0  -6   5        178.64        185.07         3.26 o                         
   1  -6   5         16.13         14.71         1.62 o                         
   2  -6   5          9.02         12.86         1.69 o                         
   3  -6   5         11.86         14.25         1.58 o                         
   4  -6   5         85.44         71.21         2.02 o                         
   5  -6   5         57.91         56.85         2.16 o                         
   6  -6   5         31.85        117.45        57.30 o                         
   7  -6   5         54.22         88.37         6.25 o                         
  -9  -5   5         38.11         21.04        15.47 o                         
  -8  -5   5         74.73         64.50         3.43 o                         
  -7  -5   5         32.66         33.71         3.70 o                         
  -6  -5   5          0.23          0.24         2.00 o                         
  -5  -5   5          1.20          2.89         2.36 o                         
  -4  -5   5          1.65          2.04         2.11 o                         
  -3  -5   5        329.37        356.56         5.92 o                         
  -2  -5   5        963.66       1036.31        13.32 o                         
  -1  -5   5       1317.47       1447.70        17.46 o                         
   0  -5   5        162.55        194.26         3.38 o                         
   1  -5   5        322.19        310.67         4.13 o                         
   2  -5   5         58.44         56.85         1.77 o                         
   3  -5   5        170.07        166.07         2.63 o                         
   4  -5   5          3.12          2.95         1.25 o                         
   5  -5   5         44.55         36.72         1.56 o                         
   6  -5   5        106.04         97.46         4.88 o                         
   7  -5   5          1.15          0.65         4.02 o                         
  -9  -4   5          5.94          3.59         5.55 o                         
  -8  -4   5        183.33        170.44         6.61 o                         
  -7  -4   5         14.64         14.19         2.83 o                         
  -6  -4   5        162.28        167.63         4.43 o                         
  -5  -4   5         27.22         28.65         2.27 o                         
  -4  -4   5         71.50         76.46         2.67 o                         
  -3  -4   5         85.01        122.56        24.17 o                         
  -2  -4   5        538.15        578.86         7.28 o                         
  -1  -4   5        111.91        116.68         2.19 o                         
   0  -4   5        163.42        167.85         3.40 o                         
   1  -4   5       2034.17       2451.11        23.53 o                         
   2  -4   5        223.86        211.60         3.00 o                         
   3  -4   5         65.74         61.76         1.77 o                         
   4  -4   5        153.48        156.16         2.56 o                         
   5  -4   5         75.07         74.51         1.53 o                         
   6  -4   5         61.69         61.60         5.93 o                         
   7  -4   5         15.52         15.22         5.87 o                         
  -9  -3   5         30.30         38.22         6.69 o                         
  -8  -3   5         88.40         96.26         5.30 o                         
  -7  -3   5         27.11         22.71         2.28 o                         
  -6  -3   5        107.46        105.57         2.75 o                         
  -5  -3   5          5.36          5.66         1.63 o                         
  -4  -3   5          3.34          3.61         1.54 o                         
  -3  -3   5         93.13         94.95         2.56 o                         
  -2  -3   5         79.44         78.95         2.39 o                         
  -1  -3   5        521.70        542.10         7.27 o                         
   0  -3   5        350.73        383.69         5.40 o                         
   1  -3   5       1876.57       2116.64        20.09 o                         
   2  -3   5        294.12        330.81         4.03 o                         
   3  -3   5        217.32        215.58         2.66 o                         
   4  -3   5         20.74         22.84         1.08 o                         
   5  -3   5        329.63        312.52         4.39 o                         
   6  -3   5          6.61          6.66         3.15 o                         
   7  -3   5         37.21         39.58         4.09 o                         
   8  -3   5         17.25         18.76         6.03 o                         
  -9  -2   5         11.58          9.79         6.42 o                         
  -8  -2   5        296.02        291.68        10.71 o                         
  -7  -2   5          6.86          5.14         2.17 o                         
  -6  -2   5        157.27        156.36         3.29 o                         
  -5  -2   5         82.43         85.56         2.48 o                         
  -4  -2   5        326.74        337.25         4.98 o                         
  -3  -2   5          4.96          4.94         1.52 o                         
  -2  -2   5        118.64        123.62         4.05 o                         
  -1  -2   5       1569.45       1561.76        17.99 o                         
   0  -2   5        680.77        646.01         8.13 o                         
   1  -2   5         10.26         10.93         1.36 o                         
   2  -2   5        573.64        638.54         6.50 o                         
   3  -2   5        571.63        684.92         6.12 o                         
   4  -2   5         71.56         68.87         1.39 o                         
   5  -2   5         32.67         30.56         1.10 o                         
   6  -2   5        116.32        109.35         1.97 o                         
   7  -2   5         78.99         78.06         4.32 o                         
   8  -2   5         27.09         28.98         5.82 o                         
   9  -2   5          0.18          1.58         5.76 o                         
  -9  -1   5          0.02          0.54         6.03 o                         
  -8  -1   5          7.59          4.24         5.65 o                         
  -7  -1   5          0.58          0.93         1.36 o                         
  -6  -1   5        342.11        374.06         6.26 o                         
  -5  -1   5          6.50          5.77         1.52 o                         
  -4  -1   5         54.84         51.76         1.85 o                         
  -3  -1   5        315.69        325.12         4.70 o                         
  -2  -1   5         50.27         49.61         1.63 o                         
  -1  -1   5        514.94        518.10        12.37 o                         
   0  -1   5        866.21        853.93        17.94 o                         
   1  -1   5         34.12         30.40         1.67 o                         
   2  -1   5        176.74        172.21         2.37 o                         
   3  -1   5        630.80        684.45         6.13 o                         
   4  -1   5         33.12         33.02         1.00 o                         
   5  -1   5         71.72         75.01         1.53 o                         
   6  -1   5          2.54          3.12         1.32 o                         
   7  -1   5        216.47        206.76         5.82 o                         
   8  -1   5         14.22         15.82         5.16 o                         
   9  -1   5         11.60          8.21         5.76 o                         
  -8   0   5          0.00         -0.71         5.49 o                         
  -7   0   5         24.95         24.85         5.60 o                         
  -6   0   5        101.44        109.99         5.84 o                         
  -5   0   5         49.34         58.40         1.58 o                         
  -4   0   5         28.13         30.13         1.29 o                         
  -3   0   5         30.59         35.69         1.25 o                         
  -2   0   5        157.62        140.13         2.36 o                         
  -1   0   5          8.01          9.05         1.29 o                         
   0   0   5         97.25         94.70         2.61 o                         
   1   0   5       4980.74       4624.66        52.80 o                         
   2   0   5          0.05          0.64         0.95 o                         
   3   0   5        317.09        328.86         3.24 o                         
   4   0   5        386.01        398.29         3.94 o                         
   5   0   5         30.96         39.79         1.24 o                         
   6   0   5          1.32          1.26         1.33 o                         
   7   0   5          7.72          8.99         0.98 o                         
   8   0   5         99.07         91.77         6.14 o                         
   9   0   5         26.14         25.33         5.76 o                         
  -8   1   5         31.25         19.41         6.58 o                         
  -7   1   5         15.84         12.34         5.71 o                         
  -6   1   5         40.59         43.71         5.38 o                         
  -5   1   5          1.54          1.03         0.64 o                         
  -4   1   5       1832.95       1961.76        20.89 o                         
  -3   1   5        157.68        164.91         2.69 o                         
  -2   1   5          6.57          8.48         1.08 o                         
  -1   1   5        512.27        535.49        10.30 o                         
   0   1   5        155.61        128.17         2.35 o                         
   1   1   5        565.37        538.07         6.76 o                         
   2   1   5        608.73        585.63         6.04 o                         
   3   1   5          0.57          0.32         0.99 o                         
   4   1   5        891.27        911.80         9.32 o                         
   5   1   5        475.59        471.64         5.55 o                         
   6   1   5          4.81          5.54         1.44 o                         
   7   1   5          2.60          2.06         1.22 o                         
   8   1   5          4.69          5.38         1.13 o                         
   9   1   5         79.13         81.71         6.20 o                         
  -8   2   5         26.62         26.86         6.96 o                         
  -7   2   5          7.70          6.63         5.87 o                         
  -6   2   5        103.52        100.85         6.47 o                         
  -5   2   5         80.80         80.90         5.60 o                         
  -4   2   5         13.56         11.85         1.03 o                         
  -3   2   5        941.13       1053.98        10.25 o                         
  -2   2   5         69.84         69.48         2.07 o                         
  -1   2   5        329.71        319.03         4.25 o                         
   0   2   5        312.77        384.12         5.21 o                         
   1   2   5        267.45        246.37         3.96 o                         
   2   2   5         81.39         75.10         1.57 o                         
   3   2   5       1030.54       1017.53         8.52 o                         
   4   2   5          9.44          4.70         1.62 o                         
   5   2   5        306.77        302.89         4.00 o                         
   6   2   5        165.09        160.42         3.63 o                         
   7   2   5          5.98          5.11         1.55 o                         
   8   2   5         26.98         25.72         1.76 o                         
   9   2   5          0.74          0.71         4.02 o                         
  -8   3   5         64.94         59.59         8.26 o                         
  -7   3   5          0.22          0.05         5.27 o                         
  -6   3   5        119.73        122.49         7.01 o                         
  -5   3   5         15.85         18.76         4.51 o                         
  -4   3   5          5.08          7.06         0.76 o                         
  -3   3   5          1.97          4.14         0.85 o                         
  -2   3   5       4479.48       4796.50        55.81 o                         
  -1   3   5        603.71        657.77         7.98 o                         
   0   3   5          8.28          9.50         1.38 o                         
   1   3   5          0.29          0.93         1.42 o                         
   2   3   5       1094.87       1073.93        16.27 o                         
   3   3   5          0.01          0.45         0.64 o                         
   4   3   5         48.13         44.48         1.57 o                         
   5   3   5         48.39         46.26         1.89 o                         
   6   3   5        332.06        335.53         5.38 o                         
   7   3   5        214.34        203.77         3.41 o                         
   8   3   5         12.77         11.52         1.86 o                         
   9   3   5          2.78          1.52         1.65 o                         
  -7   4   5          0.67          2.07         3.53 o                         
  -6   4   5         53.54         57.95         6.36 o                         
  -5   4   5         17.77         32.02         5.11 o                         
  -4   4   5        226.56        245.69         2.68 o                         
  -3   4   5          9.10         10.56         1.33 o                         
  -2   4   5        589.10        606.64        12.69 o                         
  -1   4   5       1665.43       1949.94        38.84 o                         
   0   4   5         27.05         28.08         1.55 o                         
   1   4   5       1214.61       1259.94        24.63 o                         
   2   4   5        747.67        798.59        13.54 o                         
   3   4   5        606.16        648.65        12.29 o                         
   4   4   5         78.46         81.25         2.06 o                         
   5   4   5          5.71          2.12         1.56 o                         
   6   4   5          2.65          3.43         1.44 o                         
   7   4   5        113.24        104.68         2.45 o                         
   8   4   5         72.56         62.11         2.29 o                         
   9   4   5          5.04          6.72         1.75 o                         
  10   4   5          7.13          6.42         4.29 o                         
  -7   5   5        111.25        202.08        10.33 o                         
  -6   5   5         49.01         42.62         6.36 o                         
  -5   5   5         12.94         15.01         4.84 o                         
  -4   5   5        102.54         91.95         5.01 o                         
  -3   5   5         12.17          8.62         1.08 o                         
  -2   5   5         12.79          8.75         1.68 o                         
  -1   5   5          0.42          0.30         1.15 o                         
   0   5   5       3065.18       3561.35        41.58 o                         
   1   5   5        102.44        137.62         2.66 o                         
   2   5   5        137.40        135.16         3.53 o                         
   3   5   5          2.69          4.29         2.77 o                         
   4   5   5        870.64        929.32        11.46 o                         
   5   5   5         28.92         24.36         1.75 o                         
   6   5   5         33.12         32.09         1.65 o                         
   7   5   5        142.91        138.84         2.83 o                         
   8   5   5         42.26         41.91         2.55 o                         
   9   5   5        100.32         93.06         2.84 o                         
  -6   6   5         30.39         31.80         6.52 o                         
  -5   6   5          3.70         25.61         5.49 o                         
  -4   6   5        112.63        102.32         3.43 o                         
  -3   6   5         40.60         41.04         1.57 o                         
  -2   6   5         59.24         56.08         1.44 o                         
  -1   6   5        125.84        116.72         2.67 o                         
   0   6   5        515.39        558.32         7.91 o                         
   1   6   5        454.41        581.12        11.69 o                         
   2   6   5         67.43         43.55         3.53 o                         
   3   6   5        481.28        553.18        11.63 o                         
   4   6   5        486.08        411.01         9.62 o                         
   5   6   5        343.25        361.97         7.55 o                         
   6   6   5          8.09          7.56         1.33 o                         
   7   6   5         92.02         91.24         2.54 o                         
   8   6   5          3.19          2.08         1.74 o                         
   9   6   5         15.83         18.51         2.14 o                         
  -6   7   5          0.51          4.19         6.09 o                         
  -5   7   5         82.05         82.96         4.46 o                         
  -4   7   5          2.76          2.12         0.89 o                         
  -3   7   5          2.04          2.23         1.08 o                         
  -2   7   5         11.40         14.69         1.46 o                         
  -1   7   5          1.82          1.63         1.22 o                         
   0   7   5         29.84         22.36         1.38 o                         
   1   7   5          1.25          1.22         0.91 o                         
   2   7   5        732.82        917.28        12.41 o                         
   3   7   5          5.28         15.52         1.77 o                         
   4   7   5         57.61         63.48         6.03 o                         
   5   7   5         53.74         51.56         4.81 o                         
   6   7   5        210.88        238.41        15.44 o                         
   7   7   5         21.38         19.52         1.90 o                         
   8   7   5         86.62         83.51         2.50 o                         
   9   7   5         75.81         75.94         2.85 o                         
  -5   8   5         18.40         16.04         5.82 o                         
  -4   8   5         42.40         57.19         5.38 o                         
  -3   8   5          7.48          8.64         1.98 o                         
  -2   8   5         58.45         60.17         2.03 o                         
  -1   8   5         22.05         24.29         1.60 o                         
   0   8   5          5.00          4.04         1.33 o                         
   1   8   5        173.68        143.06        24.11 o                         
   2   8   5         51.26         45.33         6.77 o                         
   3   8   5         27.14         38.35         2.27 o                         
   4   8   5        155.14         87.98        55.62 o                         
   5   8   5         22.22         31.07         5.25 o                         
   6   8   5         38.09         43.83         1.55 o                         
   7   8   5         68.16         77.01         2.36 o                         
   8   8   5         13.44         12.16         1.85 o                         
   9   8   5         58.77         52.79         5.27 o                         
  -5   9   5         85.03         82.75         6.90 o                         
  -4   9   5          6.80          9.13         4.62 o                         
  -3   9   5         23.11         25.88         2.70 o                         
  -2   9   5          7.38          5.47         1.63 o                         
  -1   9   5          2.02          2.51         2.61 o                         
   0   9   5          0.00          0.81         1.60 o                         
   1   9   5          7.42          5.44         2.44 o                         
   2   9   5         13.05         11.14         2.56 o                         
   3   9   5          1.77          2.32         1.92 o                         
   4   9   5         64.71         76.33         6.22 o                         
   5   9   5          0.01         28.01        20.52 o                         
   6   9   5          2.57          3.80         3.28 o                         
   7   9   5        103.22        118.37        19.68 o                         
   8   9   5         22.18         25.52         3.74 o                         
   9   9   5         11.02         15.50         3.59 o                         
  -4  10   5        154.91        174.03         7.72 o                         
  -3  10   5        100.55         96.62         2.58 o                         
  -2  10   5          1.39          0.76         1.58 o                         
  -1  10   5         37.83         37.16         1.98 o                         
   0  10   5          0.00          0.07         2.07 o                         
   1  10   5         17.28         24.21         3.23 o                         
   2  10   5          2.05         17.54        11.58 o                         
   3  10   5        110.38        113.35         4.57 o                         
   4  10   5          0.60          0.88         2.16 o                         
   5  10   5          0.00        111.26        67.14 o                         
   6  10   5         57.19         36.79        10.30 o                         
   7  10   5          7.62         11.92         4.73 o                         
   8  10   5          0.02         27.29         6.09 o                         
  -3  11   5          2.34          2.23         4.08 o                         
  -2  11   5          1.60          1.71         1.81 o                         
  -1  11   5          0.04          0.08         2.02 o                         
   0  11   5         72.98         76.58         3.51 o                         
   1  11   5          0.30          0.54         2.65 o                         
   2  11   5          9.71          9.09         2.29 o                         
   3  11   5         25.00         24.41         3.72 o                         
   4  11   5         50.59         62.71        21.23 o                         
   5  11   5         33.85         32.28         4.37 o                         
   6  11   5         41.93         88.50        19.19 o                         
   7  11   5          0.79          0.71         5.76 o                         
   8  11   5          4.01          1.96         3.53 o                         
  -2  12   5        295.50        298.48         5.86 o                         
  -1  12   5         46.64         55.69         3.67 o                         
   0  12   5         19.25         23.30         3.11 o                         
   1  12   5        102.07        100.78         4.42 o                         
   2  12   5         38.99         66.98         6.31 o                         
   3  12   5         20.18         33.72         4.15 o                         
   4  12   5         20.89         27.13         6.31 o                         
   5  12   5         62.94         75.03         7.72 o                         
   6  12   5          0.09         -1.20         6.25 o                         
   7  12   5          7.20          6.20         3.23 o                         
   0  13   5          0.58          0.13         2.73 o                         
   1  13   5          5.71          2.07         4.84 o                         
   2  13   5         85.34         92.37         7.45 o                         
   3  13   5          1.69          2.72         3.15 o                         
   4  13   5         29.59         57.19         7.56 o                         
   5  13   5         26.12         35.23         7.50 o                         
  -3 -13   6          0.21         -0.02         2.61 o                         
  -2 -13   6         13.24         10.37         3.33 o                         
  -5 -12   6          2.07         -0.65         6.14 o                         
  -4 -12   6         51.97         54.79         5.60 o                         
  -3 -12   6          4.41          2.07         2.72 o                         
  -2 -12   6         35.34         30.12         3.97 o                         
  -1 -12   6          6.23         10.72         3.10 o                         
   0 -12   6          0.03         -1.04         2.88 o                         
   1 -12   6         21.15         19.55         3.57 o                         
  -6 -11   6          0.55         19.03         6.47 o                         
  -5 -11   6          3.88          4.35         5.87 o                         
  -4 -11   6          0.06         -1.00         3.99 o                         
  -3 -11   6         98.29        115.75         3.30 o                         
  -2 -11   6        510.52        524.51         7.64 o                         
  -1 -11   6          0.69          1.50         2.31 o                         
   0 -11   6          0.16          1.57         2.30 o                         
   1 -11   6          1.89          2.68         2.31 o                         
   2 -11   6         26.07         35.55         3.97 o                         
   3 -11   6         22.33         22.57         3.08 o                         
  -7 -10   6          8.95          9.89         5.65 o                         
  -6 -10   6         19.03         18.81         6.03 o                         
  -5 -10   6          6.78          4.35         3.84 o                         
  -4 -10   6         10.78          8.67         3.81 o                         
  -3 -10   6          2.24          1.17         3.42 o                         
  -2 -10   6        100.14         99.66         2.91 o                         
  -1 -10   6         15.90         16.49         2.45 o                         
   0 -10   6         17.24         14.37         2.36 o                         
   1 -10   6        155.18        113.87         3.35 o                         
   2 -10   6          4.21          2.71         2.27 o                         
   3 -10   6          7.56         13.20         3.83 o                         
   4 -10   6         11.42         10.69         2.54 o                         
  -7  -9   6         15.92         19.25         5.33 o                         
  -6  -9   6          3.04          3.59         5.16 o                         
  -5  -9   6          0.00         -0.93         2.75 o                         
  -4  -9   6         13.94         10.91         2.57 o                         
  -3  -9   6         88.26         96.70         4.44 o                         
  -2  -9   6          4.23          3.13         3.04 o                         
  -1  -9   6         47.98         56.72         2.68 o                         
   0  -9   6        559.74        516.33         7.02 o                         
   1  -9   6          3.18          3.11         2.00 o                         
   2  -9   6         15.33          9.93         2.08 o                         
   3  -9   6         10.50         11.44         1.87 o                         
   4  -9   6          0.78          0.55         2.07 o                         
   5  -9   6          7.98          8.37         6.20 o                         
  -8  -8   6         82.08         67.63         5.87 o                         
  -7  -8   6         16.24         13.27         4.78 o                         
  -6  -8   6         14.33         15.25         4.29 o                         
  -5  -8   6          4.24          3.95         3.15 o                         
  -4  -8   6         88.21         86.69         4.21 o                         
  -3  -8   6          2.07          1.63         2.94 o                         
  -2  -8   6         54.10         53.43         3.50 o                         
  -1  -8   6         80.36         95.52         2.92 o                         
   0  -8   6         76.13         61.79         2.51 o                         
   1  -8   6         43.66         32.70         1.84 o                         
   2  -8   6         23.07         16.22         2.17 o                         
   3  -8   6        494.50        428.31         6.09 o                         
   4  -8   6         13.50         13.24         2.09 o                         
   5  -8   6          7.79          2.50         5.55 o                         
   6  -8   6          5.49         20.50         7.07 o                         
  -8  -7   6         10.61         14.03         4.13 o                         
  -7  -7   6         33.93         29.09         4.62 o                         
  -6  -7   6        174.25        178.23         4.96 o                         
  -5  -7   6        182.06        184.71         5.03 o                         
  -4  -7   6         12.44         15.83         3.19 o                         
  -3  -7   6          1.17          2.36         2.77 o                         
  -2  -7   6         74.17         71.75         3.48 o                         
  -1  -7   6        577.66        620.72         9.36 o                         
   0  -7   6         28.12         28.11         1.67 o                         
   1  -7   6         13.25         13.93         1.86 o                         
   2  -7   6        163.43        133.34         3.10 o                         
   3  -7   6          0.00          0.10         1.35 o                         
   4  -7   6         78.13         61.69         2.18 o                         
   5  -7   6         23.55         27.35         2.19 o                         
   6  -7   6          7.44         20.41         9.43 o                         
  -8  -6   6         31.72         27.56         3.97 o                         
  -7  -6   6         75.92         72.31         4.78 o                         
  -6  -6   6         83.59         84.93         3.63 o                         
  -5  -6   6         18.40         19.41         2.88 o                         
  -4  -6   6         73.15         83.14         4.73 o                         
  -3  -6   6        125.62        134.78         3.96 o                         
  -2  -6   6        192.96        183.61         4.34 o                         
  -1  -6   6          9.00          9.67         1.65 o                         
   0  -6   6        262.51        266.84        11.98 o                         
   1  -6   6        332.28        381.82         5.00 o                         
   2  -6   6         10.30          8.19         1.56 o                         
   3  -6   6         24.52         24.54         1.63 o                         
   4  -6   6         43.78         37.83         1.78 o                         
   5  -6   6        267.26        241.20         6.93 o                         
   6  -6   6          8.67          8.23         4.13 o                         
   7  -6   6         70.58         70.16        26.94 o                         
  -8  -5   6         13.65         12.40         3.26 o                         
  -7  -5   6         70.97         68.88         4.35 o                         
  -6  -5   6         12.25         11.78         2.38 o                         
  -5  -5   6         73.78         79.38         3.21 o                         
  -4  -5   6         13.66         16.86         2.42 o                         
  -3  -5   6        628.56        648.68         9.28 o                         
  -2  -5   6         86.90         96.45         3.11 o                         
  -1  -5   6         41.33         35.23         2.35 o                         
   0  -5   6        395.42        346.25         5.52 o                         
   1  -5   6       1540.37       1704.13        16.95 o                         
   2  -5   6         61.18         66.00         2.11 o                         
   3  -5   6         15.54         13.75         1.39 o                         
   4  -5   6          0.51          1.03         1.07 o                         
   5  -5   6          3.10          3.76         1.12 o                         
   6  -5   6        108.69         83.89        10.98 o                         
   7  -5   6          1.51          1.93         2.93 o                         
  -9  -4   6          3.19          2.12         5.65 o                         
  -8  -4   6         78.64         73.52         3.29 o                         
  -7  -4   6         12.53         12.50         2.88 o                         
  -6  -4   6         64.78         61.44         2.65 o                         
  -5  -4   6         12.30         11.18         2.09 o                         
  -4  -4   6          0.63          2.31         1.88 o                         
  -3  -4   6         19.78         25.01         2.13 o                         
  -2  -4   6          1.42          2.83         1.81 o                         
  -1  -4   6        218.21        269.84         4.59 o                         
   0  -4   6         74.98         64.24         2.36 o                         
   1  -4   6        100.15         97.24         2.15 o                         
   2  -4   6        464.67        505.07         5.73 o                         
   3  -4   6        691.50        737.21         7.97 o                         
   4  -4   6          0.26          0.16         0.98 o                         
   5  -4   6          2.00          1.11         1.05 o                         
   6  -4   6         37.89         43.48         1.10 o                         
   7  -4   6         21.75         33.05         6.71 o                         
   8  -4   6          2.98         44.63         7.12 o                         
  -9  -3   6         18.20         20.55         6.42 o                         
  -8  -3   6          5.84          5.43         2.65 o                         
  -7  -3   6        120.43        108.84         4.08 o                         
  -6  -3   6         17.25         18.28         2.10 o                         
  -5  -3   6         25.73         27.21         1.98 o                         
  -4  -3   6         10.30         10.00         2.03 o                         
  -3  -3   6          4.33          6.91         1.71 o                         
  -2  -3   6        425.60        420.96         6.09 o                         
  -1  -3   6       1744.56       1859.20        25.61 o                         
   0  -3   6         45.29         51.57         1.64 o                         
   1  -3   6         37.40         31.15         1.77 o                         
   2  -3   6        568.40        548.61         5.93 o                         
   3  -3   6       1354.42       1484.16        14.27 o                         
   4  -3   6         73.27         73.98         1.80 o                         
   5  -3   6         24.76         23.27         1.26 o                         
   6  -3   6         18.00         23.82         0.92 o                         
   7  -3   6          0.66         30.06         5.65 o                         
   8  -3   6         72.42         80.41         7.12 o                         
  -9  -2   6          7.72          4.95         6.36 o                         
  -8  -2   6          2.84         -1.36         5.60 o                         
  -7  -2   6         11.62         13.44         2.40 o                         
  -6  -2   6         93.73         93.33         2.96 o                         
  -5  -2   6         69.56         69.64         2.17 o                         
  -4  -2   6         28.60         30.02         1.75 o                         
  -3  -2   6        732.23        723.71         9.30 o                         
  -2  -2   6         42.25         39.05         1.58 o                         
  -1  -2   6         61.96         61.42         2.11 o                         
   0  -2   6        354.52        377.41         5.36 o                         
   1  -2   6          2.01          7.72         1.04 o                         
   2  -2   6        119.76        138.71         2.05 o                         
   3  -2   6         41.03         32.90         1.17 o                         
   4  -2   6        257.92        259.54         6.73 o                         
   5  -2   6        435.92        441.55         5.12 o                         
   6  -2   6          0.12          0.14         0.75 o                         
   7  -2   6         30.20         30.49         3.75 o                         
   8  -2   6          4.59         22.73         5.71 o                         
   9  -2   6          3.81          4.29         5.98 o                         
  -8  -1   6         55.21         62.63         7.18 o                         
  -7  -1   6          0.09          0.51         1.64 o                         
  -6  -1   6          0.28          0.30         1.30 o                         
  -5  -1   6        519.49        542.56         7.67 o                         
  -4  -1   6          1.58          1.66         1.32 o                         
  -3  -1   6         16.34         12.80         1.31 o                         
  -2  -1   6        111.67        108.57         2.38 o                         
  -1  -1   6         57.04         58.24         1.96 o                         
   0  -1   6       1838.08       1840.03        21.30 o                         
   1  -1   6       1966.14       1990.49        22.93 o                         
   2  -1   6         21.81         27.22         1.07 o                         
   3  -1   6          4.24          7.12         0.97 o                         
   4  -1   6          1.86          1.10         0.82 o                         
   5  -1   6        248.78        255.89         3.03 o                         
   6  -1   6         47.33         47.60         1.65 o                         
   7  -1   6          5.04          4.76         0.74 o                         
   8  -1   6          0.51          0.65         4.62 o                         
   9  -1   6         20.96         19.84         6.03 o                         
  -8   0   6         15.02         19.68         6.36 o                         
  -7   0   6         25.66         19.94         3.13 o                         
  -6   0   6         11.01         11.04         1.55 o                         
  -5   0   6        144.79        144.64         2.54 o                         
  -4   0   6          8.90          9.71         1.44 o                         
  -3   0   6         43.61         47.60         1.66 o                         
  -2   0   6          4.91          3.82         1.13 o                         
  -1   0   6       1330.44       1333.26        15.51 o                         
   0   0   6        289.96        293.15         5.11 o                         
   1   0   6        400.99        406.78         5.67 o                         
   2   0   6        632.79        623.38         6.13 o                         
   3   0   6        137.14        124.93         2.13 o                         
   4   0   6        273.18        290.43         3.51 o                         
   5   0   6          3.06          3.21         1.02 o                         
   6   0   6        184.58        194.15         3.05 o                         
   7   0   6         65.95         70.88         1.79 o                         
   8   0   6         21.94         24.25         4.89 o                         
   9   0   6         33.70         38.11         5.87 o                         
  -8   1   6          0.00          2.12         6.09 o                         
  -7   1   6          2.47          3.86         5.38 o                         
  -6   1   6        348.84        388.77        11.25 o                         
  -5   1   6          5.66          6.92         0.88 o                         
  -4   1   6          9.14          7.60         0.84 o                         
  -3   1   6        938.18       1031.16        12.50 o                         
  -2   1   6        330.52        339.47         4.86 o                         
  -1   1   6          2.47          3.05         1.17 o                         
   0   1   6        131.20        124.32         2.30 o                         
   1   1   6         42.43         44.57         1.98 o                         
   2   1   6       2008.54       2020.46        18.96 o                         
   3   1   6       1797.95       1911.18        15.76 o                         
   4   1   6         29.29         34.16         1.27 o                         
   5   1   6         53.77         54.51         1.66 o                         
   6   1   6        155.18        152.12         2.99 o                         
   7   1   6          7.55          7.18         1.19 o                         
   8   1   6         15.00         15.21         1.44 o                         
   9   1   6          1.40         20.28         5.16 o                         
  -8   2   6         21.93         36.26         7.39 o                         
  -7   2   6         11.24         11.36         6.03 o                         
  -6   2   6         26.69         24.46         5.33 o                         
  -5   2   6        279.93        274.54        11.23 o                         
  -4   2   6          1.11          1.05         0.84 o                         
  -3   2   6        926.49        976.62        20.39 o                         
  -2   2   6        293.06        294.26         3.98 o                         
  -1   2   6        137.29        133.14         2.46 o                         
   0   2   6         62.20         61.91         1.59 o                         
   1   2   6         80.72         59.61         2.13 o                         
   2   2   6         82.12         73.59         1.66 o                         
   3   2   6        463.54        456.34         4.93 o                         
   4   2   6        344.51        335.65         3.43 o                         
   5   2   6        124.40        109.08         2.15 o                         
   6   2   6        165.92        167.75         3.82 o                         
   7   2   6          0.02          0.01         1.20 o                         
   8   2   6        149.87        145.51         4.17 o                         
   9   2   6         13.07         15.88         4.57 o                         
  -8   3   6         27.54         26.04         7.56 o                         
  -7   3   6         10.20          9.73         6.09 o                         
  -6   3   6         24.16         25.44         5.65 o                         
  -5   3   6         21.37         24.08         4.68 o                         
  -4   3   6        969.16       1134.67        17.29 o                         
  -3   3   6         11.37         22.58         1.18 o                         
  -2   3   6          7.50          4.71         0.91 o                         
  -1   3   6        378.41        423.20         5.57 o                         
   0   3   6       2891.58       2927.29        54.23 o                         
   1   3   6        162.14        165.99         2.83 o                         
   2   3   6         20.94         21.76         0.97 o                         
   3   3   6         85.90         89.52         1.76 o                         
   4   3   6        718.24        725.90         9.06 o                         
   5   3   6        546.64        559.22         7.62 o                         
   6   3   6         29.76         30.70         2.34 o                         
   7   3   6        114.95        107.61         2.39 o                         
   8   3   6        113.36        110.57         2.80 o                         
   9   3   6          6.55          3.74         1.52 o                         
  -7   4   6         68.98         77.80         7.77 o                         
  -6   4   6         71.61         69.10         6.58 o                         
  -5   4   6         96.22         84.38         3.97 o                         
  -4   4   6         84.97         76.33         1.50 o                         
  -3   4   6        573.09        656.39         9.49 o                         
  -2   4   6         41.57         44.09         1.32 o                         
  -1   4   6       1144.56       1312.89        14.72 o                         
   0   4   6        478.32        521.05         5.62 o                         
   1   4   6        834.84        919.01        11.51 o                         
   2   4   6         24.43         21.92         1.10 o                         
   4   4   6         19.48         20.31         1.41 o                         
   5   4   6         71.32         65.09         2.01 o                         
   6   4   6         78.43         74.97         2.43 o                         
   7   4   6         88.27         75.81         2.21 o                         
   8   4   6         17.52         17.17         1.89 o                         
   9   4   6          7.88          9.34         1.79 o                         
  -7   5   6        112.15        124.39         9.30 o                         
  -6   5   6          7.44          8.97         5.60 o                         
  -5   5   6          8.78          7.18         4.73 o                         
  -4   5   6         71.87         62.84         3.15 o                         
  -3   5   6         14.90         18.72         1.24 o                         
  -2   5   6        730.32        859.38        11.36 o                         
  -1   5   6         16.35         30.64         1.88 o                         
   0   5   6         15.75         17.27         1.59 o                         
   1   5   6         24.85         22.35         1.18 o                         
   2   5   6       1892.66       2083.54        35.45 o                         
   3   5   6        263.31        259.82         6.74 o                         
   4   5   6        221.00        213.93         6.20 o                         
   5   5   6        170.77        165.56         4.97 o                         
   6   5   6         49.00         52.07         2.05 o                         
   7   5   6        134.12        135.30         2.82 o                         
   8   5   6          7.44          7.41         1.67 o                         
   9   5   6         40.50         39.66         2.31 o                         
  -6   6   6          2.08          1.20         5.44 o                         
  -5   6   6         26.89         45.29         5.76 o                         
  -4   6   6         18.42         16.89         0.92 o                         
  -3   6   6        186.74        171.81         2.90 o                         
  -2   6   6          8.67          7.05         1.56 o                         
  -1   6   6        147.00        184.81         3.50 o                         
   0   6   6          6.36          8.75         1.60 o                         
   1   6   6        154.20        192.44         3.19 o                         
   2   6   6        102.15        125.59         4.78 o                         
   3   6   6        458.10        427.48         8.48 o                         
   4   6   6         28.77         21.37         3.97 o                         
   5   6   6        606.81        637.36         8.46 o                         
   6   6   6         82.44         76.48         2.24 o                         
   7   6   6          3.31          2.98         1.42 o                         
   8   6   6         23.92         23.56         1.89 o                         
   9   6   6         28.72         28.59         2.27 o                         
  -6   7   6         13.01         13.05         6.20 o                         
  -5   7   6         39.52         42.03         3.64 o                         
  -4   7   6          1.77          0.70         0.91 o                         
  -3   7   6         15.95         14.40         1.27 o                         
  -2   7   6         74.14         67.97         2.05 o                         
  -1   7   6          0.02          0.47         1.32 o                         
   0   7   6         72.87        103.73         2.55 o                         
   1   7   6          7.33         12.98         1.63 o                         
   2   7   6          4.20          5.27         3.32 o                         
   3   7   6         64.04         67.36         3.10 o                         
   4   7   6        250.47        273.39        11.25 o                         
   5   7   6        101.50         87.46         3.74 o                         
   6   7   6        215.35        203.27         7.29 o                         
   7   7   6         66.30         59.59         2.23 o                         
   8   7   6          0.44          0.40         1.43 o                         
   9   7   6         44.75         43.16         2.55 o                         
  -5   8   6        128.60        133.31         7.61 o                         
  -4   8   6         19.01         24.63         4.78 o                         
  -3   8   6          0.00          0.10         1.19 o                         
  -2   8   6          0.21          0.35         1.37 o                         
  -1   8   6        160.64        157.99         2.88 o                         
   0   8   6         48.36         49.78         1.77 o                         
   1   8   6          0.08          0.37         1.01 o                         
   2   8   6          1.87          1.94         1.71 o                         
   3   8   6         52.85         39.79         3.18 o                         
   4   8   6         13.09          9.90         2.06 o                         
   5   8   6         62.21         63.66         2.42 o                         
   6   8   6         46.63         35.49         2.69 o                         
   7   8   6        250.98        248.48         6.79 o                         
   8   8   6        103.49         93.91         3.28 o                         
   9   8   6          0.09          0.15         2.76 o                         
  -4   9   6          0.04         -1.47         4.29 o                         
  -3   9   6          0.19          0.26         1.36 o                         
  -2   9   6          0.53          0.80         1.72 o                         
  -1   9   6         22.41         27.44         2.13 o                         
   0   9   6         48.72         44.72         2.11 o                         
   1   9   6          2.87          2.41         2.38 o                         
   2   9   6          0.62          1.68         2.63 o                         
   3   9   6         10.32         14.84         4.19 o                         
   4   9   6         19.32         12.56         4.57 o                         
   5   9   6         38.51         45.66         3.84 o                         
   6   9   6          0.71          0.94         3.19 o                         
   7   9   6         50.94         47.82         4.05 o                         
   8   9   6        113.94         98.24         4.77 o                         
   9   9   6          8.37          8.35         3.53 o                         
  -4  10   6          0.00         -0.16         4.40 o                         
  -3  10   6        140.93        140.87         4.65 o                         
  -2  10   6         96.87         91.73         2.67 o                         
  -1  10   6          4.42          3.82         1.62 o                         
   0  10   6          3.52          1.78         1.44 o                         
   1  10   6        107.61        109.63         4.62 o                         
   2  10   6         30.39         31.53         3.36 o                         
   3  10   6          0.75          1.74         4.35 o                         
   4  10   6          0.41         63.43        40.80 o                         
   5  10   6        135.18        123.50         7.07 o                         
   6  10   6         82.76         88.49         7.61 o                         
  -3  11   6          3.73          2.77         3.97 o                         
  -2  11   6         35.85         37.75         2.57 o                         
  -1  11   6          1.01          0.54         1.79 o                         
   0  11   6         58.68         58.84         3.29 o                         
   1  11   6         26.76         32.87         3.30 o                         
   2  11   6         37.44         41.32         4.76 o                         
   3  11   6          1.23          4.79         3.52 o                         
   4  11   6         46.50         38.55         5.93 o                         
   5  11   6          0.65          2.25         3.89 o                         
   7  11   6          0.54          2.56         3.37 o                         
  -1  12   6        135.05        143.77         4.72 o                         
   0  12   6         87.08         87.54         4.45 o                         
   1  12   6          0.12         -0.21         2.84 o                         
   2  12   6         29.81         27.35         5.65 o                         
   3  12   6         87.12         83.39         9.02 o                         
   4  12   6          0.59         -0.03         2.45 o                         
   5  12   6          3.56          3.10         6.36 o                         
   6  12   6          9.90         72.57         5.38 o                         
   0  13   6         34.85         58.47        14.90 o                         
   1  13   6          0.53          0.18         3.05 o                         
   2  13   6         97.27        106.45         7.61 o                         
  -5 -12   7          4.05          3.21         6.58 o                         
  -4 -12   7          7.45          1.76         4.19 o                         
  -3 -12   7         59.81         48.47         3.34 o                         
  -2 -12   7         19.09         19.43         2.98 o                         
  -1 -12   7          1.49          0.31         2.49 o                         
   0 -12   7          6.73          6.69         2.75 o                         
   1 -12   7         77.30         83.32         4.38 o                         
  -6 -11   7          1.48          0.27         5.71 o                         
  -5 -11   7         43.63         52.37         5.17 o                         
  -4 -11   7        288.81        314.00         7.98 o                         
  -3 -11   7          0.91          0.43         1.43 o                         
  -2 -11   7          1.48          8.48         7.30 o                         
  -1 -11   7          0.53          0.66         2.35 o                         
   0 -11   7          1.32          3.51         2.74 o                         
   1 -11   7         33.11         45.99         2.93 o                         
   2 -11   7          0.14         -0.54         2.19 o                         
   3 -11   7          1.11          0.34         2.55 o                         
  -7 -10   7          0.30          0.65         5.22 o                         
  -6 -10   7         48.93         54.26         6.63 o                         
  -5 -10   7          4.34          4.03         3.96 o                         
  -4 -10   7         92.16         95.63         5.04 o                         
  -3 -10   7          3.67          3.13         2.58 o                         
  -2 -10   7          0.70          0.15         2.22 o                         
  -1 -10   7        474.67        415.72         6.39 o                         
   0 -10   7          1.02          2.52         2.29 o                         
   1 -10   7          7.85          3.97         2.30 o                         
   2 -10   7          1.24          3.83         2.39 o                         
   3 -10   7        247.95        232.61         4.44 o                         
   4 -10   7          0.06          0.16         2.25 o                         
  -7  -9   7          7.58          4.24         5.11 o                         
  -6  -9   7         27.30         31.71         4.13 o                         
  -5  -9   7         73.60         78.01         4.63 o                         
  -4  -9   7          5.58          5.99         2.53 o                         
  -3  -9   7          5.76         18.46         3.61 o                         
  -2  -9   7        215.23        204.06         4.64 o                         
  -1  -9   7         14.37         11.60         2.34 o                         
   0  -9   7          7.23          7.44         2.30 o                         
   1  -9   7         20.91         18.11         2.50 o                         
   2  -9   7          4.18          0.62         2.11 o                         
   3  -9   7          5.69          0.40         1.74 o                         
   4  -9   7          2.70          2.03         1.69 o                         
   5  -9   7          1.71          2.99         6.09 o                         
  -8  -8   7          4.91          3.97         6.47 o                         
  -7  -8   7          2.73          0.65         4.29 o                         
  -6  -8   7         26.99         26.33         3.69 o                         
  -5  -8   7          0.46          0.71         3.09 o                         
  -4  -8   7        120.18        122.61         3.75 o                         
  -3  -8   7        161.33        179.19         4.31 o                         
  -2  -8   7         82.10         74.55         2.92 o                         
  -1  -8   7          0.03          0.27         1.44 o                         
   0  -8   7          4.46          1.28         1.94 o                         
   1  -8   7        851.14        713.94         8.72 o                         
   2  -8   7          0.01          0.74         1.98 o                         
   3  -8   7         43.59         31.09         2.72 o                         
   4  -8   7         11.18          3.45         1.78 o                         
   5  -8   7        379.56        333.21        11.74 o                         
  -8  -7   7          0.36          2.01         5.55 o                         
  -7  -7   7        125.58        122.71         6.31 o                         
  -6  -7   7          7.41          6.11         3.06 o                         
  -5  -7   7         26.23         28.59         3.42 o                         
  -4  -7   7         87.63         85.85         3.12 o                         
  -3  -7   7        349.60        383.23         7.13 o                         
  -2  -7   7         17.82         16.85         2.09 o                         
  -1  -7   7          0.01          1.02         2.46 o                         
   0  -7   7          0.53         -0.03         1.71 o                         
   1  -7   7         21.49         19.04         2.04 o                         
   2  -7   7         33.41         30.86         2.06 o                         
   3  -7   7         33.72         31.27         1.95 o                         
   4  -7   7          0.01          0.36         1.56 o                         
   5  -7   7         69.15         51.90         1.91 o                         
   6  -7   7          1.55          1.30         5.87 o                         
  -8  -6   7          5.89          5.93         3.64 o                         
  -7  -6   7          2.47          1.88         2.55 o                         
  -6  -6   7          3.57          3.36         2.59 o                         
  -5  -6   7          1.20          2.19         2.54 o                         
  -4  -6   7         19.04         22.01         2.88 o                         
  -3  -6   7          0.15          0.00         2.23 o                         
  -2  -6   7        235.50        250.65         5.17 o                         
  -1  -6   7        708.47        764.74        10.80 o                         
   0  -6   7         15.36         17.16         2.36 o                         
   1  -6   7          0.88          0.95         1.62 o                         
   2  -6   7         52.47         39.23         2.22 o                         
   3  -6   7        458.67        418.61         5.18 o                         
   4  -6   7         10.54          7.17         1.39 o                         
   5  -6   7         98.65         93.41         3.13 o                         
   6  -6   7         36.63         16.33        16.45 o                         
   7  -6   7        179.12        145.44        90.06 o                         
  -8  -5   7          7.15          5.44         3.15 o                         
  -7  -5   7         28.94         28.27         3.07 o                         
  -6  -5   7         69.37         67.78         3.19 o                         
  -5  -5   7        409.35        408.82         7.04 o                         
  -4  -5   7         18.94         23.60         2.61 o                         
  -3  -5   7         30.21         35.25         2.71 o                         
  -2  -5   7        167.64        150.16         3.77 o                         
  -1  -5   7        797.30        885.56        11.76 o                         
   0  -5   7         40.75         43.70         1.90 o                         
   1  -5   7          0.03          0.25         1.44 o                         
   2  -5   7        250.93        231.66         3.76 o                         
   3  -5   7         22.92         19.11         1.52 o                         
   4  -5   7         80.33         65.58         1.85 o                         
   5  -5   7          0.10          0.36         1.03 o                         
   6  -5   7          1.81          3.58         3.16 o                         
   7  -5   7         73.12         39.74        12.26 o                         
  -8  -4   7          3.85          1.90         3.64 o                         
  -7  -4   7         23.10         20.46         2.21 o                         
  -6  -4   7          0.07          0.05         1.81 o                         
  -5  -4   7          1.23          1.36         1.98 o                         
  -4  -4   7         46.78         43.67         2.57 o                         
  -3  -4   7          0.32          0.46         1.86 o                         
  -2  -4   7          7.94          9.57         1.98 o                         
  -1  -4   7          3.49          3.97         1.88 o                         
   0  -4   7        230.14        266.76         4.56 o                         
   1  -4   7        908.43        976.44        10.09 o                         
   2  -4   7         10.09          7.78         1.39 o                         
   3  -4   7         10.07          9.45         1.30 o                         
   4  -4   7         67.46         68.83         1.98 o                         
   5  -4   7         14.69         15.76         1.43 o                         
   6  -4   7         40.52         35.99         2.34 o                         
   7  -4   7         80.15         85.25         5.14 o                         
   8  -4   7         15.49          9.66         4.69 o                         
  -8  -3   7          0.74          1.00         2.59 o                         
  -7  -3   7          2.69          4.01         1.67 o                         
  -6  -3   7          2.13          1.84         2.33 o                         
  -5  -3   7          0.12          0.79         1.71 o                         
  -4  -3   7        399.18        397.25         6.21 o                         
  -3  -3   7        883.00        892.63        11.57 o                         
  -2  -3   7          0.17          0.60         1.67 o                         
  -1  -3   7        155.66        164.43         3.46 o                         
   0  -3   7        225.03        219.46         3.55 o                         
   1  -3   7        705.19        816.98        10.30 o                         
   2  -3   7         73.71         72.73         2.17 o                         
   3  -3   7          8.04         13.64         1.30 o                         
   4  -3   7        299.50        308.48         3.48 o                         
   5  -3   7         61.78         58.24         1.75 o                         
   6  -3   7         81.50         74.35         1.70 o                         
   7  -3   7         37.84         36.68         4.20 o                         
   8  -3   7          0.10         42.79        29.17 o                         
  -8  -2   7         32.44         32.02         6.47 o                         
  -7  -2   7          7.23          5.87         2.43 o                         
  -6  -2   7          3.64          3.34         2.00 o                         
  -5  -2   7          0.18          0.65         1.61 o                         
  -4  -2   7          0.70          1.44         1.48 o                         
  -3  -2   7         23.40         25.39         1.79 o                         
  -2  -2   7        396.58        402.24         8.24 o                         
  -1  -2   7          2.03          0.82         1.54 o                         
   0  -2   7        650.73        658.01         8.52 o                         
   1  -2   7          3.12          3.42         1.52 o                         
   2  -2   7        142.34        162.72         2.69 o                         
   3  -2   7        347.55        366.57         4.31 o                         
   4  -2   7          7.66          6.35         1.18 o                         
   5  -2   7         64.60         63.58         1.78 o                         
   6  -2   7          3.82          4.28         1.03 o                         
   7  -2   7          9.62         13.70         5.62 o                         
   8  -2   7         21.35         25.33         5.71 o                         
   9  -2   7         13.25         25.93         6.47 o                         
  -8  -1   7         62.83         68.56         7.18 o                         
  -7  -1   7        111.68        117.76         3.03 o                         
  -6  -1   7          7.07          7.32         1.41 o                         
  -5  -1   7          7.53          6.07         1.53 o                         
  -4  -1   7          1.48          1.67         1.45 o                         
  -3  -1   7         17.34         14.03         1.46 o                         
  -2  -1   7        898.99        891.03        16.39 o                         
  -1  -1   7       2221.29       2222.59        49.53 o                         
   0  -1   7         28.50         35.15         1.94 o                         
   1  -1   7        488.17        492.53         6.63 o                         
   2  -1   7       1142.59       1294.77        12.60 o                         
   3  -1   7          3.51          8.46         1.28 o                         
   4  -1   7         41.08         38.63         1.26 o                         
   5  -1   7          2.10          1.02         1.23 o                         
   6  -1   7          8.52         10.80         1.35 o                         
   7  -1   7        141.81        138.75         2.85 o                         
   8  -1   7         41.34         39.04         5.65 o                         
  -8   0   7         14.73         13.27         6.52 o                         
  -7   0   7        257.87        280.69         7.77 o                         
  -6   0   7          5.65          6.28         1.24 o                         
  -5   0   7          2.47          2.45         1.44 o                         
  -4   0   7         48.17         48.18         1.60 o                         
  -3   0   7         59.14         69.73         2.05 o                         
  -2   0   7          6.94         10.01         1.35 o                         
  -1   0   7         46.60         45.87         1.47 o                         
   0   0   7        410.87        389.21        16.94 o                         
   1   0   7        286.99        337.20         4.98 o                         
   2   0   7       1477.20       1593.28        38.96 o                         
   3   0   7         78.63         85.02         1.86 o                         
   4   0   7        142.49        153.48         2.16 o                         
   5   0   7          7.06          5.71         1.06 o                         
   6   0   7         59.59         67.14         1.59 o                         
   7   0   7         41.96         43.91         2.03 o                         
   8   0   7         20.77         21.28         2.22 o                         
   9   0   7          3.90          3.48         5.16 o                         
  -8   1   7         32.23         36.75         4.46 o                         
  -7   1   7          1.55          0.27         5.11 o                         
  -6   1   7        113.92         96.41        12.01 o                         
  -5   1   7        110.51        114.37         2.11 o                         
  -4   1   7        140.88        140.05         4.95 o                         
  -3   1   7         29.85         30.83         1.77 o                         
  -2   1   7         18.96         21.57         1.83 o                         
  -1   1   7         25.91         26.42         1.58 o                         
   0   1   7        719.87        663.08        13.18 o                         
   1   1   7       1833.93       1844.77        21.52 o                         
   2   1   7          0.78          0.73         0.75 o                         
   3   1   7        709.85        751.55         9.50 o                         
   4   1   7       2415.08       2548.48        21.26 o                         
   5   1   7         93.24         87.60         1.96 o                         
   6   1   7          0.36          0.53         1.37 o                         
   7   1   7          0.40          1.13         1.65 o                         
   8   1   7        125.60        114.57         2.54 o                         
   9   1   7         93.29         80.95         6.14 o                         
  -8   2   7         64.71         54.86         8.10 o                         
  -7   2   7        125.48        133.80         8.32 o                         
  -6   2   7          0.97          0.11         4.46 o                         
  -5   2   7        562.37        598.46        12.02 o                         
  -4   2   7         26.62         26.54         1.26 o                         
  -3   2   7         12.03          8.54         1.16 o                         
  -2   2   7        135.05        143.57         2.72 o                         
  -1   2   7        460.53        565.19         9.65 o                         
   0   2   7        118.10        131.57         2.77 o                         
   1   2   7         12.81          7.47         1.65 o                         
   2   2   7        613.14        635.91         8.28 o                         
   3   2   7        477.70        490.97         5.33 o                         
   4   2   7        483.65        499.59         4.78 o                         
   5   2   7         74.37         79.84         1.98 o                         
   6   2   7         70.37         69.53         2.48 o                         
   7   2   7         26.59         27.11         2.46 o                         
   8   2   7        159.70        149.74         5.26 o                         
   9   2   7          1.04          0.71         3.97 o                         
  -7   3   7         32.51         33.05         6.85 o                         
  -6   3   7         54.33         58.50         6.47 o                         
  -5   3   7          0.47         -0.33         4.08 o                         
  -4   3   7        128.73        129.86         2.64 o                         
  -3   3   7         24.73         28.54         1.11 o                         
  -2   3   7        883.39        932.46        11.37 o                         
  -1   3   7        107.13        122.78         2.50 o                         
   0   3   7         60.92         72.37         1.80 o                         
   1   3   7         35.65         37.69         1.53 o                         
   2   3   7        268.73        238.72         4.13 o                         
   3   3   7        200.07        200.60         3.11 o                         
   4   3   7          0.34          0.47         0.89 o                         
   5   3   7        376.71        374.98         4.52 o                         
   6   3   7        816.25        815.74        16.64 o                         
   7   3   7         88.04         86.84         2.82 o                         
   8   3   7         34.16         32.05         2.85 o                         
   9   3   7         23.47         23.10         1.97 o                         
  -7   4   7         58.01         51.10         7.56 o                         
  -6   4   7         43.39         45.12         6.20 o                         
  -5   4   7        153.94        161.58         7.23 o                         
  -4   4   7         41.15         36.78         4.51 o                         
  -3   4   7        355.06        430.61         4.99 o                         
  -2   4   7         48.17         53.87         1.79 o                         
  -1   4   7        124.89        115.27         2.48 o                         
   0   4   7         89.86        102.05         3.75 o                         
   1   4   7       1555.45       1743.82       209.15 o                         
   2   4   7        540.78        563.68         7.82 o                         
   3   4   7          0.11         -0.01         0.66 o                         
   4   4   7        179.71        170.09         3.86 o                         
   5   4   7        168.49        137.70         2.84 o                         
   6   4   7         24.37         25.68         2.31 o                         
   7   4   7         86.54         85.27         3.61 o                         
   8   4   7         11.09         12.79         1.72 o                         
   9   4   7         13.67         16.18         2.00 o                         
  -7   5   7         57.71         62.79         8.15 o                         
  -6   5   7          5.50          1.41         5.33 o                         
  -5   5   7         16.72         20.44         5.00 o                         
  -4   5   7          3.73          5.39         0.88 o                         
  -3   5   7          0.00          0.81         1.59 o                         
  -2   5   7         68.16         70.28         2.56 o                         
  -1   5   7         15.17         14.07         1.74 o                         
   0   5   7        802.59        864.68        19.93 o                         
   1   5   7        257.13        276.66         4.08 o                         
   2   5   7        202.91        222.96         5.98 o                         
   3   5   7        216.12        217.41         6.20 o                         
   4   5   7         14.65         14.62         3.26 o                         
   5   5   7          0.48          0.06         1.23 o                         
   6   5   7         20.88         17.42         2.07 o                         
   7   5   7         44.18         46.53         1.95 o                         
   8   5   7        102.72         97.11         2.84 o                         
   9   5   7         87.46         76.60         2.96 o                         
  -6   6   7          0.07         -0.49         5.27 o                         
  -5   6   7         88.36         79.38         6.31 o                         
  -4   6   7          4.79          5.17         0.93 o                         
  -3   6   7         34.31         33.62         1.47 o                         
  -2   6   7         46.66         44.53         2.10 o                         
  -1   6   7         38.00         23.11         2.02 o                         
   0   6   7         78.12         61.28         1.93 o                         
   1   6   7         56.19         60.20         1.80 o                         
   2   6   7         52.24         55.24         3.75 o                         
   3   6   7        993.32       1111.47        20.66 o                         
   4   6   7        498.81        502.73        11.25 o                         
   5   6   7          3.17          3.59         3.53 o                         
   6   6   7         55.13         49.62         2.10 o                         
   7   6   7         61.30         53.12         2.25 o                         
   8   6   7         19.83         19.99         1.86 o                         
   9   6   7         48.59         47.34         2.31 o                         
  -6   7   7          0.88          0.38         3.15 o                         
  -5   7   7         89.40         95.63         4.51 o                         
  -4   7   7          2.83          1.41         0.99 o                         
  -3   7   7          1.53          0.96         1.35 o                         
  -2   7   7         49.84         48.39         1.78 o                         
  -1   7   7          2.99          3.89         2.32 o                         
   0   7   7         34.31         32.88         2.11 o                         
   1   7   7          1.59          0.51         1.14 o                         
   2   7   7          5.34          8.48         3.32 o                         
   3   7   7         68.37         61.33         4.57 o                         
   4   7   7        117.29        124.77         5.76 o                         
   5   7   7         77.66         66.82         5.16 o                         
   6   7   7          0.35          0.33         2.55 o                         
   7   7   7          2.54          1.70         1.49 o                         
   8   7   7         36.81         36.77         2.29 o                         
   9   7   7          0.04          0.60         1.66 o                         
  -5   8   7          0.95          1.25         4.95 o                         
  -4   8   7         11.45         16.31         4.73 o                         
  -3   8   7         63.14         57.59         2.57 o                         
  -2   8   7         76.42         80.21         2.53 o                         
  -1   8   7          6.10          5.87         1.84 o                         
   0   8   7         13.18         15.12         1.51 o                         
   1   8   7        534.84        550.61        18.38 o                         
   2   8   7        320.12        301.68         8.37 o                         
   3   8   7          0.08          0.33         3.70 o                         
   4   8   7         34.58         33.50         3.33 o                         
   5   8   7        260.75        262.35         8.89 o                         
   6   8   7        283.49        275.17         6.30 o                         
   7   8   7          0.97          0.86         0.83 o                         
   8   8   7         26.86         25.56         3.51 o                         
   9   8   7          7.63          4.90         3.17 o                         
  -4   9   7          6.46          6.69         4.57 o                         
  -3   9   7         53.40         60.61         2.11 o                         
  -2   9   7          1.72          0.91         1.56 o                         
  -1   9   7         21.77         22.03         1.76 o                         
   0   9   7         26.30         29.32         1.74 o                         
   1   9   7          1.62          0.66         1.69 o                         
   2   9   7        107.32         91.97         5.19 o                         
   3   9   7         11.10         20.29         4.54 o                         
   4   9   7         93.30         83.30         3.29 o                         
   5   9   7         42.82         36.71         3.71 o                         
   6   9   7         51.62         42.14         5.41 o                         
   7   9   7         22.30         35.61         4.02 o                         
   8   9   7          0.40         40.51        15.68 o                         
   9   9   7         15.40         46.82        16.15 o                         
  -3  10   7          5.84          7.43         3.48 o                         
  -2  10   7          0.77          0.75         1.89 o                         
  -1  10   7         65.79         70.64         3.40 o                         
   0  10   7         17.16         23.21         1.90 o                         
   1  10   7          0.17         -0.25         2.59 o                         
   2  10   7          8.68         15.82         4.76 o                         
   3  10   7        486.27        470.29         7.38 o                         
   4  10   7        271.24        257.87         7.53 o                         
   5  10   7          2.07         13.59        12.04 o                         
   6  10   7         16.52         24.05         4.01 o                         
   7  10   7        110.13        100.36         7.72 o                         
   8  10   7        103.69         97.21         7.39 o                         
  -2  11   7         74.33         82.96         2.75 o                         
  -1  11   7          6.84         10.79         1.84 o                         
   0  11   7          1.15          1.11         2.53 o                         
   1  11   7         21.35         29.68         3.34 o                         
   2  11   7         53.44         58.20         4.00 o                         
   3  11   7          7.66         54.82         7.67 o                         
   4  11   7        159.55        139.89        13.08 o                         
   5  11   7         49.47         42.73         4.08 o                         
   7  11   7         26.02         23.16         6.74 o                         
   8  11   7         15.21         17.34         6.09 o                         
  -1  12   7          0.19          8.88         7.29 o                         
   0  12   7          3.02          3.42         2.86 o                         
   1  12   7         74.36         88.70         4.26 o                         
   2  12   7          9.75         14.68         7.37 o                         
   3  12   7         12.75         97.76        39.20 o                         
   4  12   7          8.12         84.99        13.97 o                         
   5  12   7        162.44        157.50         9.41 o                         
   1  13   7          0.00         28.17        20.47 o                         
   2  13   7          0.16         -0.22         5.16 o                         
  -4 -12   8         36.86         44.18         5.34 o                         
  -3 -12   8         24.96         24.94         3.19 o                         
  -2 -12   8          1.11          1.68         3.19 o                         
  -1 -12   8         78.38         72.54         3.67 o                         
   0 -12   8          0.05          0.04         2.44 o                         
  -5 -11   8         17.43         13.42         4.74 o                         
  -4 -11   8          0.69          0.90         2.90 o                         
  -3 -11   8          1.04         -0.08         1.73 o                         
  -2 -11   8          0.52          0.12         2.41 o                         
  -1 -11   8          8.65         14.82         3.67 o                         
   0 -11   8          1.14          0.35         2.41 o                         
   1 -11   8          7.23          5.95         2.59 o                         
   2 -11   8          8.45          5.32         2.49 o                         
  -6 -10   8        101.10        105.64         7.94 o                         
  -5 -10   8          9.60          7.42         4.25 o                         
  -4 -10   8          3.74          3.66         3.98 o                         
  -3 -10   8        378.58        356.72         8.05 o                         
  -2 -10   8          0.98          0.81         1.50 o                         
  -1 -10   8         24.04         23.50         2.29 o                         
   0 -10   8         10.68          4.88         2.44 o                         
   1 -10   8        281.21        254.29         4.89 o                         
   2 -10   8          2.71          2.50         2.24 o                         
   3 -10   8          0.29          0.57         2.27 o                         
   4 -10   8          7.63          6.32         2.76 o                         
  -7  -9   8         30.07         25.01         5.82 o                         
  -6  -9   8          4.31          6.19         3.79 o                         
  -5  -9   8          1.99          1.19         3.63 o                         
  -4  -9   8          9.33         12.42         2.68 o                         
  -3  -9   8        117.77        104.69         4.79 o                         
  -2  -9   8          0.18         -0.65         2.22 o                         
  -1  -9   8          5.96          3.48         2.35 o                         
   0  -9   8          7.99          2.78         2.25 o                         
   1  -9   8         76.25         44.87         2.67 o                         
   2  -9   8          0.13          0.77         2.01 o                         
   3  -9   8         14.83         15.38         2.27 o                         
   4  -9   8          0.23          0.60         1.72 o                         
   5  -9   8         51.05         38.44         7.12 o                         
  -7  -8   8         22.21         20.47         3.73 o                         
  -6  -8   8         50.07         50.22         4.09 o                         
  -5  -8   8         52.24         56.14         3.14 o                         
  -4  -8   8         83.09         86.90         4.32 o                         
  -3  -8   8          2.60          2.40         2.22 o                         
  -2  -8   8         20.87         23.05         2.38 o                         
  -1  -8   8        500.61        435.21         7.06 o                         
   0  -8   8          9.22          8.08         2.20 o                         
   1  -8   8         42.63         35.01         2.42 o                         
   2  -8   8        106.97         74.75         2.73 o                         
   3  -8   8        487.83        433.85         6.12 o                         
   4  -8   8          0.02         -0.29         1.79 o                         
   5  -8   8          0.95         48.11         7.01 o                         
  -8  -7   8          5.37          2.45         4.19 o                         
  -7  -7   8         75.54         72.17         4.70 o                         
  -6  -7   8          2.28          1.29         2.92 o                         
  -5  -7   8        116.51        114.68         3.51 o                         
  -4  -7   8          0.44          1.50         1.99 o                         
  -3  -7   8         11.86          7.14         2.15 o                         
  -2  -7   8         71.43         70.45         3.69 o                         
  -1  -7   8        197.92        182.11         5.98 o                         
   0  -7   8          1.42          2.89         2.04 o                         
   1  -7   8          2.62          1.05         1.86 o                         
   2  -7   8          4.33          7.00         1.89 o                         
   3  -7   8        273.00        209.74         3.99 o                         
   4  -7   8          1.08          1.19         1.76 o                         
   5  -7   8          6.39          3.97         1.60 o                         
   6  -7   8         26.62         20.12         6.63 o                         
  -8  -6   8          8.79          5.22         3.86 o                         
  -7  -6   8          2.71          1.85         2.61 o                         
  -6  -6   8          2.50          1.36         2.59 o                         
  -5  -6   8         28.43         26.84         3.00 o                         
  -4  -6   8         31.08         29.30         3.04 o                         
  -3  -6   8        283.02        302.72         6.09 o                         
  -2  -6   8         11.70         16.39         3.18 o                         
  -1  -6   8          0.01          0.14         2.23 o                         
   0  -6   8        135.01        136.28         3.79 o                         
   1  -6   8        309.56        297.52         4.45 o                         
   2  -6   8         10.88         17.40         2.09 o                         
   3  -6   8         84.71         70.67         2.55 o                         
   4  -6   8        198.10        161.63         3.24 o                         
   5  -6   8        282.97        264.38        13.40 o                         
   6  -6   8         10.57         28.71         6.42 o                         
   7  -6   8          4.04         84.21         8.32 o                         
  -8  -5   8         45.52         42.79         4.08 o                         
  -7  -5   8        116.43        117.71         4.08 o                         
  -6  -5   8          8.13          5.30         2.52 o                         
  -5  -5   8        171.40        172.21         4.46 o                         
  -4  -5   8         41.59         45.34         3.02 o                         
  -3  -5   8        179.85        188.24         4.50 o                         
  -2  -5   8          0.70          0.46         2.15 o                         
  -1  -5   8         14.98         13.48         2.42 o                         
   0  -5   8        447.00        419.35         6.63 o                         
   1  -5   8        270.93        264.42         4.36 o                         
   2  -5   8         11.71         14.06         1.44 o                         
   3  -5   8          9.76         13.46         1.63 o                         
   4  -5   8          2.35          2.96         1.80 o                         
   5  -5   8        289.55        256.73         4.11 o                         
   6  -5   8          0.01         -0.05         1.10 o                         
   7  -5   8          0.00         13.72         9.30 o                         
  -8  -4   8          0.14          0.71         3.64 o                         
  -7  -4   8          2.43          1.95         2.29 o                         
  -6  -4   8         56.48         56.24         5.22 o                         
  -5  -4   8         13.47         16.50         2.33 o                         
  -4  -4   8         56.03         58.61         2.90 o                         
  -3  -4   8         77.58         72.72         2.90 o                         
  -2  -4   8          0.02          0.08         1.86 o                         
  -1  -4   8        149.15        149.20         3.54 o                         
   0  -4   8         44.59         43.40         1.79 o                         
   1  -4   8          0.72          0.52         1.65 o                         
   2  -4   8        185.87        190.20         3.14 o                         
   3  -4   8         11.41         20.71         1.75 o                         
   4  -4   8          1.45          0.12         1.39 o                         
   5  -4   8         59.96         58.75         1.73 o                         
   6  -4   8         84.60         80.50         4.37 o                         
   7  -4   8         66.22         60.89         5.07 o                         
   8  -4   8          7.63          5.73         4.67 o                         
  -8  -3   8          0.47          0.60         2.17 o                         
  -7  -3   8          0.99          1.13         1.90 o                         
  -6  -3   8        101.19         98.72         3.25 o                         
  -5  -3   8        223.84        212.21         4.32 o                         
  -4  -3   8          8.04          8.02         2.06 o                         
  -3  -3   8        451.45        464.32         7.00 o                         
  -2  -3   8       1065.89       1138.31        14.38 o                         
  -1  -3   8        110.96        126.39         4.29 o                         
   0  -3   8         18.94         20.63         1.22 o                         
   1  -3   8          2.21          5.00         1.69 o                         
   2  -3   8        259.94        250.47         3.52 o                         
   3  -3   8        243.34        238.35         3.43 o                         
   4  -3   8         14.87         15.30         1.41 o                         
   5  -3   8         69.12         64.24         4.75 o                         
   6  -3   8         10.84         12.42         2.17 o                         
   7  -3   8        149.11        140.64         5.51 o                         
   8  -3   8          0.12         -2.36         4.14 o                         
  -8  -2   8          1.08          0.38         5.49 o                         
  -7  -2   8         80.36         72.20         2.29 o                         
  -6  -2   8         11.43         11.70         2.27 o                         
  -5  -2   8          0.11          0.27         1.76 o                         
  -4  -2   8         60.08         65.66         2.38 o                         
  -3  -2   8         20.80         26.21         1.96 o                         
  -2  -2   8        608.16        638.94         8.59 o                         
  -1  -2   8        322.52        338.89         5.30 o                         
   0  -2   8         48.99         45.48         2.19 o                         
   1  -2   8        114.39        128.69         2.94 o                         
   2  -2   8          0.61          2.38         1.26 o                         
   3  -2   8          6.87          8.16         1.09 o                         
   4  -2   8         37.38         34.89         1.68 o                         
   5  -2   8          2.14          1.02         1.19 o                         
   6  -2   8          3.27          2.17         1.06 o                         
   7  -2   8          0.07          0.14         1.19 o                         
   8  -2   8          0.24          1.24         2.71 o                         
  -8  -1   8         11.63         10.33         6.42 o                         
  -7  -1   8         20.04         19.59         2.39 o                         
  -6  -1   8          1.94          1.84         1.71 o                         
  -5  -1   8          8.98          9.96         1.74 o                         
  -4  -1   8         86.03         83.63         2.59 o                         
  -3  -1   8        438.72        436.35         6.19 o                         
  -2  -1   8         41.11         43.41         2.09 o                         
  -1  -1   8        854.49        912.45        23.11 o                         
   0  -1   8      11035.96      11444.36       134.73 o                         
   1  -1   8         53.10         55.17         2.23 o                         
   2  -1   8          0.40          0.17         1.20 o                         
   3  -1   8          3.33          3.73         1.22 o                         
   4  -1   8         95.23         98.62         2.81 o                         
   5  -1   8        248.77        247.96         3.16 o                         
   6  -1   8          0.44          0.66         1.29 o                         
   7  -1   8         75.90         74.29         3.32 o                         
   8  -1   8         79.29         86.21        11.66 o                         
   9  -1   8         87.40        129.17         8.15 o                         
  -8   0   8          7.25          6.47         6.36 o                         
  -7   0   8          0.17         -1.41         5.60 o                         
  -6   0   8         11.04         11.22         1.21 o                         
  -5   0   8        251.65        252.31         4.16 o                         
  -4   0   8        169.66        166.55         3.30 o                         
  -3   0   8          8.56         10.91         1.59 o                         
  -2   0   8         27.55         30.74         3.13 o                         
  -1   0   8         94.22        101.99         2.56 o                         
   0   0   8       1382.30       1477.77        47.08 o                         
   1   0   8        982.25       1100.14        13.47 o                         
   2   0   8          8.47          8.48         1.77 o                         
   3   0   8        963.18       1044.70        10.47 o                         
   4   0   8        483.68        520.50         5.82 o                         
   5   0   8         11.86         12.24         1.35 o                         
   6   0   8          2.25          2.09         1.43 o                         
   7   0   8         14.02         13.88         1.92 o                         
   8   0   8          0.23          3.62         5.10 o                         
   9   0   8         36.30         35.07         5.87 o                         
  -8   1   8         77.13         84.97         8.54 o                         
  -7   1   8          1.56         -0.43         2.99 o                         
  -6   1   8         38.78         31.79         1.24 o                         
  -5   1   8          7.78          7.37         1.35 o                         
  -4   1   8         21.76         24.11         1.49 o                         
  -3   1   8         82.82         90.21         2.11 o                         
  -2   1   8         33.40         29.30         1.57 o                         
  -1   1   8        179.81        185.80         3.34 o                         
   0   1   8        257.73        280.68         4.13 o                         
   1   1   8        362.26        369.60         5.14 o                         
   2   1   8      15546.45      15767.77       187.77 o                         
   3   1   8         90.24         92.55         2.03 o                         
   4   1   8         18.68         17.08         1.42 o                         
   5   1   8         14.77         18.27         1.31 o                         
   6   1   8        464.62        460.93         6.42 o                         
   7   1   8         75.62         70.93         3.02 o                         
   8   1   8         17.31         16.02         1.44 o                         
   9   1   8         39.78         62.74         5.93 o                         
  -7   2   8         45.10         47.19         7.01 o                         
  -6   2   8          0.09          0.98         5.00 o                         
  -5   2   8          3.88          3.10         0.96 o                         
  -4   2   8         22.25         20.41         1.54 o                         
  -3   2   8        553.90        624.15         8.03 o                         
  -2   2   8        800.89        871.58        10.67 o                         
  -1   2   8         28.32         33.50         1.73 o                         
   0   2   8         98.39        108.73         3.78 o                         
   1   2   8       1869.73       2084.73        37.92 o                         
   2   2   8        200.18        200.51         3.86 o                         
   3   2   8       1017.49       1093.47        10.88 o                         
   4   2   8         20.07         17.99         1.40 o                         
   5   2   8        514.89        517.41         6.01 o                         
   6   2   8        559.23        565.62         6.73 o                         
   7   2   8        135.44        139.72         4.46 o                         
   8   2   8          2.29          2.45         1.37 o                         
  -7   3   8          4.42          5.00         6.31 o                         
  -6   3   8        105.79        110.69         7.39 o                         
  -5   3   8         46.43         37.39         3.78 o                         
  -4   3   8         42.71         46.48         1.56 o                         
  -3   3   8          3.27          2.39         1.42 o                         
  -2   3   8         41.09         49.98         1.89 o                         
  -1   3   8        118.46        132.00         2.85 o                         
   0   3   8         13.63         22.92         1.82 o                         
   1   3   8        106.83        100.24         2.75 o                         
   2   3   8        410.95        421.13         6.25 o                         
   3   3   8         15.50         18.02         1.32 o                         
   4   3   8       2937.38       3076.28        35.39 o                         
   5   3   8          3.85          5.02         1.23 o                         
   6   3   8        106.25        101.36         2.53 o                         
   7   3   8         66.60         66.87         3.64 o                         
   8   3   8        215.48        199.52         3.68 o                         
   9   3   8          0.63          0.40         1.84 o                         
  -7   4   8         43.35         47.90         7.72 o                         
  -6   4   8         69.48         70.89         7.01 o                         
  -5   4   8          5.34          2.61         4.57 o                         
  -4   4   8          1.59          0.78         1.18 o                         
  -3   4   8          2.19          3.26         1.65 o                         
  -2   4   8         14.15         16.20         1.60 o                         
  -1   4   8        709.40        911.01        11.38 o                         
   0   4   8       1099.07       1224.58        15.07 o                         
   1   4   8         23.14         20.98         1.51 o                         
   2   4   8         23.02         25.23         3.15 o                         
   3   4   8        762.34        734.63        13.04 o                         
   4   4   8          0.01          0.46         1.09 o                         
   5   4   8        451.91        438.39         6.15 o                         
   6   4   8          0.01         -0.38         1.91 o                         
   7   4   8        163.60        170.77         5.76 o                         
   8   4   8        229.59        211.78         3.90 o                         
   9   4   8        149.25        141.48         3.32 o                         
  -6   5   8          2.20          2.45         5.60 o                         
  -5   5   8          5.76          3.64         4.84 o                         
  -4   5   8         92.35         99.60         2.62 o                         
  -3   5   8        118.68        117.74         2.80 o                         
  -2   5   8          0.30          0.58         0.84 o                         
  -1   5   8        123.18        126.97         2.33 o                         
   0   5   8         30.12         38.42         1.45 o                         
   1   5   8         93.11         93.87         2.88 o                         
   2   5   8         59.11         77.97         2.86 o                         
   4   5   8        363.92        353.06         7.29 o                         
   5   5   8         30.10         29.90         3.75 o                         
   6   5   8        223.92        215.98         3.94 o                         
   7   5   8         11.61         11.51         2.52 o                         
   8   5   8        103.07         96.37         3.84 o                         
   9   5   8         33.45         34.15         2.35 o                         
  -6   6   8          2.02          0.98         5.55 o                         
  -5   6   8         28.79         44.04         6.03 o                         
  -4   6   8         58.17         54.76         1.59 o                         
  -3   6   8        385.41        344.20         5.50 o                         
  -2   6   8        124.66         89.53         3.04 o                         
  -1   6   8          4.43          4.91         1.59 o                         
   0   6   8          1.60          1.37         1.61 o                         
   1   6   8        359.18        425.83         5.97 o                         
   2   6   8        597.91        636.03        12.94 o                         
   3   6   8          0.77          0.65         3.15 o                         
   4   6   8          0.31         -0.43         3.32 o                         
   5   6   8        162.47        159.95         6.25 o                         
   6   6   8         33.95         30.77         4.19 o                         
   7   6   8        139.75        138.16         2.82 o                         
   8   6   8         15.62         13.56         2.06 o                         
   9   6   8        158.01        155.03         3.44 o                         
  -5   7   8         35.79         34.74         6.09 o                         
  -4   7   8         19.22         17.35         1.30 o                         
  -3   7   8          0.91          0.15         1.39 o                         
  -2   7   8         48.70         55.90         2.80 o                         
  -1   7   8         82.10         78.52         2.61 o                         
   0   7   8        273.26        252.08         5.98 o                         
   1   7   8        154.54        138.03         2.96 o                         
   2   7   8         16.25         18.32         3.70 o                         
   3   7   8         12.10         12.94         3.75 o                         
   4   7   8         26.92         23.65         4.35 o                         
   5   7   8         42.41         42.13         4.84 o                         
   6   7   8        260.61        265.42         8.54 o                         
   7   7   8         76.48         72.87         4.19 o                         
   8   7   8          3.59          3.66         1.85 o                         
   9   7   8         32.21         29.99         2.46 o                         
  -5   8   8         15.62         31.15         5.76 o                         
  -4   8   8         16.99         16.09         4.62 o                         
  -3   8   8         11.76         10.45         1.53 o                         
  -2   8   8          5.44          5.71         1.66 o                         
  -1   8   8        725.32        736.20         8.53 o                         
   0   8   8        400.03        372.17         6.15 o                         
   1   8   8         50.20         47.64         1.98 o                         
   2   8   8          4.29          3.64         3.70 o                         
   3   8   8         52.30         49.53         4.78 o                         
   4   8   8        114.13        116.51         6.14 o                         
   5   8   8          1.78          1.37         2.03 o                         
   6   8   8         11.93          8.57         3.17 o                         
   7   8   8          8.92          8.12         3.26 o                         
   8   8   8         16.36         15.59         3.44 o                         
   9   8   8         17.21         42.93         4.62 o                         
  -4   9   8          6.89          7.45         4.73 o                         
  -3   9   8         77.01         76.16         2.31 o                         
  -2   9   8          0.57          0.44         1.44 o                         
  -1   9   8          7.55          9.88         1.64 o                         
   0   9   8         50.40         51.34         2.01 o                         
   1   9   8         79.14         66.37         2.15 o                         
   2   9   8        422.80        410.29         7.57 o                         
   3   9   8        129.89         95.18         9.30 o                         
   4   9   8          3.87          4.39         2.18 o                         
   5   9   8          0.46         18.74        14.11 o                         
   6   9   8          4.16          3.68         2.33 o                         
   7   9   8         24.88         28.93         3.88 o                         
   8   9   8        105.07        100.73         5.41 o                         
   9   9   8         48.47         48.59         5.25 o                         
  -3  10   8         40.83         54.58         6.47 o                         
  -2  10   8          0.41          0.33         1.66 o                         
  -1  10   8         13.59         13.66         1.80 o                         
   0  10   8          0.03          0.00         1.65 o                         
   1  10   8        419.40        446.08         8.07 o                         
   2  10   8        290.48        289.81         6.46 o                         
   3  10   8         26.62         27.38         3.73 o                         
   4  10   8          4.55         35.66        20.77 o                         
   5  10   8         59.58         53.09         4.76 o                         
   6  10   8          8.23          8.81         3.84 o                         
   7  10   8         11.09         14.18         8.62 o                         
   8  10   8          5.35          1.91         3.99 o                         
  -2  11   8          4.70         14.94         8.78 o                         
  -1  11   8         66.04         75.32         4.50 o                         
   0  11   8        129.24        133.00         5.03 o                         
   1  11   8         45.20         47.56         3.59 o                         
   2  11   8         51.83         46.89         2.94 o                         
   3  11   8         79.72         92.24        20.63 o                         
   4  11   8        221.24        236.86         6.88 o                         
   5  11   8         60.99         76.98         7.50 o                         
   6  11   8          3.34          2.99         5.82 o                         
   7  11   8          0.36         82.26         7.94 o                         
  -1  12   8         62.10         67.85         3.44 o                         
   0  12   8         39.32         36.98         3.42 o                         
   1  12   8         33.65         42.23         3.79 o                         
   2  12   8          0.02          1.15         3.38 o                         
   3  12   8        140.78        122.21         4.36 o                         
   4  12   8         85.90         78.49         5.24 o                         
   5  12   8          1.15          7.30         9.70 o                         
   1  13   8         34.81         39.77         3.98 o                         
   2  13   8        263.11        306.12        11.28 o                         
   3  13   8         65.51         58.05         4.94 o                         
   5  13   8         21.88         25.88         7.34 o                         
  -3 -12   9         23.40         20.84         2.77 o                         
  -2 -12   9          5.37          4.02         2.41 o                         
  -1 -12   9         28.74         31.18         3.39 o                         
   0 -12   9         14.53         18.93         3.16 o                         
  -5 -11   9          5.95          4.65         3.29 o                         
  -4 -11   9          4.59          4.51         4.44 o                         
  -3 -11   9          7.83          5.65         4.32 o                         
  -2 -11   9         38.47         41.84         3.28 o                         
  -1 -11   9          4.34          1.31         2.65 o                         
   0 -11   9          0.45          0.34         2.55 o                         
   1 -11   9          5.83          5.49         2.72 o                         
   2 -11   9         31.62         36.04         2.98 o                         
  -6 -10   9         22.77         24.77         4.71 o                         
  -5 -10   9        146.83        149.82         4.21 o                         
  -4 -10   9          3.38          1.39         3.98 o                         
  -3 -10   9          0.23          0.75         2.66 o                         
  -2 -10   9         44.29         23.52        11.79 o                         
  -1 -10   9         86.50         78.86         3.43 o                         
   0 -10   9         37.18         37.24         2.93 o                         
   1 -10   9         10.14         11.23         2.93 o                         
   2 -10   9          0.58          0.86         2.53 o                         
   3 -10   9         29.58         29.15         2.57 o                         
  -7  -9   9          0.01          0.49         3.76 o                         
  -6  -9   9          0.80          0.47         3.61 o                         
  -5  -9   9        196.89        197.28         9.19 o                         
  -4  -9   9         20.53         21.95         4.59 o                         
  -3  -9   9          5.02          5.82         2.64 o                         
  -2  -9   9         39.26         37.55         2.89 o                         
  -1  -9   9        206.63        173.49         4.17 o                         
   0  -9   9          9.19         12.72         2.48 o                         
   1  -9   9         16.67         14.87         2.47 o                         
   2  -9   9          7.84          4.54         2.28 o                         
   3  -9   9         69.01         70.54         2.88 o                         
   4  -9   9         31.68         37.79         2.62 o                         
  -7  -8   9          0.06          0.65         3.31 o                         
  -6  -8   9         45.49         48.99         4.22 o                         
  -5  -8   9         22.45         21.73         3.82 o                         
  -4  -8   9         61.17         60.28         4.21 o                         
  -3  -8   9        183.16        172.29         5.30 o                         
  -2  -8   9         36.18         35.27         2.63 o                         
  -1  -8   9          0.41          0.08         2.71 o                         
   0  -8   9        138.47        117.53         3.36 o                         
   1  -8   9        196.76        170.50         3.75 o                         
   2  -8   9         39.70         37.95         2.45 o                         
   3  -8   9         13.40         12.24         2.15 o                         
   4  -8   9          2.17          3.03         2.06 o                         
   5  -8   9         29.11         24.54         2.72 o                         
  -7  -7   9         53.84         52.57         3.92 o                         
  -6  -7   9         12.43         14.37         3.32 o                         
  -5  -7   9          0.02          0.62         3.02 o                         
  -4  -7   9         34.09         35.23         2.63 o                         
  -3  -7   9        292.54        290.18         6.27 o                         
  -2  -7   9         14.30         10.37         3.11 o                         
  -1  -7   9         22.17         25.44         3.23 o                         
   0  -7   9         45.42         43.13         3.15 o                         
   1  -7   9        280.29        219.13         4.07 o                         
   2  -7   9          1.34          2.14         1.58 o                         
   3  -7   9          1.65          1.67         2.03 o                         
   4  -7   9         93.02         79.64         2.74 o                         
   5  -7   9         92.87        106.93         2.63 o                         
   6  -7   9          0.84          0.16         5.71 o                         
  -8  -6   9          0.84         -0.92         3.70 o                         
  -7  -6   9         39.74         38.11         3.38 o                         
  -6  -6   9          6.95          8.92         3.23 o                         
  -5  -6   9          0.27          0.13         2.52 o                         
  -4  -6   9          4.84          5.01         2.79 o                         
  -3  -6   9         16.69         19.34         3.09 o                         
  -2  -6   9        126.51        117.00         3.25 o                         
  -1  -6   9         94.51         93.28         3.65 o                         
   0  -6   9         67.23         74.09         3.30 o                         
   1  -6   9          8.68          9.37         2.03 o                         
   2  -6   9        161.39        132.89         3.09 o                         
   3  -6   9        187.46        158.23         3.48 o                         
   4  -6   9          5.42          3.17         1.73 o                         
   5  -6   9        111.11         95.95         2.43 o                         
   6  -6   9          0.00          0.16         5.55 o                         
   7  -6   9         21.40         22.40         7.18 o                         
  -8  -5   9         31.05         27.56         4.02 o                         
  -7  -5   9        131.31        120.63         5.68 o                         
  -6  -5   9        260.89        264.30         5.71 o                         
  -5  -5   9         68.16         72.52         3.40 o                         
  -4  -5   9         77.12         79.02         2.74 o                         
  -3  -5   9         35.52         36.34         3.06 o                         
  -2  -5   9         40.25         39.63         2.90 o                         
  -1  -5   9        275.30        273.06         4.70 o                         
   0  -5   9          3.13          3.58         2.25 o                         
   1  -5   9         78.45         85.03         2.58 o                         
   2  -5   9         89.08         77.64         2.44 o                         
   3  -5   9        128.10        113.94         3.09 o                         
   4  -5   9         23.56         20.71         1.73 o                         
   5  -5   9          6.85          4.12         1.66 o                         
   6  -5   9        153.27        150.58         3.01 o                         
   7  -5   9          0.31          1.58         5.98 o                         
  -8  -4   9          4.06          2.45         2.94 o                         
  -7  -4   9          1.76          2.00         2.44 o                         
  -6  -4   9          8.83          8.68         2.72 o                         
  -5  -4   9         44.06         41.19         2.77 o                         
  -4  -4   9         59.27         60.57         3.06 o                         
  -3  -4   9         95.65         97.09         3.34 o                         
  -2  -4   9        116.74        109.48         3.38 o                         
  -1  -4   9         17.48         22.81         2.42 o                         
   0  -4   9        140.67        141.79         3.01 o                         
   1  -4   9         27.24         36.61         1.77 o                         
   2  -4   9         57.88         65.55         2.20 o                         
   3  -4   9         29.85         30.80         1.84 o                         
   4  -4   9         25.12         20.73         2.12 o                         
   5  -4   9        110.28         98.45         2.48 o                         
   6  -4   9          5.03          3.07         2.14 o                         
   7  -4   9        235.11        137.79        89.84 o                         
   8  -4   9          2.55          0.24         2.89 o                         
  -8  -3   9          1.92          1.36         3.37 o                         
  -7  -3   9         48.99         49.19         2.74 o                         
  -6  -3   9         75.12         70.90         3.17 o                         
  -5  -3   9        182.26        177.41         4.87 o                         
  -4  -3   9       1481.26       1504.33        19.51 o                         
  -3  -3   9         51.19         53.56         2.69 o                         
  -2  -3   9        204.96        220.67         4.38 o                         
  -1  -3   9        172.08        173.35         5.87 o                         
   0  -3   9         48.23         53.44         2.46 o                         
   1  -3   9        183.96        181.77         3.71 o                         
   2  -3   9          2.55          2.80         1.21 o                         
   3  -3   9        143.53        143.26         2.75 o                         
   4  -3   9        382.75        357.82         4.67 o                         
   5  -3   9          6.80          3.42         2.17 o                         
   6  -3   9         74.27         71.13         2.62 o                         
   7  -3   9         12.03         11.52         8.54 o                         
   8  -3   9         41.67         48.09         5.00 o                         
  -7  -2   9          0.93          1.09         2.09 o                         
  -6  -2   9          4.88          3.67         1.69 o                         
  -5  -2   9          1.09          0.24         1.63 o                         
  -4  -2   9        188.59        201.70         4.11 o                         
  -3  -2   9         42.93         45.47         2.38 o                         
  -2  -2   9        112.58        119.17         3.13 o                         
  -1  -2   9        930.11        987.23        30.34 o                         
   0  -2   9         13.50         12.40         1.96 o                         
   1  -2   9          2.17          6.07         1.90 o                         
   2  -2   9         54.29         52.75         1.86 o                         
   3  -2   9         11.23         14.61         1.51 o                         
   4  -2   9        103.15        105.30         2.54 o                         
   5  -2   9          2.24          1.80         1.47 o                         
   6  -2   9         10.71         13.97         1.38 o                         
   7  -2   9         98.15         93.60         2.18 o                         
   8  -2   9         39.14         41.89         3.42 o                         
  -8  -1   9          1.86          2.66         6.31 o                         
  -7  -1   9          3.50          4.33         1.70 o                         
  -6  -1   9          2.61          1.44         1.58 o                         
  -5  -1   9         31.01         28.48         2.06 o                         
  -4  -1   9        128.06        125.48         3.36 o                         
  -3  -1   9        164.08        163.57         3.42 o                         
  -2  -1   9       6268.32       6283.24        80.95 o                         
  -1  -1   9          0.00          0.38         1.73 o                         
   0  -1   9         78.01        106.09         5.27 o                         
   1  -1   9        666.09        691.41         8.89 o                         
   2  -1   9       1260.50       1362.95        16.49 o                         
   3  -1   9         84.61         87.11         2.10 o                         
   4  -1   9        105.63        108.45         2.48 o                         
   5  -1   9         96.49         93.47         2.39 o                         
   6  -1   9        424.62        431.11         4.87 o                         
   7  -1   9          1.96          1.66         1.41 o                         
   8  -1   9        168.05        172.17         5.76 o                         
   9  -1   9          1.90          1.63         5.98 o                         
  -8   0   9          0.14         -0.22         6.03 o                         
  -7   0   9         66.67         65.29         7.07 o                         
  -6   0   9         71.12         72.56         2.15 o                         
  -5   0   9          0.40          0.02         1.34 o                         
  -4   0   9        126.43        122.84         4.24 o                         
  -3   0   9         73.31         64.17         2.17 o                         
  -2   0   9        290.95        332.65         5.11 o                         
  -1   0   9         43.05         51.40         2.25 o                         
   0   0   9         10.94         13.34         1.45 o                         
   1   0   9       1396.42       1576.75        25.93 o                         
   2   0   9       2055.52       2268.06        26.74 o                         
   3   0   9        195.03        201.13         3.04 o                         
   4   0   9        100.79         95.33         2.19 o                         
   5   0   9        101.49        100.02         2.27 o                         
   6   0   9        178.59        183.31         2.88 o                         
   7   0   9         49.36         53.74         3.54 o                         
   8   0   9         51.55         52.74         2.46 o                         
   9   0   9        108.48        139.12         7.72 o                         
  -8   1   9          0.03         -1.09         6.58 o                         
  -7   1   9          0.35          2.61         5.82 o                         
  -6   1   9          3.54          2.90         1.12 o                         
  -5   1   9         41.04         43.00         1.90 o                         
  -4   1   9          7.22          8.93         1.51 o                         
  -3   1   9         32.21         32.81         1.93 o                         
  -2   1   9        163.71        166.81         3.15 o                         
  -1   1   9          3.30          3.32         1.57 o                         
   0   1   9      10714.70      10922.73       128.70 o                         
   1   1   9         23.75         20.94         2.09 o                         
   2   1   9         18.65         19.75         2.15 o                         
   3   1   9        835.62        898.80         9.28 o                         
   4   1   9       1426.73       1503.45        14.96 o                         
   5   1   9          0.07         -0.01         1.22 o                         
   6   1   9        195.49        204.50         3.21 o                         
   7   1   9         24.86         23.37         2.17 o                         
   8   1   9        180.27        173.10         7.37 o                         
   9   1   9          2.32          1.52         4.57 o                         
  -7   2   9          3.21          3.04         6.09 o                         
  -6   2   9          0.74          0.46         0.76 o                         
  -5   2   9         69.93         65.53         1.81 o                         
  -4   2   9        261.82        267.04         4.19 o                         
  -3   2   9         43.99         38.45         1.69 o                         
  -2   2   9        323.15        317.47         4.75 o                         
  -1   2   9       1147.43       1150.67        29.74 o                         
   0   2   9         79.75         87.74         2.59 o                         
   1   2   9        277.58        295.75         4.94 o                         
   2   2   9        125.29        126.18         3.25 o                         
   3   2   9        507.83        546.33         6.08 o                         
   4   2   9       1487.63       1597.55        15.81 o                         
   5   2   9        521.13        527.42         6.35 o                         
   6   2   9        106.77        108.94         2.22 o                         
   7   2   9         17.48         18.96         2.05 o                         
   8   2   9         74.70         65.75         3.45 o                         
   9   2   9          6.26          2.57         2.37 o                         
  -7   3   9         25.23         21.20         4.13 o                         
  -6   3   9          3.07          6.74         5.38 o                         
  -5   3   9         30.71         25.14         1.27 o                         
  -4   3   9          4.95          4.81         1.31 o                         
  -3   3   9         77.76         79.53         2.21 o                         
  -2   3   9         22.56         23.22         1.83 o                         
  -1   3   9        489.65        496.21         6.80 o                         
   0   3   9        137.58        140.31         3.13 o                         
   1   3   9        270.24        276.69         4.69 o                         
   2   3   9       2344.31       2621.83        31.10 o                         
   3   3   9        186.90        177.53         2.68 o                         
   4   3   9        107.41        115.18         2.47 o                         
   5   3   9        454.11        433.67        28.56 o                         
   6   3   9        289.70        274.41         5.63 o                         
   7   3   9         79.88         81.50         2.90 o                         
   8   3   9         64.89         67.59         3.36 o                         
   9   3   9          5.09          3.53         1.78 o                         
  -7   4   9         69.65         72.58         8.21 o                         
  -6   4   9         15.68         10.22         3.53 o                         
  -5   4   9         11.41          9.24         1.15 o                         
  -4   4   9          6.12          4.04         1.14 o                         
  -3   4   9         42.79         40.98         1.90 o                         
  -2   4   9        217.17        236.45         4.14 o                         
  -1   4   9         49.67         49.00         2.07 o                         
   0   4   9        260.01        253.87         4.38 o                         
   1   4   9       1301.99       1320.93        16.36 o                         
   2   4   9        385.79        372.11         5.94 o                         
   3   4   9        199.21        187.31         2.78 o                         
   4   4   9         71.58         68.65         2.67 o                         
   5   4   9         83.77         78.46         2.63 o                         
   6   4   9        442.53        449.01        10.44 o                         
   7   4   9        307.54        297.72         5.75 o                         
   8   4   9         39.58         39.83         2.63 o                         
   9   4   9          7.21          5.49         2.23 o                         
  -6   5   9         21.08         26.31         6.42 o                         
  -5   5   9         44.71         40.56         5.87 o                         
  -4   5   9         52.38         49.20         2.29 o                         
  -3   5   9        169.33        145.59         5.30 o                         
  -2   5   9          1.35          0.84         1.21 o                         
  -1   5   9         15.13         18.90         1.61 o                         
   0   5   9         50.91         62.09         2.48 o                         
   1   5   9        235.32        224.28         4.36 o                         
   2   5   9         98.74         94.03         3.15 o                         
   3   5   9        224.57        198.96         8.97 o                         
   4   5   9         33.94         34.49         1.24 o                         
   5   5   9         49.59         45.72         4.46 o                         
   6   5   9         70.95         75.13         4.73 o                         
   7   5   9        176.85        177.69         3.86 o                         
   8   5   9          0.15          0.32         1.59 o                         
   9   5   9         39.58         38.68         2.24 o                         
  -6   6   9          7.88          5.27         5.98 o                         
  -5   6   9        267.31        249.60         9.57 o                         
  -4   6   9        118.29         94.65         2.03 o                         
  -3   6   9         28.64         26.94         1.96 o                         
  -2   6   9          7.17          4.82         2.13 o                         
  -1   6   9         37.92         30.38         2.30 o                         
   0   6   9         29.43         33.05         1.75 o                         
   1   6   9          1.61          0.84         1.03 o                         
   2   6   9         85.21         84.41         1.76 o                         
   3   6   9        272.11        292.76         7.99 o                         
   4   6   9         93.51         79.48         5.00 o                         
   5   6   9         67.01         57.90         4.89 o                         
   6   6   9          6.40          6.25         3.97 o                         
   8   6   9        115.32        107.23         3.34 o                         
   9   6   9         61.68         54.09         2.79 o                         
  -5   7   9          9.64          8.37         5.44 o                         
  -4   7   9         11.22         11.97         1.37 o                         
  -3   7   9         43.49         45.87         2.11 o                         
  -2   7   9        270.64        248.95         5.07 o                         
  -1   7   9        386.26        322.60         5.47 o                         
   0   7   9          0.40          0.39         1.74 o                         
   1   7   9         10.36          7.44         1.47 o                         
   2   7   9         58.20         50.94         2.83 o                         
   3   7   9          0.01          0.00         3.32 o                         
   4   7   9         72.27         79.97         5.33 o                         
   5   7   9        102.41        101.72         5.93 o                         
   6   7   9         37.23         42.41         4.95 o                         
   7   7   9          0.56          0.92         2.86 o                         
   8   7   9         18.82         13.48         3.25 o                         
   9   7   9         17.32         21.47         3.29 o                         
  -5   8   9         33.35         24.63         6.03 o                         
  -4   8   9          5.45         44.36         5.22 o                         
  -3   8   9        284.42        279.85         4.23 o                         
  -2   8   9        315.30        270.23         4.32 o                         
  -1   8   9         57.30         48.87         2.54 o                         
   0   8   9         13.21          9.72         2.09 o                         
   1   8   9         82.16         56.42         2.12 o                         
   2   8   9         13.88         11.69         2.34 o                         
   3   8   9         42.24         40.23         4.78 o                         
   4   8   9         13.33         12.78         4.62 o                         
   5   8   9          8.07         15.77         4.84 o                         
   6   8   9          0.81          0.78         3.04 o                         
   7   8   9          5.37         65.89        40.64 o                         
   8   8   9          4.76         28.89        22.78 o                         
   9   8   9        217.95        217.37         7.45 o                         
  -4   9   9         36.31         39.25         5.55 o                         
  -3   9   9         28.02         20.56         1.78 o                         
  -2   9   9          2.76          2.44         1.59 o                         
  -1   9   9         38.02         35.38         2.18 o                         
   0   9   9        381.41        350.27         4.97 o                         
   1   9   9        454.94        397.81         6.20 o                         
   2   9   9         18.59         16.42         4.51 o                         
   3   9   9         71.91         69.75         5.87 o                         
   4   9   9         62.55         56.81         5.82 o                         
   5   9   9        189.77        165.27         7.56 o                         
   6   9   9         18.87         27.48         5.36 o                         
   7   9   9         28.90         24.51         4.03 o                         
   8   9   9         30.46         22.05         4.22 o                         
  -3  10   9         36.51         35.50         6.20 o                         
  -2  10   9         21.03         23.29         2.08 o                         
  -1  10   9         84.17         86.46         2.78 o                         
   0  10   9        275.12        265.10         5.74 o                         
   1  10   9         55.55         51.06         4.35 o                         
   2  10   9         14.24         14.86         6.22 o                         
   3  10   9        182.82        150.25         5.22 o                         
   4  10   9         69.24         62.36         4.35 o                         
   5  10   9         79.16        146.06        64.45 o                         
   6  10   9          2.59          0.43         4.95 o                         
   7  10   9         22.26         36.89         6.63 o                         
   8  10   9         20.80         21.64         4.40 o                         
  -2  11   9        133.99        147.76         3.55 o                         
  -1  11   9         64.01         55.39         2.61 o                         
   0  11   9          0.24          0.28         1.85 o                         
   1  11   9         21.77         17.70         3.34 o                         
   2  11   9        172.15        181.57         5.72 o                         
   3  11   9        173.73        179.82        17.13 o                         
   4  11   9         38.42         35.11        12.26 o                         
   5  11   9         72.50         78.88         5.40 o                         
   6  11   9         19.43        157.87       101.69 o                         
   7  11   9        277.16        275.07        16.50 o                         
  -1  12   9         31.30         34.65         2.59 o                         
   0  12   9         11.30         16.43         3.21 o                         
   1  12   9         13.29         15.77         7.48 o                         
   2  12   9        124.43        117.13         5.82 o                         
   3  12   9         15.93         91.63         6.90 o                         
   4  12   9          1.59          0.90         2.86 o                         
   5  12   9         97.84         99.01         5.78 o                         
   6  12   9         56.20         60.62         6.88 o                         
   1  13   9         54.86         51.75         4.30 o                         
   2  13   9         11.44         38.72        22.48 o                         
   3  13   9          0.02         -0.91         3.95 o                         
   4  13   9         27.12         40.15        13.86 o                         
   5  13   9          0.76         44.23        10.60 o                         
  -2 -12  10          9.79          7.76         3.23 o                         
  -1 -12  10        128.21        141.70         4.64 o                         
  -4 -11  10         64.55         74.74         5.69 o                         
  -3 -11  10         63.65         61.31         5.28 o                         
  -2 -11  10          0.07         -0.37         1.96 o                         
  -1 -11  10          0.29          0.53         2.21 o                         
   0 -11  10         15.70         16.29         3.05 o                         
   1 -11  10          2.91         -0.43         2.61 o                         
   2 -11  10         10.26          6.23         2.84 o                         
  -5 -10  10         33.67         36.57         4.97 o                         
  -4 -10  10         28.96         29.11         3.39 o                         
  -3 -10  10         16.24         14.60         4.32 o                         
  -2 -10  10         17.40         16.58         4.13 o                         
  -1 -10  10         11.63          6.62         2.81 o                         
   0 -10  10          2.26          1.32         2.59 o                         
   1 -10  10        281.85        276.15         5.36 o                         
   2 -10  10         15.54          5.38         2.55 o                         
   3 -10  10         26.45         28.03         2.34 o                         
  -6  -9  10         39.66         44.86         4.87 o                         
  -5  -9  10          3.14          3.02         2.82 o                         
  -4  -9  10         32.22         37.04         4.42 o                         
  -3  -9  10        149.27        147.97         5.61 o                         
  -2  -9  10         11.98         15.03         2.72 o                         
  -1  -9  10        154.37        142.57         5.19 o                         
   0  -9  10          4.64          2.39         2.46 o                         
   1  -9  10         37.73         36.09         2.92 o                         
   2  -9  10          0.80          0.26         2.20 o                         
   3  -9  10        114.52         89.27         3.48 o                         
   4  -9  10         11.38         14.66         2.56 o                         
  -7  -8  10         33.49         33.79         4.21 o                         
  -6  -8  10         56.35         53.93         4.89 o                         
  -5  -8  10         99.09         95.19         4.86 o                         
  -4  -8  10          6.27          5.88         3.63 o                         
  -3  -8  10         85.55         84.27         4.52 o                         
  -2  -8  10         59.75         48.73         3.94 o                         
  -1  -8  10         55.84         50.06         3.86 o                         
   0  -8  10         11.57         14.36         2.57 o                         
   1  -8  10         20.84         15.04         2.48 o                         
   2  -8  10          2.39          0.29         2.04 o                         
   3  -8  10        285.46        262.88         4.71 o                         
   4  -8  10        112.26         97.16         2.99 o                         
   5  -8  10          8.04          6.08         2.42 o                         
  -7  -7  10          0.67          0.99         3.60 o                         
  -6  -7  10          0.01          0.35         3.00 o                         
  -5  -7  10        172.46        171.78         8.64 o                         
  -4  -7  10         11.71         12.15         3.38 o                         
  -3  -7  10          2.49          2.26         3.11 o                         
  -2  -7  10        135.43        135.93         3.79 o                         
  -1  -7  10         85.43         73.82         2.98 o                         
   0  -7  10          1.06          0.11         2.54 o                         
   1  -7  10         42.38         35.57         2.56 o                         
   2  -7  10         30.79         22.46         2.27 o                         
   3  -7  10          1.69         -0.03         1.46 o                         
   4  -7  10          9.18          7.70         2.22 o                         
   5  -7  10         57.89         46.94         4.76 o                         
   6  -7  10         28.24         32.67         4.51 o                         
  -7  -6  10         76.48         75.13         3.90 o                         
  -6  -6  10         24.36         30.36         3.33 o                         
  -5  -6  10         18.25         17.00         3.19 o                         
  -4  -6  10         38.88         37.54         3.34 o                         
  -3  -6  10        126.23        119.10         4.34 o                         
  -2  -6  10          1.55          1.44         2.77 o                         
  -1  -6  10         30.34         33.71         3.21 o                         
   0  -6  10          4.72          2.81         1.87 o                         
   1  -6  10        117.52         98.69         2.59 o                         
   2  -6  10         12.01         12.38         2.14 o                         
   3  -6  10         54.08         50.58         2.37 o                         
   4  -6  10         40.85         32.61         2.08 o                         
   5  -6  10         79.71         74.43         3.63 o                         
   6  -6  10          9.77          9.30         6.14 o                         
  -8  -5  10        216.49        208.11         7.23 o                         
  -7  -5  10         28.72         32.60         3.07 o                         
  -6  -5  10         79.93         78.92         3.67 o                         
  -5  -5  10         11.46          9.84         2.73 o                         
  -4  -5  10         10.01          8.21         2.73 o                         
  -3  -5  10        126.00        116.53         4.04 o                         
  -2  -5  10         13.84         15.78         2.81 o                         
  -1  -5  10          7.22         11.09         2.71 o                         
   0  -5  10        339.08        323.59         5.98 o                         
   1  -5  10         13.14          7.03         3.57 o                         
   2  -5  10         40.45         42.12         2.33 o                         
   3  -5  10         22.32         20.84         2.32 o                         
   4  -5  10         52.60         44.76         2.33 o                         
   5  -5  10        427.32        387.39         5.58 o                         
   6  -5  10         50.70         52.92         1.93 o                         
   7  -5  10         34.01         37.24         4.35 o                         
  -8  -4  10          0.51          0.82         4.24 o                         
  -7  -4  10          3.18          2.06         2.31 o                         
  -6  -4  10        120.79        114.48         4.32 o                         
  -5  -4  10        324.87        312.18         6.02 o                         
  -4  -4  10         80.35         74.22         3.27 o                         
  -3  -4  10         10.67          8.89         2.54 o                         
  -2  -4  10         10.06         12.29         2.54 o                         
  -1  -4  10        187.64        189.31         4.36 o                         
   0  -4  10          0.09          1.63         2.19 o                         
   1  -4  10          0.02          1.47         2.06 o                         
   2  -4  10        111.60        102.92         2.70 o                         
   3  -4  10        118.74         98.77         2.64 o                         
   4  -4  10          8.14         13.16         1.78 o                         
   5  -4  10        283.39        273.44         5.41 o                         
   6  -4  10         78.93         72.24         2.86 o                         
   7  -4  10          4.04          3.70         6.42 o                         
  -7  -3  10         26.92         26.90         2.33 o                         
  -6  -3  10        635.77        622.72         9.91 o                         
  -5  -3  10          4.88          6.06         2.15 o                         
  -4  -3  10         25.62         24.49         2.67 o                         
  -3  -3  10         85.69         89.63         3.21 o                         
  -2  -3  10        199.73        200.95         4.31 o                         
  -1  -3  10        152.44        165.50         3.88 o                         
   0  -3  10         42.26         42.34         2.54 o                         
   1  -3  10         20.35         26.22         2.25 o                         
   2  -3  10        765.38        708.07        12.51 o                         
   3  -3  10        212.62        186.97         3.49 o                         
   4  -3  10        152.35        148.83         2.98 o                         
   5  -3  10         58.20         56.72         2.59 o                         
   6  -3  10          6.91          6.55         1.38 o                         
   7  -3  10        958.96        941.08        10.63 o                         
   8  -3  10          9.97         11.09         6.74 o                         
  -7  -2  10         56.93         53.87         2.38 o                         
  -6  -2  10         58.99         56.66         2.82 o                         
  -5  -2  10          6.98          6.85         2.83 o                         
  -4  -2  10        188.99        187.49         4.49 o                         
  -3  -2  10        992.33        996.13        13.15 o                         
  -2  -2  10         43.10         53.39         2.58 o                         
  -1  -2  10         10.08         11.40         2.09 o                         
   0  -2  10         19.64         23.11         1.65 o                         
   1  -2  10        367.96        354.14         5.59 o                         
   2  -2  10         61.93         68.17         2.04 o                         
   3  -2  10         15.81         13.06         1.40 o                         
   4  -2  10        393.82        375.77         4.93 o                         
   5  -2  10         76.94         65.77         2.08 o                         
   6  -2  10         18.72         16.38         1.51 o                         
   7  -2  10        132.36        129.68         3.87 o                         
   8  -2  10         14.60          8.23         7.56 o                         
  -7  -1  10         10.97          9.07         1.96 o                         
  -6  -1  10        127.13        116.30         2.88 o                         
  -5  -1  10          2.65          2.72         1.87 o                         
  -4  -1  10       1182.36       1188.50        15.47 o                         
  -3  -1  10         17.28         15.11         2.02 o                         
  -2  -1  10         28.15         26.31         2.29 o                         
  -1  -1  10        444.06        480.68         8.15 o                         
   0  -1  10        560.60        587.60         9.65 o                         
   1  -1  10        112.47        128.04         3.21 o                         
   2  -1  10         20.19         22.11         2.07 o                         
   3  -1  10         74.96         80.29         2.59 o                         
   4  -1  10        587.26        567.30         6.59 o                         
   5  -1  10        135.54        129.86         2.69 o                         
   6  -1  10        262.08        268.56         4.30 o                         
   7  -1  10          0.54          0.38         1.22 o                         
   8  -1  10         18.57        100.00        14.24 o                         
   9  -1  10        708.95        709.97        18.81 o                         
  -7   0  10          3.50          2.39         5.93 o                         
  -6   0  10         60.05         61.52         2.21 o                         
  -5   0  10        222.94        222.04         4.38 o                         
  -4   0  10         92.86        103.04         3.00 o                         
  -3   0  10         81.00         82.67         2.56 o                         
  -2   0  10        202.64        206.32         3.98 o                         
  -1   0  10       1173.63       1252.90        23.46 o                         
   0   0  10       2141.84       2376.76        29.03 o                         
   1   0  10          0.14         -0.02         1.69 o                         
   2   0  10         81.80         88.60         2.79 o                         
   3   0  10        286.14        282.99         3.88 o                         
   4   0  10        294.41        305.69         4.17 o                         
   5   0  10         73.08         74.61         2.37 o                         
   6   0  10        272.99        269.67         3.96 o                         
   7   0  10         52.80         55.16         1.83 o                         
   8   0  10         62.12         65.09         6.24 o                         
   9   0  10          2.43          1.47         5.38 o                         
  -7   1  10          2.54          3.32         6.03 o                         
  -6   1  10         26.12         21.05         1.85 o                         
  -5   1  10         17.94         17.28         1.58 o                         
  -4   1  10         92.78         87.79         2.35 o                         
  -3   1  10         47.19         35.98         1.92 o                         
  -2   1  10        675.19        725.39         9.53 o                         
  -1   1  10         21.49         24.17         1.98 o                         
   0   1  10         29.81         45.16         3.18 o                         
   1   1  10       1929.54       2098.21        25.00 o                         
   2   1  10        297.20        335.40         5.42 o                         
   3   1  10          0.18          0.29         1.29 o                         
   4   1  10         98.09         96.91         2.33 o                         
   5   1  10         31.75         32.74         1.94 o                         
   6   1  10        130.33        129.10         3.43 o                         
   7   1  10         34.65         29.17         4.35 o                         
   8   1  10        120.40        143.01        18.11 o                         
   9   1  10         31.74         39.20         5.60 o                         
  -7   2  10         13.06         11.96         6.58 o                         
  -6   2  10          9.17         13.48         3.43 o                         
  -5   2  10         65.47         61.68         3.42 o                         
  -4   2  10         70.65         71.51         2.52 o                         
  -3   2  10        573.19        585.80         8.18 o                         
  -2   2  10         19.95         15.44         1.71 o                         
  -1   2  10         41.71         41.77         2.26 o                         
   0   2  10         19.59         19.69         2.23 o                         
   1   2  10        366.10        390.47         6.05 o                         
   2   2  10       2414.78       2653.96        31.52 o                         
   3   2  10         20.43         23.59         1.76 o                         
   4   2  10         46.75         52.51         2.54 o                         
   5   2  10          8.53         11.38         1.61 o                         
   6   2  10        197.51        199.25         3.42 o                         
   7   2  10          0.02          0.10         1.57 o                         
   8   2  10        194.40        198.61         4.48 o                         
   9   2  10         27.80         29.04         1.84 o                         
  -7   3  10         52.65         48.01         7.72 o                         
  -6   3  10          0.43          1.41         5.33 o                         
  -5   3  10          0.40          0.36         1.15 o                         
  -4   3  10         35.30         31.02         1.55 o                         
  -3   3  10        163.42        164.97         3.09 o                         
  -2   3  10         20.89         21.88         1.77 o                         
  -1   3  10        180.03        160.97         3.66 o                         
   0   3  10          4.45          1.64         1.77 o                         
   1   3  10          3.63          2.91         1.92 o                         
   2   3  10        100.44        103.23         3.21 o                         
   3   3  10       1684.04       1772.07        41.20 o                         
   4   3  10          6.20          9.49         1.34 o                         
   5   3  10         90.34         85.39         2.21 o                         
   6   3  10          5.10          3.96         1.61 o                         
   7   3  10         12.37         11.34         1.92 o                         
   8   3  10         15.64         13.23         2.73 o                         
   9   3  10         61.55         59.45         2.53 o                         
  -6   4  10         25.24         26.20         6.42 o                         
  -5   4  10         26.42         23.16         1.79 o                         
  -4   4  10          3.71          2.12         1.39 o                         
  -3   4  10         99.40         88.19         2.07 o                         
  -2   4  10         21.71         24.81         1.82 o                         
  -1   4  10        524.44        551.13         7.70 o                         
   0   4  10        189.59        168.35         3.57 o                         
   1   4  10         18.10         18.32         2.19 o                         
   2   4  10          0.06         -0.10         1.94 o                         
   3   4  10         61.07         52.80         1.70 o                         
   4   4  10        577.00        594.07         8.73 o                         
   5   4  10          0.11          0.13         1.15 o                         
   6   4  10          5.37          4.76         2.10 o                         
   7   4  10         76.74         72.85         4.57 o                         
   8   4  10         68.37         62.00         2.99 o                         
   9   4  10         74.26         66.58         3.61 o                         
  -6   5  10         10.16         10.28         6.31 o                         
  -5   5  10        168.80        158.80         8.15 o                         
  -4   5  10          1.55          0.49         1.33 o                         
  -3   5  10         28.05         28.94         2.00 o                         
  -2   5  10         78.40         74.95         2.04 o                         
  -1   5  10         74.61         78.07         2.61 o                         
   0   5  10          0.22          0.87         1.86 o                         
   1   5  10        105.29         94.11         3.15 o                         
   2   5  10        486.64        461.72         8.51 o                         
   3   5  10         11.00         12.76         1.01 o                         
   4   5  10        131.47        127.85         3.49 o                         
   5   5  10        843.73        851.63        11.14 o                         
   6   5  10         42.75         39.63         4.51 o                         
   7   5  10         60.05         55.83         4.73 o                         
   8   5  10          2.51          0.61         1.50 o                         
   9   5  10         10.39         10.54         2.16 o                         
  -6   6  10         46.41         46.21         7.07 o                         
  -5   6  10         34.79         33.60         6.14 o                         
  -4   6  10         45.93         39.30         2.53 o                         
  -3   6  10        134.25        111.28         3.47 o                         
  -2   6  10        125.07        119.51         3.55 o                         
  -1   6  10         12.55         10.24         1.55 o                         
   0   6  10          3.66          1.00         1.26 o                         
   1   6  10         19.55         31.90         1.83 o                         
   2   6  10         72.34         62.49         2.29 o                         
   3   6  10         44.95          0.00         2.01 o                         
   4   6  10          0.41          0.54         3.70 o                         
   5   6  10        104.53         91.66         5.76 o                         
   6   6  10        196.00        190.01         5.38 o                         
   7   6  10         61.14         66.49         5.44 o                         
   8   6  10         30.47         33.16         3.23 o                         
   9   6  10         73.10         69.80         3.71 o                         
  -5   7  10         20.24         18.87         5.82 o                         
  -4   7  10         35.67         30.84         2.32 o                         
  -3   7  10        376.81        337.59         6.32 o                         
  -2   7  10          0.01         -0.18         2.12 o                         
  -1   7  10        142.06        122.92         3.26 o                         
   0   7  10        134.15        119.27         3.33 o                         
   1   7  10         94.07         70.22         2.34 o                         
   2   7  10         24.69         23.85         1.11 o                         
   3   7  10         13.27         15.01         4.29 o                         
   4   7  10        310.34        304.40         9.30 o                         
   5   7  10         30.58         32.13         5.00 o                         
   6   7  10         39.08         40.56         5.16 o                         
   7   7  10        264.51        274.28         9.19 o                         
   8   7  10         74.26         69.92         4.03 o                         
   9   7  10          0.80          0.95         2.98 o                         
  -4   8  10        116.05        103.46         6.42 o                         
  -3   8  10         48.32         42.58         2.11 o                         
  -2   8  10         30.63         25.79         2.42 o                         
  -1   8  10        473.25        398.35         6.99 o                         
   0   8  10        208.51        201.85         4.38 o                         
   1   8  10         28.89         22.64         1.85 o                         
   2   8  10         14.30          5.45         2.83 o                         
   3   8  10         78.27         61.98         3.48 o                         
   4   8  10          1.46          1.79         4.29 o                         
   5   8  10         37.67         43.38         5.55 o                         
   6   8  10          1.59          2.01         4.95 o                         
   7   8  10        225.98        239.73        22.18 o                         
   8   8  10         57.90         64.27         4.47 o                         
   9   8  10         90.55         97.88         6.58 o                         
  -4   9  10          1.33         -0.38         4.35 o                         
  -3   9  10         31.65         28.24         2.22 o                         
  -2   9  10         61.09         51.39         2.39 o                         
  -1   9  10        452.43        378.01         5.44 o                         
   0   9  10         29.13         26.22         2.04 o                         
   1   9  10        198.18        171.73         4.81 o                         
   2   9  10        146.01        122.54         6.42 o                         
   3   9  10        545.09        519.58        13.10 o                         
   4   9  10        101.17        108.03         4.57 o                         
   5   9  10         18.45         23.92         3.32 o                         
   6   9  10         64.52         59.72         5.03 o                         
   7   9  10         32.76         65.71        28.13 o                         
   8   9  10          0.20          1.03         3.75 o                         
  -3  10  10          1.13          0.11         3.59 o                         
  -2  10  10        138.83        131.01         3.65 o                         
  -1  10  10         47.80         37.79         2.24 o                         
   0  10  10         11.45          8.37         2.02 o                         
   1  10  10        646.54        618.26        16.58 o                         
   2  10  10        161.03        146.88         6.33 o                         
   3  10  10         82.69         71.74         4.47 o                         
   4  10  10          5.16          3.50         3.71 o                         
   5  10  10        143.86        135.17         7.39 o                         
   6  10  10         28.49         29.11         4.46 o                         
   7  10  10         23.67         84.85        16.47 o                         
   8  10  10          3.76          3.78         4.21 o                         
  -2  11  10          0.41         -0.14         1.64 o                         
  -1  11  10         17.16         13.34         2.39 o                         
   0  11  10         31.79         26.67         1.97 o                         
   1  11  10        121.31         98.05         4.38 o                         
   2  11  10         55.72         49.54         4.07 o                         
   3  11  10        133.28        121.48         5.44 o                         
   4  11  10         40.81         80.09         5.16 o                         
   5  11  10        551.76        551.77        55.29 o                         
   6  11  10        194.93        220.32         7.34 o                         
   7  11  10         62.48         62.04         3.50 o                         
   0  12  10         85.89         80.71         4.13 o                         
   1  12  10         19.50        114.99        53.14 o                         
   2  12  10          0.09         17.04        12.80 o                         
   3  12  10        343.83        345.20        11.20 o                         
   4  12  10         63.88         79.78         6.57 o                         
   5  12  10         20.22        122.28         6.24 o                         
   6  12  10          1.98          1.93         4.63 o                         
   2  13  10          2.31          1.59         3.72 o                         
   3  13  10          4.96          4.18         3.02 o                         
   4  13  10         29.45         27.86         5.15 o                         
  -4 -11  11          0.03          1.15         4.57 o                         
  -3 -11  11          0.21          0.25         4.21 o                         
  -2 -11  11         61.73         73.63         3.98 o                         
  -1 -11  11        101.02         94.19         3.48 o                         
   0 -11  11          0.22          0.89         2.85 o                         
   1 -11  11          0.75          1.64         2.84 o                         
  -5 -10  11          2.11          0.37         4.32 o                         
  -4 -10  11          0.09          0.15         4.04 o                         
  -3 -10  11        135.70        138.82         5.96 o                         
  -2 -10  11         17.96         18.03         4.29 o                         
  -1 -10  11        109.89        117.38         4.12 o                         
   0 -10  11         61.26         53.42         3.40 o                         
   1 -10  11         11.43         12.19         2.31 o                         
   2 -10  11         25.01         29.33         2.96 o                         
   3 -10  11         10.41         14.26         2.72 o                         
  -6  -9  11          2.46          4.00         4.21 o                         
  -5  -9  11          6.66          7.13         4.21 o                         
  -4  -9  11         20.98         23.58         4.46 o                         
  -3  -9  11         23.40         23.83         4.38 o                         
  -2  -9  11         31.22         28.10         4.19 o                         
  -1  -9  11          0.66          0.70         1.97 o                         
   0  -9  11          3.33          3.62         2.62 o                         
   1  -9  11        348.57        331.19         5.77 o                         
   2  -9  11          0.04         -0.09         2.20 o                         
   3  -9  11          4.63          4.14         2.63 o                         
   4  -9  11         46.57         55.41         2.53 o                         
  -6  -8  11          1.19         -0.25         3.50 o                         
  -5  -8  11         50.12         48.95         4.54 o                         
  -4  -8  11         13.39         14.16         3.90 o                         
  -3  -8  11         45.52         46.37         4.40 o                         
  -2  -8  11         30.28         28.34         5.90 o                         
  -1  -8  11        281.58        285.17         6.69 o                         
   0  -8  11        108.74         96.61         2.95 o                         
   1  -8  11         56.35         57.50         3.01 o                         
   2  -8  11        113.68        111.12         2.98 o                         
   3  -8  11          5.75          5.47         2.30 o                         
   4  -8  11          7.76          8.26         2.46 o                         
   5  -8  11          5.69          6.71         1.90 o                         
  -7  -7  11         12.19         11.62         3.59 o                         
  -6  -7  11          1.95          1.80         3.27 o                         
  -5  -7  11         45.36         42.49         4.09 o                         
  -4  -7  11          6.01          8.52         2.52 o                         
  -3  -7  11         16.25         21.38         2.80 o                         
  -2  -7  11         61.38         62.51         4.13 o                         
  -1  -7  11         39.55         42.44         3.73 o                         
   0  -7  11        101.42         85.93         4.04 o                         
   1  -7  11        158.74        140.34         3.69 o                         
   2  -7  11          0.34          0.20         1.97 o                         
   3  -7  11         54.23         52.00         2.66 o                         
   4  -7  11          0.02          0.24         2.00 o                         
   5  -7  11          1.10          0.17         1.87 o                         
   6  -7  11        107.73        131.84         9.30 o                         
  -7  -6  11          2.06          1.13         2.92 o                         
  -6  -6  11         12.11          9.40         3.17 o                         
  -5  -6  11         92.54         95.90         4.21 o                         
  -4  -6  11         26.40         26.46         2.52 o                         
  -3  -6  11          1.18          1.74         3.00 o                         
  -2  -6  11         14.44         16.48         3.23 o                         
  -1  -6  11        173.17        160.62         4.81 o                         
   0  -6  11        271.02        269.03         6.05 o                         
   1  -6  11         39.76         39.26         2.79 o                         
   2  -6  11        403.83        364.95         5.61 o                         
   3  -6  11         57.74         51.68         2.58 o                         
   4  -6  11          8.02          5.58         2.17 o                         
   5  -6  11         58.57         60.56         3.33 o                         
   6  -6  11          0.95          0.11         2.13 o                         
  -7  -5  11          3.67          4.64         2.75 o                         
  -6  -5  11          9.76          6.52         2.83 o                         
  -5  -5  11          0.07         -1.52         2.69 o                         
  -4  -5  11         64.50         64.52         3.61 o                         
  -3  -5  11        139.58        143.08         4.50 o                         
  -2  -5  11          7.42         10.12         2.90 o                         
  -1  -5  11        308.64        292.39         6.03 o                         
   0  -5  11         42.60         37.49         3.19 o                         
   1  -5  11        524.86        514.74         8.28 o                         
   2  -5  11        188.83        163.14         3.63 o                         
   3  -5  11       1237.22       1178.64        13.18 o                         
   4  -5  11          5.32          5.55         1.88 o                         
   5  -5  11        247.91        250.31         4.41 o                         
   6  -5  11          2.71          2.47         1.71 o                         
   7  -5  11          9.61         31.75         7.18 o                         
  -7  -4  11        158.08        155.51         4.85 o                         
  -6  -4  11          1.62          1.69         2.38 o                         
  -5  -4  11         38.99         36.69         3.02 o                         
  -4  -4  11          8.51         12.39         2.63 o                         
  -3  -4  11        246.18        259.39         5.54 o                         
  -2  -4  11         80.88         78.42         3.46 o                         
  -1  -4  11         75.84         74.87         2.65 o                         
   0  -4  11        205.69        180.61         4.38 o                         
   1  -4  11        243.24        225.75         4.86 o                         
   2  -4  11        413.97        404.10         5.65 o                         
   3  -4  11         20.30         17.08         2.16 o                         
   4  -4  11        533.35        506.56        11.18 o                         
   5  -4  11        483.32        463.38         6.17 o                         
   6  -4  11        416.40        410.85         5.77 o                         
   7  -4  11        221.13        209.69        10.22 o                         
  -7  -3  11          1.35          1.50         2.31 o                         
  -6  -3  11          0.28          0.00         2.79 o                         
  -5  -3  11          0.55          0.75         2.45 o                         
  -4  -3  11          7.36          5.27         2.36 o                         
  -3  -3  11          6.52         10.63         2.44 o                         
  -2  -3  11        173.55        174.73         4.25 o                         
  -1  -3  11        188.16        184.50         4.27 o                         
   0  -3  11         10.21         16.49         2.46 o                         
   1  -3  11        523.43        451.02         6.59 o                         
   2  -3  11         51.29         46.06         2.28 o                         
   3  -3  11        309.61        300.67         4.53 o                         
   4  -3  11        165.62        151.28         2.90 o                         
   5  -3  11       2066.72       2039.81        21.20 o                         
   6  -3  11         29.39         27.05         1.84 o                         
   7  -3  11        722.08        729.75         8.98 o                         
   8  -3  11         14.72         15.06         7.23 o                         
  -7  -2  11         45.28         43.72         3.37 o                         
  -6  -2  11        181.82        178.49         4.46 o                         
  -5  -2  11        254.90        244.30         4.88 o                         
  -4  -2  11        222.18        224.20         4.71 o                         
  -3  -2  11         38.95         39.83         2.65 o                         
  -2  -2  11        120.03        130.23         3.57 o                         
  -1  -2  11        734.30        757.05         9.95 o                         
   0  -2  11         51.68         43.14         2.61 o                         
   1  -2  11          4.59          4.30         2.07 o                         
   2  -2  11        513.57        446.75         8.21 o                         
   3  -2  11         47.76         44.81         2.12 o                         
   4  -2  11        104.99        106.96         2.70 o                         
   5  -2  11          3.53          3.22         1.60 o                         
   6  -2  11        140.95        138.89         2.95 o                         
   7  -2  11        544.28        535.45         7.08 o                         
   8  -2  11        620.58        628.86        17.34 o                         
  -7  -1  11          5.39          3.15         1.77 o                         
  -6  -1  11        152.52        146.28         3.44 o                         
  -5  -1  11         42.62         38.67         2.23 o                         
  -4  -1  11        160.24        149.35         3.65 o                         
  -3  -1  11         16.65         20.92         2.21 o                         
  -2  -1  11         12.84         12.43         2.15 o                         
  -1  -1  11         92.72        104.56         3.15 o                         
   0  -1  11         44.83         46.42         1.93 o                         
   1  -1  11         49.67         45.32         1.89 o                         
   2  -1  11        162.30        191.45         4.00 o                         
   3  -1  11        129.59        106.81         2.56 o                         
   4  -1  11         23.26         25.03         1.60 o                         
   5  -1  11          7.49          7.71         1.74 o                         
   6  -1  11         58.35         56.15         2.35 o                         
   7  -1  11       1295.03       1329.62        18.57 o                         
   8  -1  11        227.50        232.85         9.95 o                         
  -7   0  11        147.63        163.86         9.51 o                         
  -6   0  11         78.57         77.29         2.94 o                         
  -5   0  11        123.39        123.22         3.27 o                         
  -4   0  11        275.44        274.81         4.86 o                         
  -3   0  11        247.07        238.53         4.48 o                         
  -2   0  11       1502.21       1591.53        19.61 o                         
  -1   0  11          0.85          0.42         1.31 o                         
   0   0  11        166.17        188.59         3.45 o                         
   1   0  11        733.63        750.22         9.98 o                         
   2   0  11          3.19          4.35         2.00 o                         
   3   0  11         43.86         43.66         1.98 o                         
   4   0  11        467.66        432.81         5.48 o                         
   5   0  11         21.05         24.21         1.88 o                         
   6   0  11          9.65         12.65         1.71 o                         
   7   0  11        175.31        178.28         3.53 o                         
   8   0  11          5.00          4.18         1.78 o                         
  -7   1  11         12.82         12.83         6.85 o                         
  -6   1  11         29.97         28.46         1.65 o                         
  -5   1  11          0.36          0.01         1.40 o                         
  -4   1  11         12.92         12.80         1.91 o                         
  -3   1  11         69.52         68.54         2.46 o                         
  -2   1  11        153.65        151.69         3.46 o                         
  -1   1  11        433.97        445.88         7.45 o                         
   0   1  11        382.57        357.83         5.73 o                         
   1   1  11          0.02         -0.38         1.92 o                         
   2   1  11         18.83         19.92         2.23 o                         
   3   1  11          1.96          1.40         1.45 o                         
   4   1  11        261.65        276.86         4.01 o                         
   5   1  11          2.27          1.63         1.96 o                         
   6   1  11         21.47         22.04         1.88 o                         
   7   1  11        205.73        205.90         5.04 o                         
   8   1  11         10.77         24.68         9.05 o                         
  -7   2  11         66.44         73.01         8.10 o                         
  -6   2  11          2.42          2.94         5.65 o                         
  -5   2  11        199.60        191.80         6.39 o                         
  -4   2  11         11.32         13.40         1.74 o                         
  -3   2  11         80.12         85.68         3.21 o                         
  -2   2  11        251.03        247.08         4.42 o                         
  -1   2  11        161.90        147.52         3.42 o                         
   0   2  11       2412.13       2549.29        30.00 o                         
   1   2  11         32.18         30.47         1.80 o                         
   2   2  11         10.34          8.43         2.17 o                         
   3   2  11         50.10         51.18         1.90 o                         
   4   2  11          2.16          1.99         1.44 o                         
   5   2  11          1.18          1.98         1.57 o                         
   6   2  11        509.15        486.72         7.98 o                         
   7   2  11         58.45         51.56         9.90 o                         
   8   2  11          1.71          2.57         2.25 o                         
   9   2  11        164.30        144.11        83.94 o                         
  -7   3  11         35.85         31.70         7.67 o                         
  -6   3  11         63.06         64.45         5.07 o                         
  -5   3  11         78.93         82.14         2.25 o                         
  -4   3  11          0.54          0.29         1.36 o                         
  -3   3  11          5.00          5.36         1.76 o                         
  -2   3  11        127.57        127.70         3.06 o                         
  -1   3  11         45.90         52.60         2.44 o                         
   0   3  11          0.13          0.55         1.31 o                         
   1   3  11       1198.14       1250.89        15.80 o                         
   2   3  11        558.97        538.71         7.92 o                         
   3   3  11         37.18         33.17         1.94 o                         
   4   3  11        134.87        137.29         2.88 o                         
   5   3  11          0.96          1.87         1.72 o                         
   6   3  11         20.94         22.94         1.88 o                         
   7   3  11         51.12         51.38         2.72 o                         
   8   3  11        230.25        238.34         7.18 o                         
   9   3  11         94.91         73.26        50.70 o                         
  -6   4  11         41.65         40.18         6.90 o                         
  -5   4  11        112.09        114.18         3.33 o                         
  -4   4  11         57.98         57.80         2.19 o                         
  -3   4  11         66.41         64.90         2.11 o                         
  -2   4  11          2.92          2.31         1.63 o                         
  -1   4  11         10.86         13.80         2.02 o                         
   0   4  11        211.74        215.75         3.84 o                         
   1   4  11        226.62        201.43         4.28 o                         
   2   4  11       1060.50       1115.83        14.59 o                         
   3   4  11        196.22        195.96         3.04 o                         
   4   4  11        267.98        268.18         6.20 o                         
   5   4  11         51.43         47.58         2.16 o                         
   6   4  11          0.05         -0.10         1.42 o                         
   7   4  11         96.47         93.08         5.06 o                         
   8   4  11        582.58        591.78        15.01 o                         
   9   4  11         50.24         49.07         4.19 o                         
  -6   5  11          0.04          2.56         6.14 o                         
  -5   5  11        147.18        153.53         7.99 o                         
  -4   5  11        134.85        133.66         3.29 o                         
  -3   5  11         49.77         46.86         1.81 o                         
  -2   5  11          2.47          2.02         2.20 o                         
  -1   5  11          4.21          4.29         1.92 o                         
   0   5  11        350.81        355.75         5.98 o                         
   1   5  11        141.24        140.18         3.26 o                         
   2   5  11         65.36         60.63         3.19 o                         
   3   5  11        935.52        973.51        12.31 o                         
   4   5  11        279.61        239.61        20.14 o                         
   5   5  11         13.61         12.52         1.41 o                         
   6   5  11        137.28        134.67         6.14 o                         
   7   5  11          7.28          7.34         4.02 o                         
   8   5  11         69.36         67.79         5.27 o                         
   9   5  11        169.11        164.41         8.51 o                         
  -5   6  11        140.96        128.90         7.77 o                         
  -4   6  11        180.86        174.44         4.32 o                         
  -3   6  11         37.22         27.76         2.23 o                         
  -2   6  11        199.17        172.32         3.95 o                         
  -1   6  11         39.73         32.98         2.04 o                         
   0   6  11         21.36         20.82         2.68 o                         
   1   6  11         20.95         22.76         2.00 o                         
   2   6  11        290.00        292.06         5.88 o                         
   3   6  11        496.49        462.26        14.55 o                         
   5   6  11        434.88        443.30        11.36 o                         
   6   6  11        301.16        311.68         9.35 o                         
   7   6  11         78.45         75.52         5.71 o                         
   8   6  11          0.13         -0.43         5.82 o                         
   9   6  11         56.54         54.55         4.17 o                         
  -5   7  11         89.28         87.10         7.56 o                         
  -4   7  11          0.05         -0.27         4.35 o                         
  -3   7  11        299.05        280.92         5.36 o                         
  -2   7  11        212.26        197.27         4.67 o                         
  -1   7  11         22.99         21.14         2.14 o                         
   0   7  11         25.96         21.39         2.30 o                         
   1   7  11         53.02         41.88         2.10 o                         
   2   7  11        205.80        215.00         3.58 o                         
   3   7  11        155.30        152.99         6.74 o                         
   5   7  11        455.31        467.66        12.18 o                         
   6   7  11         95.10         87.80         4.13 o                         
   7   7  11         14.56         19.52         5.27 o                         
   8   7  11         13.30         24.40         9.98 o                         
   9   7  11         39.50         39.22         4.03 o                         
  -4   8  11          0.01         -0.87         4.51 o                         
  -3   8  11        413.14        376.62         5.43 o                         
  -2   8  11        258.24        251.23         5.11 o                         
  -1   8  11          7.57          8.04         2.08 o                         
   0   8  11        250.05        217.35         4.66 o                         
   1   8  11        284.02        264.45         4.73 o                         
   2   8  11         79.83         59.97         1.61 o                         
   3   8  11         39.16         37.40         5.16 o                         
   4   8  11        191.28        188.22         7.83 o                         
   5   8  11        607.69        600.42        14.95 o                         
   6   8  11        126.91        129.01         7.50 o                         
   7   8  11        368.91        386.17        11.91 o                         
   8   8  11         78.24         76.12         4.69 o                         
   9   8  11         11.10          8.75         3.82 o                         
  -3   9  11         64.28         43.68         2.55 o                         
  -2   9  11          3.81          2.86         1.71 o                         
  -1   9  11        221.53        203.22         4.78 o                         
   0   9  11        145.12        127.81         3.74 o                         
   1   9  11        281.45        237.22         4.87 o                         
   2   9  11        106.19        113.19         6.31 o                         
   3   9  11        146.57        132.06         6.90 o                         
   4   9  11         44.51         44.80         6.09 o                         
   5   9  11         84.83         81.50         6.96 o                         
   6   9  11          0.42          0.92         5.16 o                         
   7   9  11        112.95        108.96         4.29 o                         
   8   9  11         29.07         34.46         4.44 o                         
  -2  10  11         12.98         15.19         2.38 o                         
  -1  10  11        510.29        467.54         6.75 o                         
   0  10  11        130.33        126.15         2.94 o                         
   1  10  11         27.55         20.75         3.59 o                         
   2  10  11        156.36        148.26         7.34 o                         
   3  10  11        251.79        265.63         9.62 o                         
   4  10  11         48.75        107.16         7.50 o                         
   5  10  11         15.84         11.82         3.06 o                         
   6  10  11         99.65        106.75        11.20 o                         
   7  10  11        298.23        303.14         8.14 o                         
   8  10  11         26.92         31.66         4.80 o                         
  -1  11  11          2.09          5.02         2.12 o                         
   0  11  11          6.39          8.13         2.06 o                         
   1  11  11         42.33         38.09         3.66 o                         
   2  11  11          9.24          4.47         3.42 o                         
   3  11  11        267.61        244.43        14.79 o                         
   4  11  11        213.10        214.43         6.83 o                         
   5  11  11        124.30        111.03         4.58 o                         
   6  11  11         20.29         25.69         4.95 o                         
   7  11  11         29.00         23.92         3.66 o                         
   0  12  11         31.32         32.58         4.09 o                         
   1  12  11        262.08        253.58        20.12 o                         
   2  12  11         31.57         71.73        23.05 o                         
   3  12  11          0.01          0.99         3.84 o                         
   4  12  11         81.11         84.67         5.53 o                         
   5  12  11        108.21        118.14         6.38 o                         
   6  12  11          0.40         27.24        20.82 o                         
   3  13  11          0.76          1.58         4.06 o                         
   4  13  11          9.20         10.29         4.84 o                         
  -3 -11  12         12.97         12.40         4.86 o                         
  -2 -11  12          0.12          0.80         3.14 o                         
  -1 -11  12          2.03          3.20         3.22 o                         
   0 -11  12        104.02        124.98         4.49 o                         
  -4 -10  12        105.90        124.64         4.86 o                         
  -3 -10  12          0.94          0.73         4.21 o                         
  -2 -10  12         29.12         31.34         4.63 o                         
  -1 -10  12         15.66         14.97         3.84 o                         
   0 -10  12          0.04          0.63         2.77 o                         
   1 -10  12         21.60         26.39         3.18 o                         
   2 -10  12         32.04         31.08         3.52 o                         
  -5  -9  12         61.57         65.46         5.44 o                         
  -4  -9  12         48.11         46.29         6.69 o                         
  -3  -9  12        140.17        140.46         6.63 o                         
  -2  -9  12        120.82        124.45         5.42 o                         
  -1  -9  12          6.24          5.50         3.65 o                         
   0  -9  12          2.24          1.91         2.70 o                         
   1  -9  12          4.25          5.39         2.71 o                         
   2  -9  12          1.02          1.03         2.45 o                         
   3  -9  12         51.44         54.92         3.36 o                         
   4  -9  12         36.25         38.73         3.17 o                         
  -6  -8  12          0.76          0.60         3.75 o                         
  -5  -8  12          9.34          9.63         4.23 o                         
  -4  -8  12          7.74         12.88         5.33 o                         
  -3  -8  12        244.91        256.21         5.92 o                         
  -2  -8  12        373.17        367.86         8.13 o                         
  -1  -8  12        144.33        137.39         6.12 o                         
   0  -8  12          3.95          2.48         2.63 o                         
   1  -8  12          1.62          0.33         2.36 o                         
   2  -8  12          4.65          3.25         2.43 o                         
   3  -8  12          4.57          4.41         2.36 o                         
   4  -8  12         23.88         31.90         3.28 o                         
   5  -8  12          6.99          4.69         2.17 o                         
  -6  -7  12          0.02         -0.71         3.34 o                         
  -5  -7  12        136.13        148.25         8.26 o                         
  -4  -7  12        167.65        173.66         5.80 o                         
  -3  -7  12        599.14        623.58        10.84 o                         
  -2  -7  12        259.36        246.41         6.50 o                         
  -1  -7  12        490.00        468.27         8.99 o                         
   0  -7  12        191.84        190.42         5.42 o                         
   1  -7  12        402.54        354.84        17.03 o                         
   2  -7  12          2.04          2.34         2.24 o                         
   3  -7  12          0.42         -0.21         2.05 o                         
   4  -7  12          0.00          0.25         1.95 o                         
   5  -7  12          4.25          3.18         1.94 o                         
  -7  -6  12         20.54         20.75         3.72 o                         
  -6  -6  12          8.85          5.65         3.25 o                         
  -5  -6  12        110.82        111.67         4.67 o                         
  -4  -6  12          4.28          5.25         3.31 o                         
  -3  -6  12        105.12        104.22         4.59 o                         
  -2  -6  12        121.47        123.60         4.86 o                         
  -1  -6  12         13.66         15.29         3.54 o                         
   0  -6  12        938.65        890.60        13.28 o                         
   1  -6  12       1530.77       1503.51        17.48 o                         
   2  -6  12        627.20        577.72         7.67 o                         
   3  -6  12         30.87         31.32         2.42 o                         
   4  -6  12         71.18         69.93         2.75 o                         
   5  -6  12         18.50         19.07         2.35 o                         
   6  -6  12         77.46         86.12         2.92 o                         
  -7  -5  12         19.22         20.03         3.13 o                         
  -6  -5  12        103.11        109.06         4.23 o                         
  -5  -5  12        104.23        108.60         4.29 o                         
  -4  -5  12         32.69         31.12         3.38 o                         
  -3  -5  12        409.25        416.02         7.75 o                         
  -2  -5  12         80.49         81.15         4.57 o                         
  -1  -5  12       1789.80       1815.27        23.66 o                         
   0  -5  12        763.66        735.79        11.21 o                         
   1  -5  12       1213.28       1169.01        16.32 o                         
   2  -5  12         95.60         88.43         3.40 o                         
   3  -5  12       2657.37       2613.69        29.98 o                         
   4  -5  12          2.18          1.43         1.92 o                         
   5  -5  12          2.14          2.88         2.08 o                         
   6  -5  12         88.87         86.47         2.61 o                         
   7  -5  12         75.72         68.01         8.37 o                         
  -7  -4  12         37.79         37.95         3.52 o                         
  -6  -4  12          0.81          1.52         2.48 o                         
  -5  -4  12         55.75         57.88         3.51 o                         
  -4  -4  12         25.89         27.02         3.00 o                         
  -3  -4  12        387.75        394.22         6.57 o                         
  -2  -4  12         13.84         10.24         2.92 o                         
  -1  -4  12        117.11        109.58         3.98 o                         
   0  -4  12        204.10        194.65         4.90 o                         
   1  -4  12         55.17         50.80         3.42 o                         
   2  -4  12        825.97        777.80         9.07 o                         
   3  -4  12       3462.56       3428.75        34.90 o                         
   4  -4  12       2162.10       2117.45        22.17 o                         
   5  -4  12         57.16         54.90         2.16 o                         
   6  -4  12        258.66        256.11         4.47 o                         
   7  -4  12         59.54         59.59         4.84 o                         
  -7  -3  12          1.87          2.20         2.23 o                         
  -6  -3  12         49.11         47.57         2.98 o                         
  -5  -3  12         26.71         27.12         2.73 o                         
  -4  -3  12        127.66        128.79         3.94 o                         
  -3  -3  12        106.76        102.22         3.67 o                         
  -2  -3  12        494.30        515.04         8.17 o                         
  -1  -3  12        354.58        333.92         6.13 o                         
   0  -3  12         12.37         12.94         2.71 o                         
   1  -3  12        950.61        917.92        12.57 o                         
   2  -3  12       1714.58       1709.47        21.02 o                         
   3  -3  12       1285.42       1257.27        16.63 o                         
   4  -3  12        151.35        137.19         3.75 o                         
   5  -3  12       2992.33       3028.05        31.52 o                         
   6  -3  12         10.15          9.80         2.05 o                         
   7  -3  12          3.16          2.56         2.04 o                         
   8  -3  12        176.00        167.94         9.68 o                         
  -7  -2  12         40.42         40.03         2.80 o                         
  -6  -2  12        193.42        187.59         4.40 o                         
  -5  -2  12         18.07         16.34         2.68 o                         
  -4  -2  12         26.22         26.90         3.07 o                         
  -3  -2  12         71.11         71.22         3.13 o                         
  -2  -2  12         40.39         40.88         2.83 o                         
  -1  -2  12        166.99        170.65         4.21 o                         
   0  -2  12          0.90          4.45         2.31 o                         
   1  -2  12          2.60          2.95         2.27 o                         
   2  -2  12         30.71         27.72         2.59 o                         
   3  -2  12         21.17         20.88         2.12 o                         
   4  -2  12         92.88         85.68         2.80 o                         
   5  -2  12       2272.21       2233.37        22.68 o                         
   6  -2  12       2112.50       2097.33        22.12 o                         
   7  -2  12          0.57          0.31         1.46 o                         
  -7  -1  12         24.50         24.63         2.72 o                         
  -6  -1  12         53.01         43.76         2.46 o                         
  -5  -1  12         48.50         45.31         2.48 o                         
  -4  -1  12        174.87        170.01         4.36 o                         
  -3  -1  12         23.25         22.38         2.42 o                         
  -2  -1  12          4.50          5.33         2.23 o                         
  -1  -1  12         53.19         55.95         2.83 o                         
   0  -1  12       1795.16       1911.79        23.39 o                         
   1  -1  12         33.83         30.12         2.59 o                         
   2  -1  12          7.80          7.98         2.27 o                         
   3  -1  12         36.25         36.89         2.16 o                         
   4  -1  12       1437.89       1420.10        14.86 o                         
   5  -1  12        351.56        354.79         5.36 o                         
   6  -1  12        339.40        341.15         5.25 o                         
   7  -1  12        978.46       1000.36        11.48 o                         
   8  -1  12         26.20         24.89         3.83 o                         
  -7   0  12        107.37        113.35         9.08 o                         
  -6   0  12         88.57         93.49         3.00 o                         
  -5   0  12         24.39         24.37         2.73 o                         
  -4   0  12        891.76        894.67        12.65 o                         
  -3   0  12          0.78          1.25         1.94 o                         
  -2   0  12         39.06         41.97         2.61 o                         
  -1   0  12         52.78         53.39         2.71 o                         
   0   0  12         19.98         20.82         2.40 o                         
   1   0  12          0.25          0.43         2.06 o                         
   2   0  12          7.33          7.25         2.50 o                         
   3   0  12        173.66        171.19         3.24 o                         
   4   0  12          5.48          5.60         1.83 o                         
   5   0  12        399.02        401.38         5.46 o                         
   6   0  12          9.28         10.04         1.85 o                         
   7   0  12        508.80        492.42         8.17 o                         
   8   0  12        886.03        883.53        20.66 o                         
   9   0  12         35.99        110.47         7.99 o                         
  -7   1  12         26.31         28.49         7.56 o                         
  -6   1  12         20.72         19.76         2.31 o                         
  -5   1  12         11.64         12.90         1.69 o                         
  -4   1  12         13.68         17.42         1.86 o                         
  -3   1  12        314.92        304.61         5.69 o                         
  -2   1  12        258.04        245.45         4.61 o                         
  -1   1  12        268.66        251.21         4.26 o                         
   0   1  12          0.23          0.27         1.94 o                         
   1   1  12         64.39         64.32         2.86 o                         
   2   1  12       1150.07       1217.07        15.47 o                         
   3   1  12          0.02         -0.55         1.54 o                         
   4   1  12        187.87        178.40         3.29 o                         
   5   1  12        387.83        375.33         5.19 o                         
   6   1  12        634.02        615.89         8.39 o                         
   7   1  12         13.92         14.20         2.15 o                         
   8   1  12        192.77        200.81         5.44 o                         
  -7   2  12          6.67          4.24         7.01 o                         
  -6   2  12         34.10         31.37         6.69 o                         
  -5   2  12         61.88         60.97         2.29 o                         
  -4   2  12         44.09         48.01         2.09 o                         
  -3   2  12         48.26         43.56         2.53 o                         
  -2   2  12       1461.70       1479.32        18.58 o                         
  -1   2  12          2.86          3.27         2.06 o                         
   0   2  12        159.74        150.42         3.75 o                         
   1   2  12          9.61         13.33         1.64 o                         
   2   2  12         38.05         37.57         2.67 o                         
   3   2  12         31.74         32.00         1.59 o                         
   4   2  12        235.83        215.56         3.58 o                         
   5   2  12        176.86        177.99         3.33 o                         
   6   2  12         17.42         17.48         2.20 o                         
   7   2  12        315.68        313.33         5.19 o                         
   8   2  12          2.79          2.90         2.61 o                         
   9   2  12         17.54         15.88         4.29 o                         
  -6   3  12          6.64          5.60         3.70 o                         
  -5   3  12         24.90         26.17         1.61 o                         
  -4   3  12         10.42          9.71         1.52 o                         
  -3   3  12          0.80         -0.03         1.46 o                         
  -2   3  12         27.92         32.00         2.23 o                         
  -1   3  12        647.31        650.20         9.23 o                         
   0   3  12         75.74         70.76         4.19 o                         
   1   3  12        759.53        722.38         9.67 o                         
   2   3  12         51.88         52.37         2.96 o                         
   3   3  12        156.88        160.52         4.11 o                         
   4   3  12         17.65         23.57         1.70 o                         
   5   3  12         98.87         85.53         2.16 o                         
   6   3  12        503.28        523.37         9.22 o                         
   7   3  12        126.53        120.70         4.09 o                         
   8   3  12        127.33        122.21         3.97 o                         
   9   3  12          4.80          3.64         4.46 o                         
  -6   4  12         69.47         62.30         7.72 o                         
  -5   4  12          4.07          4.36         2.06 o                         
  -4   4  12         56.22         52.06         2.05 o                         
  -3   4  12          7.45          7.09         1.86 o                         
  -2   4  12         23.09         27.53         2.92 o                         
  -1   4  12        158.80        154.06         4.27 o                         
   0   4  12       1220.46       1257.81        16.30 o                         
   1   4  12          0.10          0.16         2.15 o                         
   2   4  12        810.27        768.34        11.66 o                         
   3   4  12         64.31         64.23         3.27 o                         
   4   4  12         89.92         94.99         2.27 o                         
   5   4  12        161.61        158.31         3.04 o                         
   6   4  12        678.74        651.33        14.32 o                         
   7   4  12         37.20         39.98         2.52 o                         
   8   4  12         35.44         37.68         4.46 o                         
   9   4  12         16.88         16.15         3.91 o                         
  -5   5  12         39.46         39.31         6.31 o                         
  -4   5  12         11.56         12.92         1.47 o                         
  -3   5  12         75.36         69.00         2.13 o                         
  -2   5  12         30.71         23.78         2.08 o                         
  -1   5  12          0.07         -0.22         1.92 o                         
   0   5  12         28.55         28.08         2.65 o                         
   1   5  12        417.10        428.00         7.23 o                         
   2   5  12          2.79          3.83         2.65 o                         
   3   5  12        352.02        344.99         6.93 o                         
   4   5  12         71.43         61.15         2.76 o                         
   5   5  12         71.59         74.02         4.80 o                         
   6   5  12        393.70        384.34        17.67 o                         
   7   5  12        410.49        401.99        10.93 o                         
   8   5  12        388.78        405.14        11.04 o                         
   9   5  12          0.27          0.11         2.56 o                         
  -5   6  12          3.68          4.68         5.65 o                         
  -4   6  12        155.39        142.90         3.55 o                         
  -3   6  12         48.47         49.91         2.59 o                         
  -2   6  12        192.18        184.58         4.65 o                         
  -1   6  12          0.94          0.54         1.53 o                         
   0   6  12        111.38        105.81         3.55 o                         
   1   6  12        444.54        432.56         7.88 o                         
   2   6  12        559.38        589.03        12.88 o                         
   3   6  12         34.30         33.86         1.51 o                         
   4   6  12        606.49        596.37        14.74 o                         
   5   6  12         71.63         68.23         5.65 o                         
   6   6  12         92.68         89.70         6.47 o                         
   7   6  12         56.12         54.42         5.71 o                         
   8   6  12        463.28        457.11        12.61 o                         
   9   6  12          5.65          3.16         3.07 o                         
  -4   7  12         95.15         87.48         6.31 o                         
  -3   7  12          1.47         -0.15         2.32 o                         
  -2   7  12          5.44          4.10         2.10 o                         
  -1   7  12        208.06        173.52         4.95 o                         
   0   7  12         65.09         51.36         2.73 o                         
   1   7  12          5.15          2.14         1.35 o                         
   2   7  12          7.39          5.45         2.19 o                         
   3   7  12        153.00        149.07         6.96 o                         
   4   7  12          5.21          2.34         4.62 o                         
   5   7  12         36.55         34.09         5.55 o                         
   6   7  12          0.75          0.33         4.89 o                         
   7   7  12          0.11         -0.43         5.16 o                         
   8   7  12        593.58        609.18        15.77 o                         
   9   7  12        379.92        365.77        10.03 o                         
  -4   8  12         94.89         96.07         6.63 o                         
  -3   8  12         87.84         91.43         3.26 o                         
  -2   8  12        204.69        174.64         4.89 o                         
  -1   8  12         66.19         66.58         2.81 o                         
   0   8  12        282.33        247.92         5.60 o                         
   1   8  12          0.96         -0.23         1.18 o                         
   2   8  12        272.16        245.53         4.02 o                         
   3   8  12        618.72        641.36        15.17 o                         
   4   8  12        279.06        273.52         7.29 o                         
   5   8  12         55.68         71.71         6.63 o                         
   6   8  12         76.89         81.71         6.96 o                         
   7   8  12         11.10         11.85         3.32 o                         
   8   8  12         84.36         84.96         5.02 o                         
  -3   9  12        228.32        205.98         3.74 o                         
  -2   9  12         19.06         13.51         2.02 o                         
  -1   9  12         31.12         27.83         2.46 o                         
   0   9  12          7.34         10.26         2.53 o                         
   1   9  12        252.43        212.73         4.32 o                         
   2   9  12         31.21         15.70         5.03 o                         
   3   9  12          0.80         -0.71         4.51 o                         
   4   9  12         78.01         71.60         6.58 o                         
   5   9  12         11.20         29.30         6.25 o                         
   6   9  12         18.45         26.48         6.42 o                         
   7   9  12          9.33          8.21         6.14 o                         
   8   9  12         28.73         63.96        25.63 o                         
  -2  10  12         38.34         34.36         2.27 o                         
  -1  10  12         86.50         78.50         2.96 o                         
   0  10  12        162.52        141.69         4.03 o                         
   1  10  12         29.52         28.73         2.08 o                         
   2  10  12        120.42         97.10         6.52 o                         
   3  10  12          4.94         17.61         5.49 o                         
   4  10  12        214.99        193.54         9.13 o                         
   5  10  12        370.66        396.82        12.99 o                         
   6  10  12         64.38         61.71         5.15 o                         
   7  10  12          0.70         11.71        10.76 o                         
   8  10  12          1.47          0.63         3.00 o                         
  -1  11  12         30.71         31.31         2.48 o                         
   0  11  12         18.24         22.64         3.28 o                         
   1  11  12         30.30         27.51         3.59 o                         
   2  11  12         25.23         24.89         3.80 o                         
   3  11  12         73.14         56.76         6.06 o                         
   4  11  12          3.98          3.28         4.13 o                         
   5  11  12          0.61          1.03         2.99 o                         
   6  11  12         18.66         23.21         4.90 o                         
   7  11  12         13.69         16.97         4.94 o                         
   1  12  12          2.20          2.29         3.36 o                         
   2  12  12        111.75        116.48         5.24 o                         
   3  12  12          9.49         10.36         4.10 o                         
   4  12  12          1.07          3.25         4.28 o                         
   5  12  12         14.35         13.45         3.45 o                         
   6  12  12         70.01         61.39         5.86 o                         
  -4 -10  13          0.74          1.41         4.61 o                         
  -3 -10  13         37.28         34.74         5.27 o                         
  -2 -10  13          9.77          7.67         4.48 o                         
  -1 -10  13          5.72          3.71         3.20 o                         
   0 -10  13         15.34         17.41         4.13 o                         
   1 -10  13          7.73          9.95         3.12 o                         
   2 -10  13         88.98        104.65         4.12 o                         
  -5  -9  13        236.28        267.76         7.98 o                         
  -4  -9  13        280.50        290.69         8.19 o                         
  -3  -9  13        148.77        143.94         6.25 o                         
  -2  -9  13          2.69          2.52         4.05 o                         
  -1  -9  13         98.61         98.67         4.05 o                         
   0  -9  13         22.73         22.42         3.21 o                         
   1  -9  13         16.72         22.07         2.46 o                         
   2  -9  13          9.18         11.01         2.88 o                         
   3  -9  13          8.34          5.89         2.68 o                         
  -5  -8  13         69.17         80.45         5.34 o                         
  -4  -8  13        679.50        722.01        11.86 o                         
  -3  -8  13        165.44        157.26         6.25 o                         
  -2  -8  13        116.06        116.06         5.48 o                         
  -1  -8  13         14.84         14.30         4.02 o                         
   0  -8  13         11.58          5.94         3.17 o                         
   1  -8  13         30.88         32.18         3.06 o                         
   2  -8  13         30.94         32.31         2.94 o                         
   3  -8  13          0.39          0.08         2.18 o                         
   4  -8  13          4.11          2.88         2.67 o                         
  -6  -7  13          6.52          4.17         3.81 o                         
  -5  -7  13        537.30        546.68        10.48 o                         
  -4  -7  13        132.92        135.22         5.65 o                         
  -3  -7  13        388.32        398.35         8.80 o                         
  -2  -7  13        319.02        323.74         7.75 o                         
  -1  -7  13       1652.99       1637.74        21.90 o                         
   0  -7  13          0.55         -0.08         3.02 o                         
   1  -7  13        127.07        130.96         4.32 o                         
   2  -7  13          5.08          4.24         2.46 o                         
   3  -7  13          7.63          7.38         2.67 o                         
   4  -7  13         79.06         93.76         3.23 o                         
   5  -7  13          0.03          0.17         1.97 o                         
  -6  -6  13         15.80         16.77         3.61 o                         
  -5  -6  13         80.55         79.61         4.52 o                         
  -4  -6  13          6.76          8.36         2.65 o                         
  -3  -6  13         59.30         60.57         4.48 o                         
  -2  -6  13       1115.17       1102.84        15.42 o                         
  -1  -6  13       1877.10       1835.32        23.95 o                         
   0  -6  13       1195.08       1156.87        16.72 o                         
   1  -6  13         44.64         28.77        11.57 o                         
   2  -6  13         62.69         65.07         3.01 o                         
   3  -6  13          0.90          1.58         2.16 o                         
   4  -6  13          4.93          5.28         2.17 o                         
   5  -6  13         34.68         41.46         2.76 o                         
   6  -6  13          7.26          4.72         1.98 o                         
  -7  -5  13         19.30         18.91         3.31 o                         
  -6  -5  13          4.99          5.31         3.15 o                         
  -5  -5  13         75.06         74.68         4.19 o                         
  -4  -5  13         11.49          9.38         3.27 o                         
  -3  -5  13       1144.23       1166.14        16.76 o                         
  -2  -5  13        328.64        307.04         6.69 o                         
  -1  -5  13        428.00        427.00        12.18 o                         
   0  -5  13        172.32        164.05         4.47 o                         
   1  -5  13       5802.26       5826.74        71.75 o                         
   2  -5  13         17.40         16.42         2.60 o                         
   3  -5  13         49.16         47.55         3.26 o                         
   4  -5  13        118.08        116.78         3.24 o                         
   5  -5  13        139.19        143.07         4.01 o                         
   6  -5  13         26.00         31.93         2.47 o                         
  -7  -4  13         28.18         27.50         3.08 o                         
  -6  -4  13         25.40         25.18         3.09 o                         
  -5  -4  13         66.35         64.03         3.63 o                         
  -4  -4  13         19.27         19.69         3.05 o                         
  -3  -4  13         26.79         26.73         3.29 o                         
  -2  -4  13         35.66         34.83         3.44 o                         
  -1  -4  13        467.53        451.79         8.05 o                         
   0  -4  13        670.10        634.62         8.82 o                         
   1  -4  13       4548.00       4540.82        54.95 o                         
   2  -4  13       2924.71       2869.71        72.01 o                         
   3  -4  13         52.67         46.35         2.79 o                         
   4  -4  13        201.42        195.02         5.83 o                         
   5  -4  13         71.63         74.12         2.98 o                         
   6  -4  13         28.50         27.51         2.39 o                         
   7  -4  13         36.55         55.78         7.56 o                         
  -7  -3  13          9.20          7.97         2.54 o                         
  -6  -3  13         64.73         67.20         3.36 o                         
  -5  -3  13          0.50          0.22         2.34 o                         
  -4  -3  13        137.36        138.95         4.25 o                         
  -3  -3  13         32.81         31.13         3.06 o                         
  -2  -3  13         41.19         37.30         3.21 o                         
  -1  -3  13        410.43        408.39         7.21 o                         
   0  -3  13       1162.16       1135.56        14.24 o                         
   1  -3  13        207.83        193.80         7.58 o                         
   2  -3  13        185.34        177.58         5.07 o                         
   3  -3  13       6191.50       6208.84        61.76 o                         
   4  -3  13         50.42         47.85         2.61 o                         
   5  -3  13          2.59          0.96         1.93 o                         
   6  -3  13        294.13        296.79         4.91 o                         
   7  -3  13        104.90        106.04         2.99 o                         
  -7  -2  13         10.59         10.48         2.25 o                         
  -6  -2  13          9.85         12.11         2.42 o                         
  -5  -2  13          2.90          2.09         2.29 o                         
  -4  -2  13         46.39         47.34         2.90 o                         
  -3  -2  13         12.97         14.40         2.59 o                         
  -2  -2  13          1.05          2.89         2.54 o                         
  -1  -2  13         65.93         72.44         3.36 o                         
   0  -2  13        201.66        189.84         4.57 o                         
   1  -2  13        195.22        186.43         4.10 o                         
   2  -2  13          0.86          0.85         2.44 o                         
   3  -2  13       2773.82       2662.06        26.92 o                         
   4  -2  13       2357.87       2299.55        23.62 o                         
   5  -2  13          1.22          0.17         1.88 o                         
   6  -2  13         11.85         24.51         8.80 o                         
   7  -2  13         74.66         77.27         3.02 o                         
   8  -2  13        104.91        124.66         8.54 o                         
  -6  -1  13        176.97        173.97         4.17 o                         
  -5  -1  13         73.85         69.03         2.96 o                         
  -4  -1  13          0.48          0.43         2.06 o                         
  -3  -1  13         21.63         22.19         2.59 o                         
  -2  -1  13        389.89        396.70         6.77 o                         
  -1  -1  13          1.97          2.45         2.40 o                         
   0  -1  13         19.76         25.47         3.04 o                         
   1  -1  13        204.91        197.58         4.52 o                         
   2  -1  13       1623.17       1597.88        20.41 o                         
   3  -1  13          0.19          1.06         1.89 o                         
   4  -1  13        267.84        261.73         4.50 o                         
   5  -1  13       2039.77       2055.06        21.36 o                         
   6  -1  13         57.06         58.74         2.48 o                         
   7  -1  13          0.01          0.12         1.75 o                         
   8  -1  13        130.72        131.33         3.53 o                         
  -7   0  13          5.00          5.22         7.18 o                         
  -6   0  13        175.37        167.26         4.52 o                         
  -5   0  13         34.88         33.79         2.31 o                         
  -4   0  13         76.27         72.67         2.92 o                         
  -3   0  13         35.49         35.92         2.63 o                         
  -2   0  13         43.33         45.27         2.79 o                         
  -1   0  13        221.31        222.40         4.69 o                         
   0   0  13          0.02          0.41         2.21 o                         
   1   0  13        285.67        295.02         5.48 o                         
   2   0  13        287.34        269.51         6.47 o                         
   3   0  13         16.94         14.55         1.63 o                         
   4   0  13        205.42        182.12         3.59 o                         
   5   0  13        494.50        464.64         6.23 o                         
   6   0  13        716.29        706.09         9.74 o                         
   7   0  13         12.72         13.37         2.02 o                         
   8   0  13         55.73         61.37         3.44 o                         
  -6   1  13         30.06         30.50         2.66 o                         
  -5   1  13        265.25        256.53         4.98 o                         
  -4   1  13         40.79         39.27         2.31 o                         
  -3   1  13        501.37        502.55         8.14 o                         
  -2   1  13         26.63         25.61         2.52 o                         
  -1   1  13          2.14          2.04         2.23 o                         
   0   1  13          0.12          1.17         1.27 o                         
   1   1  13         95.98         96.43         3.38 o                         
   2   1  13         14.43         11.70         2.58 o                         
   3   1  13        449.47        439.16         7.13 o                         
   4   1  13        605.64        572.69         6.74 o                         
   5   1  13        163.74        162.26         3.38 o                         
   6   1  13         99.69        101.13         3.06 o                         
   7   1  13        271.12        254.37         4.32 o                         
   8   1  13        147.17        150.01         4.28 o                         
   9   1  13          1.61         18.38         5.49 o                         
  -6   2  13         13.01          7.01         6.47 o                         
  -5   2  13         26.46         28.99         2.46 o                         
  -4   2  13        319.03        308.61         5.29 o                         
  -3   2  13          1.49          1.77         2.13 o                         
  -2   2  13        779.66        778.36        10.90 o                         
  -1   2  13        248.47        244.02         4.88 o                         
   0   2  13         14.68         15.82         2.56 o                         
   1   2  13         34.67         30.19         2.79 o                         
   2   2  13        319.97        309.59         5.17 o                         
   3   2  13         52.64         57.01         2.42 o                         
   4   2  13         51.72         50.70         2.00 o                         
   5   2  13         35.18         31.54         2.11 o                         
   6   2  13         39.37         41.14         2.24 o                         
   7   2  13         12.58         11.86         2.06 o                         
   8   2  13        103.83        106.97         3.77 o                         
   9   2  13          9.25          6.36         3.15 o                         
  -6   3  13        100.50        102.97         8.64 o                         
  -5   3  13         22.18         22.35         1.64 o                         
  -4   3  13        243.92        246.58         4.66 o                         
  -3   3  13        363.57        359.50         6.21 o                         
  -2   3  13         72.35         78.16         2.96 o                         
  -1   3  13       1658.96       1659.19        21.08 o                         
   0   3  13          0.12          0.57         2.29 o                         
   1   3  13        217.27        218.03         4.84 o                         
   2   3  13       1264.86       1175.39        15.03 o                         
   3   3  13        772.50        752.10        10.88 o                         
   4   3  13         33.14         32.92         1.96 o                         
   5   3  13          0.02          0.79         1.59 o                         
   6   3  13         34.28         29.13         2.35 o                         
   7   3  13        202.74        214.50         4.04 o                         
   8   3  13          2.37          2.25         2.40 o                         
   9   3  13         48.74         49.85         5.65 o                         
  -6   4  13         14.81         11.91         6.69 o                         
  -5   4  13          0.27          1.58         5.38 o                         
  -4   4  13         65.07         61.04         2.26 o                         
  -3   4  13         94.35         97.10         3.32 o                         
  -2   4  13        347.79        342.05         5.86 o                         
  -1   4  13         19.35         21.14         2.56 o                         
   0   4  13       1820.87       1797.61        22.76 o                         
   1   4  13        507.51        483.97         7.88 o                         
   2   4  13         29.40         30.45         3.18 o                         
   3   4  13         75.60         69.64         3.73 o                         
   4   4  13        826.70        825.35         9.48 o                         
   5   4  13         70.45         67.68         2.53 o                         
   6   4  13          2.20          2.60         1.70 o                         
   7   4  13          9.42          7.44         3.91 o                         
   8   4  13         52.90         55.18         4.89 o                         
   9   4  13          0.28          2.12         3.70 o                         
  -5   5  13         13.74          8.64         5.71 o                         
  -4   5  13        197.18        199.79         4.96 o                         
  -3   5  13         59.42         58.09         2.80 o                         
  -2   5  13        225.06        222.64         4.80 o                         
  -1   5  13        204.12        199.00         4.92 o                         
   0   5  13        319.75        321.44         6.09 o                         
   1   5  13       1635.91       1653.54        21.47 o                         
   2   5  13          0.09         -0.22         2.81 o                         
   3   5  13        261.82        268.20         6.13 o                         
   4   5  13       2587.70       2619.49        32.09 o                         
   5   5  13       1459.11       1350.89        82.65 o                         
   6   5  13          3.70          3.11         1.66 o                         
   7   5  13        196.80        214.64         7.94 o                         
   8   5  13         21.39         20.17         4.84 o                         
   9   5  13         88.75         97.59         6.03 o                         
  -5   6  13         40.23         43.87         6.58 o                         
  -4   6  13         92.33         88.87         3.10 o                         
  -3   6  13          4.00          3.59         1.82 o                         
  -2   6  13         18.51         18.14         2.32 o                         
  -1   6  13        122.22        123.02         3.03 o                         
   0   6  13        245.32        217.18        23.60 o                         
   1   6  13         41.80         35.15         3.33 o                         
   2   6  13       1143.88       1144.79        34.11 o                         
   3   6  13        488.84        463.92         7.29 o                         
   4   6  13         71.84         68.62         2.63 o                         
   5   6  13         44.69         33.33         9.17 o                         
   6   6  13        421.14        419.55        11.91 o                         
   7   6  13        134.42        146.46         7.23 o                         
   8   6  13         39.17         42.57         5.71 o                         
   9   6  13         53.83         54.37         5.71 o                         
  -4   7  13          1.93          2.83         4.73 o                         
  -3   7  13         63.02         51.53         2.81 o                         
  -2   7  13        225.66        201.63         6.17 o                         
  -1   7  13         49.86         48.73         2.60 o                         
   0   7  13         10.94          9.86         1.69 o                         
   1   7  13         28.53         27.16         2.21 o                         
   2   7  13         79.77         78.00         6.29 o                         
   3   7  13        577.87        410.77        23.23 o                         
   4   7  13         45.97         45.29         5.93 o                         
   5   7  13         42.42         44.63         6.09 o                         
   6   7  13       1582.43       1618.71        32.95 o                         
   7   7  13       1105.55       1147.57        25.17 o                         
   8   7  13         39.94         35.45         6.42 o                         
   9   7  13        114.94        111.21         5.15 o                         
  -3   8  13          1.90          0.91         2.57 o                         
  -2   8  13        142.21        118.73         4.08 o                         
  -1   8  13          0.93          0.04         2.24 o                         
   0   8  13          9.98          7.84         2.66 o                         
   1   8  13        106.94         99.96         3.18 o                         
   2   8  13        154.65        150.60         5.11 o                         
   3   8  13         71.27         75.52         6.36 o                         
   4   8  13        111.49        114.50         7.18 o                         
   5   8  13        286.38        291.40        10.17 o                         
   6   8  13        117.05        116.34         7.72 o                         
   7   8  13         13.01         13.54         6.14 o                         
   8   8  13         19.38         20.66         6.20 o                         
  -3   9  13         50.28         53.17         5.16 o                         
  -2   9  13          1.65          2.99         2.60 o                         
  -1   9  13         76.10         57.91         3.29 o                         
   0   9  13         80.36         72.36         2.74 o                         
   1   9  13         31.42         32.46         1.96 o                         
   2   9  13         36.37         25.65         4.78 o                         
   3   9  13          8.74          8.81         5.22 o                         
   4   9  13          2.32          2.28         5.33 o                         
   5   9  13         77.39         82.85         7.34 o                         
   6   9  13         89.31         85.68         7.50 o                         
   7   9  13          2.39          0.71         5.98 o                         
   8   9  13        353.88        379.42         9.36 o                         
  -2  10  13         68.44         60.50         2.56 o                         
  -1  10  13          3.39          1.17         2.52 o                         
   0  10  13         25.02         15.72         2.04 o                         
   1  10  13          0.06          0.41         1.56 o                         
   2  10  13         11.05          7.12         4.95 o                         
   3  10  13         71.68         82.53         6.74 o                         
   4  10  13         50.53         52.57         4.13 o                         
   5  10  13        153.05        164.95         9.35 o                         
   6  10  13          4.35          2.23         3.48 o                         
   7  10  13         34.17         45.25         9.49 o                         
  -1  11  13         76.70         85.71         3.02 o                         
   0  11  13         15.33         20.40         3.29 o                         
   1  11  13          4.03          0.77         3.07 o                         
   2  11  13          0.18         -0.49         4.78 o                         
   3  11  13         10.85         15.17         5.98 o                         
   4  11  13         10.67          4.13         6.09 o                         
   5  11  13        106.34        119.46         6.15 o                         
   6  11  13         16.83         14.97         3.50 o                         
   1  12  13          2.26          0.48         3.31 o                         
   2  12  13         25.48         34.89         8.05 o                         
   3  12  13          0.26         -0.65         3.97 o                         
   4  12  13          2.12         27.17        17.40 o                         
   5  12  13         59.01         88.53        29.71 o                         
  -3 -10  14        191.73        192.29         7.44 o                         
  -2 -10  14         98.12         98.81         5.94 o                         
  -1 -10  14          0.27          0.71         2.54 o                         
   0 -10  14         19.17         22.77         3.55 o
[truncated: 142,723 more chars]
